# Supplementary material for: A transcriptional response of Clostridium beijerinckii NRRL B-598 to a butanol shock
Source: Biotechnol Biofuels. 2019 Oct 13;12:243. doi: 10.1186/s13068-019-1584-7 (PMC6790243; doi:10.1186/s13068-019-1584-7)
Supplement: Supplementary file 3 — Additional file 3. Differences between assemblies. [file 13068_2019_1584_MOESM3_ESM.xlsx]

## Sheet: substitutions
Additional file 3: Differences between assemblies
	position in		character in
#	CP011966.2	CP011966.3	CP011966.2	CP011966.3	type	locus tag	annotation
1	863780	863781	G	T	protein_coding	X276_22865	carbohydrate ABC transporter permease
2	3003744	3003790	A	G	pseudogene	X276_13420	collagen-like protein
3	3004080	3004127	T	A	pseudogene	X276_13420	collagen-like protein
4	3004142	3004190	C	T	pseudogene	X276_13420	collagen-like protein
5	4941957	4942058	C	T	protein_coding	X276_05020	FtsX-like permease family protein
6	5173349	5173453	T	G	protein_coding	X276_04045	chemotaxis protein CheC
7	5443030	5443138	T	C	protein_coding	X276_03000	AAA family ATPase

## Sheet: deletions
Additional file 3: Differences between assemblies
	position in		character in
#	CP011966.2	CP011966.3*	CP011966.2	CP011966.3	type	locus tag	annotation
1	3002500	3002550	T	.	protein_coding	X276_13425	glycosyltransferase
2	3003731	3003780	T	.	pseudogene	X276_13420	collagen-like protein
3	3003741	3003789	AG	.	pseudogene	X276_13420	collagen-like protein
4	3004143	3004191	T	.	pseudogene	X276_13420	collagen-like protein
5	3004167	3004214	G	.	pseudogene	X276_13420	collagen-like protein
6	3004204	3004250	T	.	pseudogene	X276_13420	collagen-like protein
7	3004854	3004899	A	.	NA	NA	NA
* nucleotide would be on this position+1 if it was not deleted

## Sheet: insertions
Additional file 3: Differences between assemblies
	position in		character in
#	CP011966.2*	CP011966.3	CP011966.2	CP011966.3	type	locus tag	annotation
1	63730	63730	.	G	NA	NA	NA
2	1182445	1182446	.	A	protein_coding	X276_21540	phosphoribosylamine--glycine ligase
3	1472271	1472273	.	C	protein_coding	X276_20235	multidrug resistance efflux transporter family protein
4	1541686	1541689	.	A	protein_coding	X276_19895	1-(5-phosphoribosyl)-5-[(5-phosphoribosylamino)methylideneamino]imidazole-4-carboxamide isomerase
5	1672249	1672253	.	G	protein_coding	X276_19375	K(+)-transporting ATPase subunit B
6	1717618	1717623	.	A	protein_coding	X276_19130	TIGR00266 family protein
7	1860884	1860890	.	T	protein_coding	X276_18425	glycosyltransferase
8	1863640	1863647	.	G	protein_coding	X276_18420	glycosyltransferase family 39 protein
9	1927894	1927902	.	A	protein_coding	X276_18130	pyridoxal phosphate-dependent aminotransferase
10	1930598	1930607	.	A	protein_coding	X276_18125	valine--tRNA ligase
11	1932381	1932391	.	T	NA	NA	NA
12	1937649	1937660	.	G	protein_coding	X276_18100	YncE family protein
13	2050990	2051002	.	T	NA	NA	NA
14	2156919	2156932	.	A	protein_coding	X276_17110	hypothetical protein
15	2166980	2166994	.	T	protein_coding	X276_17075	aldehyde dehydrogenase
16	2167404	2167419	.	A	protein_coding	X276_17075	aldehyde dehydrogenase
17	2177593	2177609	.	T	NA	NA	NA
18	2177622	2177639	.	T	protein_coding	X276_17025	LysR family transcriptional regulator
19	2187269	2187287	.	T	NA	NA	NA
20	2203040	2203059	.	G	NA	NA	NA
21	2254717	2254737	.	A	pseudogene	X276_16710	hypothetical protein
22	2289124	2289145	.	G	NA	NA	NA
23	2456609	2456631	.	A	protein_coding	X276_15905	sulfide/dihydroorotate dehydrogenase-like FAD/NAD-binding protein
24	2459102	2459125	.	A	protein_coding	X276_15895	HDOD domain-containing protein
25	2475552	2475576	.	T	protein_coding	X276_15815	hydroxyacid dehydrogenase
26	2479642	2479667	.	T	protein_coding	X276_15795	PTS mannose/fructose/sorbose transporter subunit IIB
27	2494486	2494512	.	A	NA	NA	NA
28	2596224	2596251	.	A	protein_coding	X276_15230	group II intron reverse transcriptase/maturase
29	2596437	2596465	.	A	protein_coding	X276_15230	group II intron reverse transcriptase/maturase
30	2608718	2608747	.	G	NA	NA	NA
31	2621464	2621494	.	T	NA	NA	NA
32	2683060	2683091	.	A	NA	NA	NA
33	2741518	2741550	.	A	protein_coding	X276_14580	cell wall-binding protein
34	2765771	2765804	.	T	NA	NA	NA
35	2765839	2765873	.	T	protein_coding	X276_14500	ABC transporter ATP-binding protein
36	2766901	2766936	.	A	protein_coding	X276_14495	ribose-phosphate pyrophosphokinase
37	2800961	2800997	.	A	NA	NA	NA
38	2833148	2833185	.	A	NA	NA	NA
39	2840135	2840173	.	A	protein_coding	X276_14190	galactose ABC transporter substrate-binding protein
40	2840769	2840808	.	T	protein_coding	X276_14185	nickel-dependent lactate racemase
41	2847574	2847614	.	A	protein_coding	X276_14160	PTS galactitol transporter subunit IIC
42	2849160	2849201	.	A	protein_coding	X276_14155	iron-containing alcohol dehydrogenase
43	2913031	2913073	.	C	NA	NA	NA
44	2944225	2944268	.	A	protein_coding	X276_27555	hypothetical protein
45	2988124	2988168	.	A	NA	NA	NA
46	2995572	2995617	.	T	protein_coding	X276_13455	hypothetical protein
47	3000103	3000149	.	A	protein_coding	X276_13430	glycosyltransferase
48	3001368	3001415	.	A	protein_coding	X276_13425	glycosyltransferase
49	3001544	3001592	.	A	protein_coding	X276_13425	glycosyltransferase
50	3002005	3002054	.	A	protein_coding	X276_13425	glycosyltransferase
51	3004063	3004109	.	C	pseudogene	X276_13420	collagen-like protein
52	3004090	3004137	.	C	pseudogene	X276_13420	collagen-like protein
53	3005176	3005220	.	A	NA	NA	NA
54	3012327	3012372	.	A	protein_coding	X276_27055	glycosyltransferase
55	3014577	3014623	.	T	protein_coding	X276_13390	GNAT family N-acetyltransferase
56	3058717	3058764	.	T	protein_coding	X276_13205	PTS lactose/cellobiose transporter subunit IIA
57	3070524	3070572	.	T	protein_coding	X276_13165	serine/threonine protein phosphatase
58	3071111	3071160	.	T	protein_coding	X276_13165	serine/threonine protein phosphatase
59	3071354	3071404	.	T	protein_coding	X276_13165	serine/threonine protein phosphatase
60	3126460	3126511	.	T	protein_coding	X276_12905	DUF523 domain-containing protein
61	3232945	3232997	.	T	NA	NA	NA
62	3238300	3238353	.	T	protein_coding	X276_12465	restriction endonuclease
63	3263113	3263167	.	T	protein_coding	X276_27580	hypothetical protein
64	3264059	3264114	.	T	NA	NA	NA
65	3264770	3264826	.	A	protein_coding	X276_12370	hypothetical protein
66	3266458	3266515	.	T	protein_coding	X276_27120	hypothetical protein
67	3270503	3270561	.	T	protein_coding	X276_12355	type I restriction-modification system endonuclease
68	3270974	3271033	.	T	protein_coding	X276_12355	type I restriction-modification system endonuclease
69	3271585	3271645	.	A	NA	NA	NA
70	3272352	3272413	.	T	protein_coding	X276_27130	DUF559 domain-containing protein
71	3277658	3277720	.	C	protein_coding	X276_12340	HNH endonuclease
72	3277730	3277793	.	T	protein_coding	X276_12340	HNH endonuclease
73	3277792	3277856	.	T	protein_coding	X276_12340	HNH endonuclease
74	3280331	3280396	.	A	NA	NA	NA
75	3358025	3358091	.	T	pseudogene	X276_12040	polyketide synthase
76	3363359	3363426	.	T	protein_coding	X276_12015	aldo/keto reductase
77	3386181	3386249	.	T	NA	NA	NA
78	3458263	3458332	.	T	protein_coding	X276_11630	spore coat protein
79	3460864	3460934	.	C	protein_coding	X276_11615	SHOCT domain-containing protein
80	3498740	3498811	.	C	protein_coding	X276_11400	NADH-quinone oxidoreductase subunit A
81	3507982	3508054	.	C	protein_coding	X276_11360	ROK family transcriptional regulator
82	3524641	3524714	.	T	pseudogene	X276_11290	IS1182 family transposase
83	3544006	3544080	.	T	protein_coding	X276_11205	Na+/H+ antiporter NhaA
84	3584253	3584328	.	T	protein_coding	X276_11020	hypothetical protein
85	3604714	3604790	.	T	protein_coding	X276_10950	ATP-binding cassette domain-containing protein
86	3637863	3637940	.	C	protein_coding	X276_10820	amino acid permease
87	3714382	3714460	.	T	protein_coding	X276_10500	hypothetical protein
88	3714394	3714473	.	T	protein_coding	X276_10500	hypothetical protein
89	3716003	3716083	.	T	NA	NA	NA
90	3726425	3726506	.	T	protein_coding	X276_27625	hypothetical protein
91	3827694	3827776	.	A	NA	NA	NA
92	3833335	3833418	.	T	NA	NA	NA
93	3937338	3937422	.	T	protein_coding	X276_09550	MFS transporter
94	4034392	4034477	.	T	NA	NA	NA
95	4039230	4039316	.	C	NA	NA	NA
96	4053225	4053312	.	A	protein_coding	X276_08965	hypothetical protein
97	4069188	4069276	.	T	protein_coding	X276_08895	class D beta-lactamase
98	4088419	4088508	.	A	protein_coding	X276_08795	hypothetical protein
99	4119834	4119924	.	A	protein_coding	X276_08625	IS982 family transposase
100	4306830	4306921	.	T	protein_coding	X276_27285	methyltransferase domain-containing protein
101	4469294	4469386	.	T	protein_coding	X276_07050	PRD domain-containing protein
102	4583107	4583200	.	T	NA	NA	NA
103	4662784	4662878	.	A	protein_coding	X276_06185	galactose ABC transporter substrate-binding protein
104	4779596	4779691	.	G	NA	NA	NA
105	4788446	4788542	.	T	protein_coding	X276_05635	2-oxoacid:acceptor oxidoreductase subunit alpha
106	4841553	4841650	.	A	protein_coding	X276_05405	amino acid permease
107	4847164	4847262	.	T	protein_coding	X276_05375	dihydroxy-acid dehydratase
108	4923403	4923502	.	C	protein_coding	X276_05085	aminotransferase class I/II-fold pyridoxal phosphate-dependent enzyme
109	4941679	4941779	.	T	protein_coding	X276_05020	FtsX-like permease family protein
110	4941957	4942058	.	C	protein_coding	X276_05020	FtsX-like permease family protein
111	4941994	4942096	.	T	protein_coding	X276_05020	FtsX-like permease family protein
112	4976255	4976358	.	C	protein_coding	X276_04870	sulfate ABC transporter substrate-binding protein
113	5190573	5190677	.	C	protein_coding	X276_03980	undecaprenyldiphospho-muramoylpentapeptide beta-N-acetylglucosaminyltransferase
114	5195887	5195992	.	T	protein_coding	X276_03965	DNA topoisomerase IV subunit A
115	5311612	5311718	.	T	NA	NA	NA
116	5378506	5378613	.	T	protein_coding	X276_03260	PAS domain S-box protein
117	5463949	5464057	.	T	protein_coding	X276_02900	3-phosphoshikimate 1-carboxyvinyltransferase
118	5506210	5506319	.	T	protein_coding	X276_02720	sensor histidine kinase
119	5626712	5626822	.	T	protein_coding	X276_02300	PTS glucose transporter subunit IIA
120	5734707	5734818	.	C	protein_coding	X276_01940	glycosyl transferase
121	6001792	6001904	.	T	NA	NA	NA
122	6095721	6095834	.	T	protein_coding	X276_00460	Hsp20/alpha crystallin family protein
* nucleotide would be on this position+1 if it was present in the original assembly
