# Supplementary material for: A transcriptional response of Clostridium beijerinckii NRRL B-598 to a butanol shock
Source: Biotechnol Biofuels. 2019 Oct 13;12:243. doi: 10.1186/s13068-019-1584-7 (PMC6790243; doi:10.1186/s13068-019-1584-7)
Supplement: Supplementary file 4 — Additional file 4. Differences between genome annotations. [file 13068_2019_1584_MOESM4_ESM.xlsx]

## Sheet: discarded loci
Additional file 4: Differences between genome annotations
#	locus	biotype	product
1	X276_26825	RNase_P_RNA	RNase P RNA component class A
2	X276_22215	pseudogene	transposase
3	X276_21130	protein_coding	hypothetical protein
4	X276_20655	protein_coding	hypothetical protein
5	X276_26890	pseudogene	hypothetical protein
6	X276_26960	protein_coding	ATP-binding protein
7	X276_26965	pseudogene	hypothetical protein
8	X276_26975	protein_coding	hypothetical protein
9	X276_26980	pseudogene	hypothetical protein
10	X276_15495	protein_coding	hypothetical protein
11	X276_15470	pseudogene	hypothetical protein
12	X276_26990	pseudogene	hypothetical protein
13	X276_15385	protein_coding	hypothetical protein
14	X276_13765	pseudogene	hypothetical protein
15	X276_27030	protein_coding	hypothetical protein
16	X276_13670	protein_coding	hypothetical protein
17	X276_13665	protein_coding	hypothetical protein
18	X276_12900	protein_coding	PAS domain-containing sensor histidine kinase
19	X276_27085	pseudogene	hypothetical protein
20	X276_27090	pseudogene	hypothetical protein
21	X276_27095	pseudogene	hypothetical protein
22	X276_12425	pseudogene	hypothetical protein
23	X276_12380	protein_coding	hypothetical protein
24	X276_12375	protein_coding	hypothetical protein
25	X276_27125	protein_coding	hypothetical protein
26	X276_12260	protein_coding	hypothetical protein
27	X276_27140	protein_coding	polyketide synthase
28	X276_12030	protein_coding	hypothetical protein
29	X276_11880	protein_coding	hypothetical protein
30	X276_11600	protein_coding	hypothetical protein
31	X276_11105	protein_coding	transposase
32	X276_10660	protein_coding	hypothetical protein
33	X276_27180	pseudogene	hypothetical protein
34	X276_27185	pseudogene	hypothetical protein
35	X276_27190	pseudogene	hypothetical protein
36	X276_27195	pseudogene	hypothetical protein
37	X276_10505	protein_coding	hypothetical protein
38	X276_10470	protein_coding	transposase
39	X276_10465	protein_coding	transposase
40	X276_10435	protein_coding	hypothetical protein
41	X276_27210	pseudogene	hypothetical protein
42	X276_10430	protein_coding	polyketide synthase
43	X276_10310	protein_coding	hypothetical protein
44	X276_27220	pseudogene	hypothetical protein
45	X276_10130	protein_coding	hypothetical protein
46	X276_10125	protein_coding	transposase
47	X276_09885	pseudogene	hypothetical protein
48	X276_27275	pseudogene	hypothetical protein
49	X276_07950	protein_coding	hypothetical protein
50	X276_07900	protein_coding	hypothetical protein
51	X276_07715	protein_coding	hypothetical protein
52	X276_07245	protein_coding	hypothetical protein
53	X276_06440	protein_coding	hypothetical protein
54	X276_06410	protein_coding	hypothetical protein
55	X276_06275	protein_coding	hypothetical protein
56	X276_03740	protein_coding	hypothetical protein
57	X276_27395	pseudogene	hypothetical protein
58	X276_27415	pseudogene	hypothetical protein

## Sheet: novel loci
Additional file 4: Differences between genome annotations
#	locus	biotype	product
1	X276_27430	pseudogene	QacE family quaternary ammonium compound efflux SMR transporter
2	X276_27435	protein_coding	YtxH domain-containing protein
3	X276_27440	pseudogene	hypothetical protein
4	X276_27445	protein_coding	helix-turn-helix domain-containing protein
5	X276_27450	pseudogene	Uma2 family endonuclease
6	X276_27455	protein_coding	DUF1646 domain-containing protein
7	X276_27460	protein_coding	hypothetical protein
8	X276_27465	pseudogene	divalent metal cation transporter
9	X276_27470	pseudogene	sigma-70 family RNA polymerase sigma factor
10	X276_27475	pseudogene	ATP-binding protein
11	X276_27480	pseudogene	TerC family protein
12	X276_27485	pseudogene	hypothetical protein
13	X276_27490	pseudogene	hypothetical protein
14	X276_27495	pseudogene	hypothetical protein
15	X276_27500	protein_coding	hypothetical protein
16	X276_27505	protein_coding	hypothetical protein
17	X276_27510	pseudogene	type I restriction-modification system subunit M
18	X276_27515	pseudogene	site-specific integrase
19	X276_27520	pseudogene	N-acetylmuramoyl-L-alanine amidase
20	X276_27525	pseudogene	N-acetylmuramoyl-L-alanine amidase
21	X276_27530	pseudogene	peptidase P60
22	X276_27535	pseudogene	N-acetylmuramoyl-L-alanine amidase
23	X276_27540	protein_coding	transcriptional regulator
24	X276_27545	protein_coding	hypothetical protein
25	X276_27550	pseudogene	hypothetical protein
26	X276_27555	protein_coding	hypothetical protein
27	X276_27560	protein_coding	PAS domain S-box protein
28	X276_27565	pseudogene	SAM-dependent methyltransferase
29	X276_27570	protein_coding	hypothetical protein
30	X276_27575	protein_coding	hypothetical protein
31	X276_27580	protein_coding	hypothetical protein
32	X276_27585	pseudogene	YbaK/EbsC family protein
33	X276_27590	pseudogene	chitinase
34	X276_27595	pseudogene	hypothetical protein
35	X276_27600	protein_coding	Spo0E family sporulation regulatory protein-aspartic acid phosphatase
36	X276_27605	pseudogene	serine hydrolase family protein
37	X276_27610	protein_coding	hypothetical protein
38	X276_27615	pseudogene	flavodoxin family protein
39	X276_27620	protein_coding	IS3 family transposase
40	X276_27625	protein_coding	hypothetical protein
41	X276_27630	pseudogene	IS982 family transposase
42	X276_27635	pseudogene	aminotransferase
43	X276_27640	pseudogene	DUF4440 domain-containing protein
44	X276_27645	pseudogene	IS1595 family transposase
45	X276_27650	pseudogene	transcriptional regulator
46	X276_27655	protein_coding	hypothetical protein
47	X276_27660	pseudogene	hypothetical protein
48	X276_27665	pseudogene	hydrolase
49	X276_27670	pseudogene	flavin reductase family protein
50	X276_27675	pseudogene	cyclase
51	X276_27680	pseudogene	MFS transporter
52	X276_27685	pseudogene	hypothetical protein
53	X276_27690	pseudogene	flavodoxin family protein
54	X276_27695	pseudogene	oxidoreductase
55	X276_27700	pseudogene	hypothetical protein
56	X276_27705	protein_coding	hypothetical protein
57	X276_27710	pseudogene	alcohol dehydrogenase
58	X276_27715	protein_coding	DUF1349 domain-containing protein
59	X276_27720	protein_coding	hypothetical protein
60	X276_27725	pseudogene	galactose ABC transporter substrate-binding protein
61	X276_27730	pseudogene	metallophosphoesterase
62	X276_27735	protein_coding	cyclic lactone autoinducer peptide
63	X276_27740	pseudogene	hypothetical protein
64	X276_27745	pseudogene	hypothetical protein
65	X276_27750	pseudogene	two-component sensor histidine kinase
66	X276_27755	pseudogene	N-acetylmuramoyl-L-alanine amidase
67	X276_27760	protein_coding	hypothetical protein
68	X276_27765	protein_coding	hypothetical protein

## Sheet: changed biotype
Additional file 4: Differences between genome annotations
#	locus	CP011966.2	CP011966.3	product
1	X276_24450	pseudogene	protein_coding	peptide chain release factor 2
2	X276_26850	pseudogene	protein_coding	hypothetical protein
3	X276_22220	pseudogene	protein_coding	hypothetical protein
4	X276_21540	pseudogene	protein_coding	phosphoribosylamine--glycine ligase
5	X276_20235	pseudogene	protein_coding	multidrug resistance efflux transporter family protein
6	X276_19895	pseudogene	protein_coding	1-(5-phosphoribosyl)-5-[(5-phosphoribosylamino)methylideneamino]imidazole-4-carboxamide isomerase
7	X276_19375	pseudogene	protein_coding	K(+)-transporting ATPase subunit B
8	X276_19200	pseudogene	protein_coding	IS4 family transposase
9	X276_19175	protein_coding	pseudogene	glycosyl transferase
10	X276_19130	pseudogene	protein_coding	TIGR00266 family protein
11	X276_18425	pseudogene	protein_coding	glycosyltransferase
12	X276_18420	pseudogene	protein_coding	glycosyltransferase family 39 protein
13	X276_18130	pseudogene	protein_coding	pyridoxal phosphate-dependent aminotransferase
14	X276_18125	pseudogene	protein_coding	valine--tRNA ligase
15	X276_17970	protein_coding	pseudogene	aminopeptidase
16	X276_17935	pseudogene	protein_coding	IS66 family transposase
17	X276_17795	protein_coding	pseudogene	aminopeptidase
18	X276_17110	pseudogene	protein_coding	hypothetical protein
19	X276_17075	pseudogene	protein_coding	aldehyde dehydrogenase
20	X276_16695	protein_coding	pseudogene	DUF4118 domain-containing protein
21	X276_15905	pseudogene	protein_coding	sulfide/dihydroorotate dehydrogenase-like FAD/NAD-binding protein
22	X276_15895	pseudogene	protein_coding	HDOD domain-containing protein
23	X276_15815	pseudogene	protein_coding	hydroxyacid dehydrogenase
24	X276_15795	pseudogene	protein_coding	PTS mannose/fructose/sorbose transporter subunit IIB
25	X276_15480	pseudogene	protein_coding	endonuclease/exonuclease/phosphatase family protein
26	X276_15230	pseudogene	protein_coding	group II intron reverse transcriptase/maturase
27	X276_14580	pseudogene	protein_coding	cell wall-binding protein
28	X276_14500	pseudogene	protein_coding	ABC transporter ATP-binding protein
29	X276_14495	pseudogene	protein_coding	ribose-phosphate pyrophosphokinase
30	X276_14310	pseudogene	protein_coding	alpha/beta-type small acid-soluble spore protein
31	X276_14190	pseudogene	protein_coding	galactose ABC transporter substrate-binding protein
32	X276_14185	pseudogene	protein_coding	nickel-dependent lactate racemase
33	X276_14160	pseudogene	protein_coding	PTS galactitol transporter subunit IIC
34	X276_14155	pseudogene	protein_coding	iron-containing alcohol dehydrogenase
35	X276_13815	protein_coding	pseudogene	DNA-binding response regulator
36	X276_13455	pseudogene	protein_coding	hypothetical protein
37	X276_13430	pseudogene	protein_coding	glycosyltransferase
38	X276_13425	pseudogene	protein_coding	glycosyltransferase
39	X276_27055	pseudogene	protein_coding	glycosyltransferase
40	X276_13390	pseudogene	protein_coding	GNAT family N-acetyltransferase
41	X276_13205	pseudogene	protein_coding	PTS lactose/cellobiose transporter subunit IIA
42	X276_13165	pseudogene	protein_coding	serine/threonine protein phosphatase
43	X276_27080	pseudogene	protein_coding	GGDEF domain-containing protein
44	X276_12520	protein_coding	pseudogene	hypothetical protein
45	X276_12505	protein_coding	pseudogene	transposase
46	X276_12465	pseudogene	protein_coding	restriction endonuclease
47	X276_12355	pseudogene	protein_coding	type I restriction-modification system endonuclease
48	X276_12340	pseudogene	protein_coding	HNH endonuclease
49	X276_12240	protein_coding	pseudogene	carbohydrate-binding family V/XII protein
50	X276_12040	protein_coding	pseudogene	polyketide synthase
51	X276_12015	pseudogene	protein_coding	aldo/keto reductase
52	X276_11760	protein_coding	pseudogene	TetR/AcrR family transcriptional regulator
53	X276_11630	pseudogene	protein_coding	spore coat protein
54	X276_11615	pseudogene	protein_coding	SHOCT domain-containing protein
55	X276_11360	pseudogene	protein_coding	ROK family transcriptional regulator
56	X276_11205	pseudogene	protein_coding	Na+/H+ antiporter NhaA
57	X276_11055	pseudogene	protein_coding	DUF2935 domain-containing protein
58	X276_11020	pseudogene	protein_coding	hypothetical protein
59	X276_10950	pseudogene	protein_coding	ATP-binding cassette domain-containing protein
60	X276_10870	protein_coding	pseudogene	TetR/AcrR family transcriptional regulator
61	X276_10820	pseudogene	protein_coding	amino acid permease
62	X276_27175	pseudogene	protein_coding	hypothetical protein
63	X276_10410	pseudogene	protein_coding	hypothetical protein
64	X276_10315	pseudogene	protein_coding	4'-phosphopantetheinyl transferase superfamily protein
65	X276_10305	protein_coding	pseudogene	nitroreductase
66	X276_10075	protein_coding	pseudogene	4Fe-4S dicluster domain-containing protein
67	X276_09985	pseudogene	protein_coding	hypothetical protein
68	X276_09865	protein_coding	pseudogene	hypothetical protein
69	X276_09550	pseudogene	protein_coding	MFS transporter
70	X276_09435	protein_coding	pseudogene	sensor histidine kinase
71	X276_08965	pseudogene	protein_coding	hypothetical protein
72	X276_08795	pseudogene	protein_coding	hypothetical protein
73	X276_08625	pseudogene	protein_coding	IS982 family transposase
74	X276_27270	protein_coding	pseudogene	AraC family transcriptional regulator
75	X276_08250	protein_coding	pseudogene	hypothetical protein
76	X276_07585	protein_coding	pseudogene	transposase
77	X276_07050	pseudogene	protein_coding	PRD domain-containing protein
78	X276_06485	pseudogene	protein_coding	hypothetical protein
79	X276_06445	protein_coding	pseudogene	helix-turn-helix domain-containing protein
80	X276_06185	pseudogene	protein_coding	galactose ABC transporter substrate-binding protein
81	X276_05635	pseudogene	protein_coding	2-oxoacid:acceptor oxidoreductase subunit alpha
82	X276_05405	pseudogene	protein_coding	amino acid permease
83	X276_05375	pseudogene	protein_coding	dihydroxy-acid dehydratase
84	X276_05085	pseudogene	protein_coding	aminotransferase class I/II-fold pyridoxal phosphate-dependent enzyme
85	X276_05020	pseudogene	protein_coding	FtsX-like permease family protein
86	X276_04870	pseudogene	protein_coding	sulfate ABC transporter substrate-binding protein
87	X276_03980	pseudogene	protein_coding	undecaprenyldiphospho-muramoylpentapeptide beta-N-acetylglucosaminyltransferase
88	X276_03965	pseudogene	protein_coding	DNA topoisomerase IV subunit A
89	X276_03260	pseudogene	protein_coding	PAS domain S-box protein
90	X276_02900	pseudogene	protein_coding	3-phosphoshikimate 1-carboxyvinyltransferase
91	X276_02720	pseudogene	protein_coding	sensor histidine kinase
92	X276_02130	protein_coding	pseudogene	capsular biosynthesis protein
93	X276_01940	pseudogene	protein_coding	glycosyl transferase
94	X276_01535	pseudogene	protein_coding	N-acetylmuramoyl-L-alanine amidase
95	X276_01455	pseudogene	protein_coding	MBL fold metallo-hydrolase
96	X276_00460	pseudogene	protein_coding	Hsp20/alpha crystallin family protein
