# Supplementary material for: A transcriptional response of Clostridium beijerinckii NRRL B-598 to a butanol shock
Source: Biotechnol Biofuels. 2019 Oct 13;12:243. doi: 10.1186/s13068-019-1584-7 (PMC6790243; doi:10.1186/s13068-019-1584-7)
Supplement: Supplementary file 5 — Additional file 5. Clostridium beijerinckii NRRL B-598 Gene Ontology annotation [file 13068_2019_1584_MOESM5_ESM.map]

X276_26820	GO:0000166, GO:0003677, GO:0003688, GO:0005524, GO:0043565, GO:0006260, GO:0006270, GO:0006275, GO:0005737
X276_26815	GO:0003677, GO:0003887, GO:0008408, GO:0016740, GO:0016779, GO:0006260, GO:0071897, GO:0090305, GO:0005737, GO:0009360
X276_26810	GO:0003723
X276_26805	GO:0000166, GO:0003677, GO:0003697, GO:0005524, GO:0006260, GO:0006281, GO:0006974, GO:0009432, GO:0005737
X276_26800
X276_26795	GO:0000166, GO:0003677, GO:0003916, GO:0003918, GO:0005524, GO:0016853, GO:0046872, GO:0061505, GO:0006261, GO:0006265, GO:0005694, GO:0005737
X276_26790	GO:0000166, GO:0003677, GO:0003916, GO:0003918, GO:0005524, GO:0016853, GO:0061505, GO:0006259, GO:0006261, GO:0006265, GO:0005694, GO:0005737
X276_26785
X276_26780
X276_26775
X276_26770
X276_26765
X276_26760	GO:0016787
X276_26755	GO:0036094, GO:0046872
X276_26750	GO:0016491, GO:0055114
X276_26745
X276_26740
X276_26735
X276_26730
X276_26725
X276_26720	GO:0016740
X276_26715	GO:0000166, GO:0003677, GO:0003690, GO:0004003, GO:0004386, GO:0004518, GO:0004527, GO:0005524, GO:0008409, GO:0016787, GO:0016788, GO:0046872, GO:0051536, GO:0051539, GO:0000724, GO:0006281, GO:0006974, GO:0032508, GO:0090305
X276_26710	GO:0000166, GO:0003677, GO:0003690, GO:0004003, GO:0004386, GO:0004518, GO:0004527, GO:0005524, GO:0008408, GO:0016787, GO:0000724, GO:0006281, GO:0006302, GO:0006974, GO:0032508, GO:0090305
X276_26705	GO:0016740, GO:0016020, GO:0016021
X276_26700	GO:0016020, GO:0016021
X276_26695	GO:0000155, GO:0000166, GO:0005524, GO:0016301, GO:0016740, GO:0016772, GO:0000160, GO:0007165, GO:0016310, GO:0023014
X276_26690
X276_26685	GO:0004609, GO:0016829, GO:0016831, GO:0006629, GO:0006646, GO:0008654, GO:0005886, GO:0016020
X276_26680	GO:0003677
X276_26675	GO:0016787
X276_26670	GO:0000166, GO:0005524, GO:0016887
X276_26665
X276_26660	GO:0019835, GO:0016020, GO:0016021
X276_26655	GO:0000166, GO:0004349, GO:0005524, GO:0016301, GO:0016740, GO:0006561, GO:0008652, GO:0016310, GO:0055129, GO:0005737
X276_26650	GO:0004350, GO:0016491, GO:0016620, GO:0050661, GO:0006561, GO:0008652, GO:0055114, GO:0055129, GO:0005737
X276_26645	GO:0008929, GO:0016829, GO:0019242
X276_26640	GO:0004316, GO:0102131, GO:0102132, GO:0055114, GO:0005835, GO:0006633, GO:0042967
X276_26635	GO:0000166, GO:0004088, GO:0005524, GO:0016874, GO:0006207, GO:0006221, GO:0006526, GO:0006541, GO:0008652, GO:0044205
X276_26630	GO:0000166, GO:0004088, GO:0005524, GO:0016874, GO:0046872, GO:0006221, GO:0006526, GO:0006807, GO:0008652, GO:0044205
X276_26625
X276_26620	GO:0016787
X276_26615	GO:0008881, GO:0016853, GO:0016855, GO:0036361, GO:0006807, GO:0008360, GO:0009252, GO:0071555
X276_26610	GO:0003755, GO:0016853, GO:0000413, GO:0006457
X276_26605
X276_26600	GO:0003677, GO:0043565
X276_26595	GO:0004252, GO:0008233, GO:0008236, GO:0016787, GO:0006508
X276_26590	GO:0003824, GO:0046872, GO:0051536
X276_26585	GO:0016020, GO:0016021
X276_26580	GO:0003824, GO:0051536
X276_26575	GO:0000287, GO:0016787, GO:0050532, GO:0016311
X276_26570
X276_26830	GO:0008782, GO:0009365, GO:0006560, GO:0009116, GO:0023014, GO:0006555, GO:0008930, GO:0000155, GO:0005524, GO:0006525, GO:0000160, GO:0016021, GO:0018106
X276_26835	GO:0016020, GO:0016021
X276_26565	GO:0016020, GO:0016021
X276_26560
X276_26555	GO:0000049, GO:0000166, GO:0002161, GO:0004812, GO:0004822, GO:0005524, GO:0008270, GO:0016874, GO:0046872, GO:0006412, GO:0006418, GO:0006428, GO:0005737
X276_26550	GO:0003677, GO:0006355
X276_26545	GO:0003677, GO:0003700, GO:0006355
X276_26540	GO:0015238, GO:0015297, GO:0006855, GO:0055085, GO:0016020, GO:0016021
X276_26535
X276_26530	GO:0016020, GO:0016021
X276_26525	GO:0016020, GO:0016021
X276_26520	GO:0004177, GO:0030145, GO:0006508
X276_26515	GO:0004177, GO:0016787, GO:0070006, GO:0006508
X276_26510	GO:0000049, GO:0000166, GO:0003723, GO:0004812, GO:0004825, GO:0005524, GO:0016874, GO:0046872, GO:0006412, GO:0006418, GO:0006431, GO:0005737
X276_26505	GO:0004536, GO:0016787, GO:0016788, GO:0016888, GO:0006259
X276_26500	GO:0004553, GO:0009254, GO:0016020, GO:0016021, GO:0019867
X276_26495	GO:0003723, GO:0004518, GO:0004519, GO:0016787, GO:0019843, GO:0043822, GO:0006364, GO:0042254, GO:0090305, GO:0090502, GO:0005737
X276_26490	GO:0000179, GO:0003723, GO:0008168, GO:0008649, GO:0016433, GO:0016740, GO:0052908, GO:0000154, GO:0006364, GO:0031167, GO:0032259, GO:0005737
X276_26485	GO:0016021
X276_26480
X276_26475	GO:0003677, GO:0004803, GO:0006313
X276_26470	GO:0008961, GO:0016740, GO:0016757, GO:0042158, GO:0005886, GO:0016020, GO:0016021
X276_26465	GO:0016021
X276_26460	GO:0000166, GO:0005524, GO:0016787, GO:0016887, GO:0046872, GO:0051536
X276_26455	GO:0005506, GO:0009055, GO:0022900
X276_26450	GO:0015234, GO:0015888, GO:0071934, GO:0005886, GO:0016020, GO:0016021
X276_26840
X276_26445	GO:0008289
X276_26440	GO:0000166, GO:0005524, GO:0008998, GO:0016491, GO:0006260, GO:0055114
X276_26435	GO:0003824, GO:0016740, GO:0046912, GO:0019752, GO:0051188
X276_26430	GO:0003861, GO:0003994, GO:0004409, GO:0047868, GO:0051539, GO:0009097, GO:0009098, GO:0009099, GO:0009316, GO:0019643, GO:0046487, GO:0009085
X276_26425	GO:0003824, GO:0016491, GO:0043365, GO:0051536, GO:0051539, GO:0055114, GO:0005737
X276_26420	GO:0003677, GO:0003824, GO:0003905, GO:0016787, GO:0019104, GO:0006281, GO:0006284, GO:0006974
X276_26415
X276_26410	GO:0016740, GO:0016020, GO:0016021
X276_26405	GO:0016787
X276_26400	GO:0003824, GO:0004648, GO:0008483, GO:0016740, GO:0030170, GO:0006564, GO:0008652, GO:0005737
X276_26395	GO:0000166, GO:0004812, GO:0004816, GO:0005524, GO:0016874, GO:0006412, GO:0006418, GO:0006421, GO:0005737
X276_26390	GO:0016787, GO:0046872
X276_26385	GO:0000166, GO:0005524, GO:0008763, GO:0016874, GO:0007049, GO:0008360, GO:0009058, GO:0009252, GO:0051301, GO:0071555, GO:0005737, GO:0016020, GO:0016021
X276_26380	GO:0003677, GO:0006355, GO:0009116, GO:0045892, GO:0045982
X276_26375	GO:0000917, GO:0007049, GO:0030435, GO:0051301, GO:0090529
X276_26370	GO:0000287, GO:0003824, GO:0003977, GO:0016740, GO:0016746, GO:0016779, GO:0019134, GO:0046872, GO:0000902, GO:0006048, GO:0008152, GO:0008360, GO:0009058, GO:0009103, GO:0009245, GO:0009252, GO:0071555, GO:0005737
X276_26365	GO:0000166, GO:0000287, GO:0004749, GO:0005524, GO:0016301, GO:0016740, GO:0046872, GO:0006015, GO:0009116, GO:0009156, GO:0009165, GO:0016310, GO:0044249, GO:0005737
X276_26360	GO:0003677, GO:0000160, GO:0006355
X276_26355	GO:0000155, GO:0000166, GO:0005524, GO:0016301, GO:0016740, GO:0016772, GO:0000160, GO:0007165, GO:0016310, GO:0023014, GO:0016020, GO:0016021
X276_26350	GO:0004045, GO:0016787, GO:0006412, GO:0005737
X276_26345	GO:0000166, GO:0003676, GO:0003677, GO:0003684, GO:0005524, GO:0016787, GO:0000716, GO:0006281, GO:0006355, GO:0006974, GO:0005737
X276_26340	GO:0003755, GO:0016853, GO:0000413
X276_26335	GO:0003677
X276_26330	GO:0016020, GO:0016021
X276_26325	GO:0008168, GO:0016787, GO:0032259
X276_26320	GO:0003677, GO:0030261
X276_26315	GO:0003723
X276_26310
X276_26305	GO:0016020, GO:0016021
X276_26300	GO:0016020, GO:0016021
X276_26295	GO:0003676
X276_26290
X276_26285
X276_26280
X276_26275
X276_26270
X276_26265
X276_26260
X276_26255
X276_26250
X276_26245
X276_26240	GO:0003824, GO:0016020, GO:0016021
X276_26235	GO:0000166, GO:0005524, GO:0016874, GO:0016879, GO:0006400, GO:0008033, GO:0005737
X276_26230	GO:0000166, GO:0004422, GO:0016740, GO:0016757, GO:0046872, GO:0052657, GO:0006166, GO:0009116, GO:0032264, GO:0005737
X276_26225	GO:0000166, GO:0004222, GO:0005524, GO:0008233, GO:0008237, GO:0008270, GO:0016787, GO:0016887, GO:0046872, GO:0006508, GO:0030163, GO:0051301, GO:0005886, GO:0016020, GO:0016021
X276_26220	GO:0000166, GO:0004329, GO:0005524, GO:0016874, GO:0006730, GO:0035999
X276_26215	GO:0000166, GO:0004594, GO:0005524, GO:0016301, GO:0016740, GO:0043169, GO:0046872, GO:0015937, GO:0016310, GO:0005737
X276_26210	GO:0003824, GO:0016491, GO:0017150, GO:0050660, GO:0002943, GO:0008033, GO:0055114
X276_26205	GO:0003677, GO:0003746, GO:0070063, GO:0006414, GO:0032784
X276_26200	GO:0000166, GO:0000287, GO:0003676, GO:0004812, GO:0004824, GO:0005524, GO:0016874, GO:0046872, GO:0006412, GO:0006418, GO:0006430, GO:0005737
X276_26195
X276_26190
X276_26185
X276_26180	GO:0000166, GO:0004812, GO:0004820, GO:0005524, GO:0016874, GO:0006412, GO:0006418, GO:0006426, GO:0005737
X276_26175	GO:0008360, GO:0051301, GO:0005524, GO:0005737, GO:0009252, GO:0008764, GO:0006541, GO:0016021, GO:0071555, GO:0007049
X276_26170	GO:0000166, GO:0005524, GO:0008764, GO:0016874, GO:0007049, GO:0008360, GO:0009058, GO:0009252, GO:0051301, GO:0071555, GO:0005737
X276_26165
X276_26160
X276_26155
X276_26150
X276_26145
X276_26140
X276_26135
X276_26130
X276_26125	GO:0016020, GO:0016021
X276_26120	GO:0005215, GO:0022857, GO:0055085, GO:0016020, GO:0016021
X276_26115	GO:0046873, GO:0030001, GO:0055085, GO:0016020, GO:0016021
X276_26110	GO:0016787
X276_26105
X276_26100	GO:0000166, GO:0004798, GO:0005524, GO:0016301, GO:0016740, GO:0006233, GO:0006235, GO:0009165, GO:0016310, GO:0046940
X276_26095	GO:0030234, GO:0006808, GO:0050790
X276_26090	GO:0003677, GO:0003887, GO:0006260, GO:0071897, GO:0009360
X276_26085	GO:0005737
X276_26080	GO:0046872, GO:0030001
X276_26075	GO:0009055, GO:0022900
X276_26070	GO:0016787
X276_26065	GO:0003677, GO:0006355
X276_26060	GO:0005515
X276_26055	GO:0000166, GO:0003824, GO:0005524, GO:0016301, GO:0016740, GO:0016772, GO:0016775, GO:0016310
X276_26050	GO:0000166, GO:0005524, GO:0008233, GO:0006508, GO:0019538
X276_26045	GO:0004791, GO:0016491, GO:0019430, GO:0055114, GO:0005737
X276_26040	GO:0009055, GO:0015035, GO:0022900, GO:0045454, GO:0055114, GO:0005623
X276_26035	GO:0000166, GO:0003677, GO:0003684, GO:0005524, GO:0008094, GO:0046872, GO:0006281, GO:0006974
X276_26030	GO:0000166, GO:0003677, GO:0005524, GO:0016740, GO:0016779, GO:0006281, GO:0006974, GO:0019932
X276_26025	GO:0016020, GO:0016021
X276_26020	GO:0003824, GO:0016740, GO:0016779, GO:0050518, GO:0070567, GO:0008299, GO:0016114, GO:0019288
X276_26015	GO:0000166, GO:0002161, GO:0004812, GO:0004827, GO:0005524, GO:0016874, GO:0006412, GO:0006418, GO:0006433, GO:0005737
X276_26010	GO:0000166, GO:0004812, GO:0004817, GO:0005524, GO:0008270, GO:0016874, GO:0046872, GO:0006412, GO:0006418, GO:0006423, GO:0005737
X276_26005	GO:0003723, GO:0004518, GO:0004519, GO:0004525, GO:0016787, GO:0019843, GO:0006364, GO:0006396, GO:0042254, GO:0090305, GO:0090501, GO:0090502, GO:0005737
X276_26000	GO:0003723, GO:0008168, GO:0008173, GO:0016740, GO:0001510, GO:0006396, GO:0032259
X276_25995	GO:0004817, GO:0006423, GO:0006534
X276_25990	GO:0003677, GO:0003700, GO:0016987, GO:0006351, GO:0006352, GO:0006355, GO:2000142
X276_25985
X276_25980	GO:0000166, GO:0003746, GO:0003924, GO:0005525, GO:0006412, GO:0006414, GO:0005737
X276_25975	GO:0003735, GO:0006412, GO:0005840
X276_25970	GO:0008565, GO:0015450, GO:0006605, GO:0006886, GO:0009306, GO:0015031, GO:0043952, GO:0065002, GO:0005886, GO:0016020, GO:0016021
X276_25965	GO:0006353, GO:0006354, GO:0006355, GO:0031564, GO:0032784
X276_25960	GO:0003723, GO:0003735, GO:0019843, GO:0070180, GO:0006412, GO:0005840
X276_25955	GO:0000049, GO:0003723, GO:0003735, GO:0019843, GO:0006412, GO:0006417, GO:0005840, GO:0015934
X276_25950	GO:0003723, GO:0019843, GO:0070180, GO:0006412, GO:0042254, GO:0005840
X276_25945	GO:0003735, GO:0006412, GO:0005840
X276_25940	GO:0003677, GO:0003899, GO:0016740, GO:0016779, GO:0032549, GO:0006351
X276_25935	GO:0003677, GO:0003899, GO:0016740, GO:0016779, GO:0006351
X276_25930	GO:0000049, GO:0003723, GO:0003735, GO:0019843, GO:0006412, GO:0005840, GO:0015935
X276_25925	GO:0000049, GO:0003723, GO:0003735, GO:0019843, GO:0006412, GO:0005840, GO:0015935
X276_25920	GO:0000166, GO:0003746, GO:0003924, GO:0005525, GO:0006412, GO:0006414, GO:0005737
X276_25915	GO:0000166, GO:0003746, GO:0003924, GO:0005525, GO:0006412, GO:0006414, GO:0005737
X276_25910	GO:0000049, GO:0003723, GO:0003735, GO:0006412, GO:0005840
X276_25905	GO:0003723, GO:0003735, GO:0019843, GO:0006412, GO:0005840
X276_25900	GO:0003723, GO:0003735, GO:0019843, GO:0006412, GO:0005840
X276_25895	GO:0003723, GO:0003735, GO:0019843, GO:0006412, GO:0005840
X276_25890	GO:0003723, GO:0003735, GO:0016740, GO:0019843, GO:0006412, GO:0005840, GO:0015934
X276_25885	GO:0003723, GO:0003735, GO:0019843, GO:0006412, GO:0005840, GO:0015935
X276_25880	GO:0003723, GO:0003735, GO:0019843, GO:0006412, GO:0005840, GO:0015934
X276_25875	GO:0003676, GO:0003723, GO:0003729, GO:0003735, GO:0019843, GO:0006412, GO:0005840, GO:0015935
X276_25870	GO:0000049, GO:0003723, GO:0003735, GO:0019843, GO:0006412, GO:0005840
X276_25865	GO:0003735, GO:0006412, GO:0005840
X276_25860	GO:0003723, GO:0003735, GO:0019843, GO:0006412, GO:0005840
X276_25855	GO:0003723, GO:0003735, GO:0019843, GO:0006412, GO:0005840, GO:0015934
X276_25850	GO:0003723, GO:0003735, GO:0019843, GO:0006412, GO:0005840
X276_25845	GO:0000049, GO:0003723, GO:0003735, GO:0019843, GO:0006412, GO:0005840
X276_25840	GO:0003723, GO:0003735, GO:0008270, GO:0019843, GO:0046872, GO:0006412, GO:0005840
X276_25835	GO:0003723, GO:0003735, GO:0019843, GO:0006412, GO:0005840
X276_25830	GO:0003723, GO:0003735, GO:0019843, GO:0006412, GO:0005840
X276_25825	GO:0003723, GO:0003735, GO:0019843, GO:0006412, GO:0005840
X276_25820	GO:0003723, GO:0003735, GO:0019843, GO:0006412, GO:0005840, GO:0015935, GO:1990904
X276_25815	GO:0003735, GO:0006412, GO:0005840, GO:0015934
X276_25810	GO:0003723, GO:0003735, GO:0019843, GO:0006412, GO:0005840, GO:0015934
X276_25805	GO:0006605, GO:0015031, GO:0043952, GO:0065002, GO:0005886, GO:0016020, GO:0016021
X276_25800	GO:0000166, GO:0004017, GO:0005524, GO:0008270, GO:0016301, GO:0016740, GO:0016776, GO:0019205, GO:0046872, GO:0006139, GO:0009165, GO:0016310, GO:0044209, GO:0046940, GO:0005737
X276_25795	GO:0004177, GO:0008233, GO:0008235, GO:0016787, GO:0046872, GO:0070006, GO:0006508, GO:0070084
X276_25790	GO:0003723, GO:0003735, GO:0005840
X276_25785	GO:0003723, GO:0003743, GO:0019843, GO:0043022, GO:0006412, GO:0006413, GO:0005737
X276_25780	GO:0003735, GO:0006412, GO:0005840
X276_25775	GO:0000049, GO:0003676, GO:0003723, GO:0003735, GO:0019843, GO:0006412, GO:0005840
X276_25770	GO:0003723, GO:0003735, GO:0019843, GO:0006412, GO:0005840
X276_25765	GO:0003723, GO:0003735, GO:0019843, GO:0006412, GO:0005840, GO:0015935
X276_25760	GO:0003677, GO:0003899, GO:0016740, GO:0016779, GO:0046983, GO:0006351
X276_25755	GO:0003735, GO:0006412, GO:0005840
X276_25750	GO:0000166, GO:0005524, GO:0016787, GO:0016887, GO:0055085, GO:0005886, GO:0016020
X276_25745	GO:0000166, GO:0005524, GO:0016787, GO:0016887, GO:0055085, GO:0005886, GO:0016020
X276_25740	GO:0005215, GO:0022857, GO:0055085, GO:0005886, GO:0016020, GO:0016021
X276_25735	GO:0003723, GO:0009982, GO:0016853, GO:0106029, GO:0001522, GO:0008033, GO:0009451, GO:0031119
X276_25730	GO:0003735, GO:0006412, GO:0005840
X276_25725	GO:0003735, GO:0006412, GO:0005840
X276_25720	GO:0008745, GO:0009253
X276_25715	GO:0016829
X276_25710	GO:0016836
X276_25705	GO:0016021, GO:0005515
X276_25700	GO:0003677, GO:0000160, GO:0006355
X276_25695	GO:0000155, GO:0000166, GO:0005524, GO:0016301, GO:0016740, GO:0016772, GO:0000160, GO:0007165, GO:0016310, GO:0023014, GO:0016020, GO:0016021
X276_25690	GO:0004748, GO:0005524, GO:0016491, GO:0006260, GO:0055114
X276_25685	GO:0004748, GO:0016491, GO:0046872, GO:0006260, GO:0009263, GO:0055114
X276_25680	GO:0003824, GO:0008965, GO:0016301, GO:0016740, GO:0016772, GO:0046872, GO:0008643, GO:0009401, GO:0016310, GO:0005737
X276_25675	GO:0016020, GO:0016021
X276_25670	GO:0008233, GO:0008237, GO:0008798, GO:0016787, GO:0016810, GO:0046872, GO:0006508, GO:0005737
X276_25665	GO:0016787
X276_25660	GO:0000166, GO:0004016, GO:0005524, GO:0016740, GO:0016779, GO:0006171, GO:0019932, GO:0005886, GO:0016020, GO:0016021
X276_25655	GO:0016020, GO:0016021
X276_25650	GO:0016021, GO:0016491, GO:0016853, GO:0055114
X276_25645	GO:0016740, GO:0016746, GO:0050182, GO:0019605
X276_25640	GO:0000166, GO:0005524, GO:0016301, GO:0016740, GO:0016774, GO:0047761, GO:0016310, GO:0005737
X276_25635	GO:0016787
X276_25630	GO:0004156, GO:0016740, GO:0046872, GO:0009396, GO:0042558, GO:0044237, GO:0046654, GO:0046656
X276_25625	GO:0003848, GO:0004150, GO:0016301, GO:0016829, GO:0006760, GO:0009396, GO:0016310, GO:0046654, GO:0046656
X276_25620	GO:0003677
X276_25615	GO:0003700, GO:0043565, GO:0006355
X276_25610	GO:0000287, GO:0008966, GO:0016853, GO:0016868, GO:0046872, GO:0005975, GO:0071704
X276_25605
X276_25600	GO:0003984, GO:0009082
X276_25595	GO:0003824, GO:0003852, GO:0016740, GO:0046912, GO:0008652, GO:0009082, GO:0009098, GO:0019752
X276_25590	GO:0003861, GO:0016829, GO:0016836, GO:0046872, GO:0051536, GO:0051539, GO:0008652, GO:0009082, GO:0009098
X276_25585	GO:0003861, GO:0016829, GO:0016836, GO:0008652, GO:0009082, GO:0009098
X276_25580	GO:0000287, GO:0003862, GO:0016491, GO:0016616, GO:0046872, GO:0051287, GO:0008652, GO:0009082, GO:0009098, GO:0055114, GO:0005737
X276_25575	GO:0000287, GO:0003824, GO:0003984, GO:0016740, GO:0030976, GO:0046872, GO:0050660, GO:0008652, GO:0009082, GO:0009097, GO:0009099
X276_25570	GO:0000287, GO:0004455, GO:0016491, GO:0016853, GO:0046872, GO:0050661, GO:0008652, GO:0009082, GO:0009097, GO:0009099, GO:0055114
X276_25565	GO:0004519, GO:0090305
X276_25560	GO:0055085
X276_25555	GO:0055085, GO:0005886, GO:0016020, GO:0016021
X276_25550	GO:0055085, GO:0005886, GO:0016020, GO:0016021
X276_25545	GO:0004134, GO:0016740, GO:0016757, GO:0102500, GO:0005975, GO:0005977
X276_25540	GO:0003677, GO:0006355
X276_25535	GO:0007165, GO:0016020, GO:0016021
X276_25530	GO:0016020, GO:0016021
X276_25525	GO:0009306, GO:0016020, GO:0016021
X276_25520	GO:0000166, GO:0005524, GO:0016887
X276_25515	GO:0005886, GO:0016020, GO:0016021
X276_25510	GO:0003824, GO:0030170
X276_25505	GO:0003824, GO:0030170
X276_25500	GO:0003700, GO:0006355
X276_25495	GO:0008982, GO:0016740, GO:0022872, GO:0008643, GO:0009401, GO:0015797, GO:0034219, GO:0005886, GO:0016020, GO:0016021
X276_25490	GO:0008982, GO:0016301, GO:0016740, GO:0006355, GO:0009401, GO:0016310, GO:0034219
X276_25485	GO:0016301, GO:0016740, GO:0016310
X276_25480	GO:0003824, GO:0008926, GO:0016491, GO:0050662, GO:0019594, GO:0055114
X276_25475	GO:0004360, GO:0008483, GO:0016740, GO:0097367, GO:0005975, GO:1901135, GO:1901137, GO:0005737
X276_25470	GO:0003677
X276_25465	GO:0004177, GO:0006508
X276_25460	GO:0016491, GO:0055114
X276_25455	GO:0055085, GO:0016020, GO:0016021
X276_25450	GO:0003677, GO:0003700, GO:0046914, GO:0046983, GO:0006355
X276_25445	GO:0004812, GO:0006418
X276_25440	GO:0003700, GO:0006355
X276_25435	GO:0004061, GO:0019441
X276_25430	GO:0003677, GO:0003700, GO:0006355
X276_25425	GO:0004888, GO:0006935, GO:0007165, GO:0016020
X276_25420
X276_25415	GO:0016020, GO:0016021
X276_25410	GO:0016020, GO:0016021
X276_25405	GO:0000166, GO:0005524, GO:0016887
X276_25400	GO:0016020, GO:0016021
X276_25395	GO:0004645, GO:0008184, GO:0016740, GO:0016757, GO:0030170, GO:0102250, GO:0102499, GO:0005975
X276_25390	GO:0003677, GO:0003700, GO:0043565, GO:0006355
X276_25385	GO:0007165, GO:0016020, GO:0016021
X276_25380	GO:0005506, GO:0016491, GO:0046872, GO:0055114
X276_25375	GO:0016787
X276_25370
X276_25365	GO:0000166, GO:0005524, GO:0016874, GO:0030272, GO:0046872
X276_25360
X276_25355	GO:0000049, GO:0000166, GO:0003723, GO:0004812, GO:0004829, GO:0005524, GO:0016874, GO:0046872, GO:0006412, GO:0006418, GO:0006435, GO:0043039, GO:0005737
X276_25350	GO:0007165, GO:0016020, GO:0016021
X276_25345
X276_25340
X276_25335	GO:0004519, GO:0090305
X276_25330
X276_25325	GO:0008685, GO:0016829, GO:0046872, GO:0008299, GO:0016114, GO:0019288
X276_25320	GO:0016020, GO:0016021
X276_25315	GO:0003824, GO:0016810, GO:0005975, GO:0016020, GO:0016021
X276_25310	GO:0016021
X276_25305	GO:0003824, GO:0046872, GO:0051536, GO:0051539
X276_27430
X276_25300	GO:0004022, GO:0008774, GO:0016491, GO:0016620, GO:0046872, GO:0006066, GO:0015976, GO:0055114
X276_25295	GO:0000166, GO:0016020, GO:0016021
X276_25290	GO:0004888, GO:0006935, GO:0007165, GO:0016020, GO:0016021
X276_25285	GO:0016787, GO:0006629, GO:0016042
X276_25280	GO:0003677, GO:0003700, GO:0006355
X276_25275	GO:0009055, GO:0022900
X276_25270	GO:0009055, GO:0050660, GO:0022900
X276_25265	GO:0003824, GO:0016491, GO:0050660, GO:0071949, GO:0055114
X276_25260	GO:0003677, GO:0003700, GO:0016987, GO:0006352, GO:0006355, GO:2000142
X276_25255	GO:0016020, GO:0016021
X276_25250	GO:0003824, GO:0016829
X276_25245	GO:0003824, GO:0016491, GO:0051536, GO:0051539, GO:0055114
X276_25240	GO:0003824, GO:0004801, GO:0016740, GO:0016832, GO:0005975, GO:0006098, GO:0005737
X276_25235	GO:0016740, GO:0016779, GO:0009058
X276_25230	GO:0016788, GO:0019154, GO:0055114, GO:0046487
X276_25225	GO:0003677, GO:0003700, GO:0048037, GO:0050662, GO:0006355, GO:0045892, GO:0051775, GO:0005737
X276_25220	GO:0003824
X276_25215	GO:0003995, GO:0016491, GO:0016627, GO:0050660, GO:0055114
X276_25210	GO:0009055, GO:0022900
X276_25205	GO:0009055, GO:0050660, GO:0022900
X276_25200	GO:0003857, GO:0016491, GO:0070403, GO:0006631, GO:0055114
X276_25195	GO:0003684, GO:0003824, GO:0008534, GO:0006281, GO:0006284, GO:0006289
X276_25190	GO:0003677, GO:0006310, GO:0015074
X276_25185	GO:0003677, GO:0043565
X276_25180
X276_25175
X276_25170
X276_25165	GO:0016779, GO:0016888, GO:0042624, GO:0006260, GO:0018142
X276_25160
X276_25155	GO:0016020, GO:0016021
X276_25150	GO:0016020, GO:0016021
X276_25145	GO:0016020, GO:0016021
X276_25140	GO:0008901, GO:0055114, GO:0009375
X276_25135	GO:0005524, GO:0006457, GO:0005737
X276_25130	GO:0000166, GO:0005524, GO:0051082, GO:0006457, GO:0042026, GO:0005737
X276_25125	GO:0008565, GO:0015628, GO:0015627, GO:0016020, GO:0016021
X276_25120	GO:0000166, GO:0003824, GO:0003938, GO:0016491, GO:0046872, GO:0006164, GO:0006177, GO:0055114
X276_25115	GO:0000166, GO:0003922, GO:0005524, GO:0016462, GO:0016874, GO:0006164, GO:0006177, GO:0006541
X276_25110
X276_25105	GO:0003677, GO:0003700, GO:0008982, GO:0016301, GO:0016740, GO:0006355, GO:0009401, GO:0016310, GO:0034219
X276_25100	GO:0016020, GO:0003677
X276_25095	GO:0009401, GO:0016020, GO:0016021
X276_25090	GO:0008982, GO:0009401, GO:0034219, GO:0016020, GO:0016021
X276_25085	GO:0003824, GO:0004801, GO:0016740, GO:0016832, GO:0005975, GO:0006098, GO:0005737
X276_25080	GO:0008982, GO:0009401, GO:0034219, GO:0005737
X276_25075	GO:0016491, GO:0055114
X276_25070	GO:0004347, GO:0016853, GO:0006094, GO:0006096, GO:0005737
X276_25065
X276_25060
X276_25055	GO:0016020, GO:0008933, GO:0016798, GO:0016829, GO:0000270, GO:0005975
X276_25050	GO:0003723, GO:0009982, GO:0016853, GO:0016866, GO:0001522, GO:0009451
X276_25045	GO:0016491, GO:0055114
X276_25040	GO:0003677
X276_25035	GO:0003700, GO:0006355
X276_25030	GO:0005506, GO:0051536, GO:0016226
X276_25025	GO:0004888, GO:0006935, GO:0007165, GO:0016020, GO:0016021
X276_25020	GO:0000166, GO:0003677, GO:0004003, GO:0004386, GO:0005524, GO:0016787, GO:0006268, GO:0005737
X276_25015	GO:0003677, GO:0003911, GO:0016874, GO:0046872, GO:0006259, GO:0006260, GO:0006266, GO:0006281, GO:0006974
X276_25010	GO:0016020, GO:0016021
X276_25005	GO:0043190, GO:0055085
X276_25000	GO:0003824
X276_24995	GO:0009030, GO:0016310, GO:0009228
X276_24990	GO:0000166, GO:0016787, GO:0017111, GO:0046872, GO:0047429, GO:0009117, GO:0009143, GO:0009146
X276_24985	GO:0016787, GO:0046872
X276_24980
X276_24975
X276_24970
X276_24965
X276_24960
X276_24955
X276_24950
X276_24945
X276_24940
X276_24935
X276_24930
X276_24925
X276_24920
X276_24915
X276_24910
X276_24905
X276_24900
X276_24895
X276_24890
X276_24885	GO:0003700, GO:0016787, GO:0006355
X276_24880	GO:0000155, GO:0000166, GO:0005524, GO:0016301, GO:0016740, GO:0016772, GO:0000160, GO:0006355, GO:0007165, GO:0016310, GO:0023014, GO:0016020, GO:0016021
X276_24875
X276_24870
X276_24865
X276_24860	GO:0016874
X276_24855	GO:0016020, GO:0016021
X276_24850	GO:0004222, GO:0008237, GO:0006508
X276_24845
X276_24840
X276_24835
X276_24830
X276_24825	GO:0003824, GO:0016810, GO:0005975, GO:0016020, GO:0016021
X276_24820	GO:0008237, GO:0006508
X276_24815	GO:0008237, GO:0006508
X276_24810	GO:0016020, GO:0016021
X276_24805	GO:0003824, GO:0008484, GO:0046872, GO:0016020, GO:0016021
X276_24800	GO:0016740
X276_24795	GO:0016491, GO:0055114
X276_24790	GO:0052689
X276_24785	GO:0000287, GO:0006281, GO:0006310
X276_24780	GO:0004222, GO:0005506, GO:0016740, GO:0016746, GO:0016747, GO:0046872, GO:0061711, GO:0002949, GO:0006508, GO:0008033, GO:0005737
X276_24775	GO:0016787, GO:0016020, GO:0016021
X276_24770	GO:0004252, GO:0008233, GO:0006508, GO:0016020, GO:0016021
X276_24765	GO:0046872, GO:0009401
X276_24760	GO:0016020, GO:0016021
X276_24755	GO:0016740
X276_24750
X276_24745
X276_24740	GO:0005840
X276_24735	GO:0016740
X276_24730	GO:0003985, GO:0006090, GO:0006550, GO:0006552, GO:0006554, GO:0006568, GO:0006574, GO:0006633, GO:0018874, GO:0042967, GO:0046950
X276_24725	GO:0008233, GO:0006508
X276_24720	GO:0004601, GO:0004602, GO:0016491, GO:0006979, GO:0055114, GO:0098869
X276_24715	GO:0006355
X276_24710	GO:0016787, GO:0071160
X276_24705
X276_24700	GO:0008233, GO:0008236, GO:0016787, GO:0006508, GO:0044260
X276_24695	GO:0000166, GO:0004326, GO:0005524, GO:0016874, GO:0046872, GO:0007049, GO:0008360, GO:0009058, GO:0009059, GO:0009252, GO:0009396, GO:0046901, GO:0051301, GO:0071555, GO:0005737
X276_24690	GO:0000166, GO:0005524, GO:0016301, GO:0016740, GO:0050515, GO:0008299, GO:0016114, GO:0016310, GO:0019288
X276_24685	GO:0016020
X276_24680
X276_24675	GO:0004751, GO:0043565, GO:0006098, GO:0015976
X276_24670	GO:0000166, GO:0003883, GO:0005524, GO:0016874, GO:0046872, GO:0006221, GO:0006241, GO:0006541, GO:0044210
X276_24665	GO:0000166, GO:0003676, GO:0003723, GO:0004386, GO:0005524, GO:0008186, GO:0016787, GO:0006353
X276_24660	GO:0016740, GO:0016758, GO:0009247
X276_24655	GO:0003723, GO:0003735, GO:0019843, GO:0046872, GO:0006412, GO:0005840
X276_24650	GO:0000166, GO:0004797, GO:0005524, GO:0008270, GO:0016301, GO:0016740, GO:0046872, GO:0006259, GO:0009157, GO:0016310, GO:0071897, GO:0005737
X276_24645	GO:0003676, GO:0008168, GO:0008276, GO:0016740, GO:0036009, GO:0102559, GO:0006479, GO:0018364, GO:0032259, GO:0016020, GO:0016021
X276_24640	GO:0003747, GO:0016149, GO:0006412, GO:0006415, GO:0005737
X276_24635	GO:0016020, GO:0016021
X276_24630	GO:0000166, GO:0003725, GO:0005524, GO:0016740, GO:0016779, GO:0061710, GO:0008033, GO:0005737
X276_24625	GO:0004751, GO:0016853, GO:0005975, GO:0006098
X276_24620	GO:0000166, GO:0000287, GO:0003824, GO:0004845, GO:0005525, GO:0016740, GO:0016757, GO:0006223, GO:0008152, GO:0008655, GO:0009116, GO:0044206
X276_24615	GO:0003824, GO:0004132, GO:0008270, GO:0046872, GO:0006220
X276_24610	GO:0008761, GO:0016853
X276_24605	GO:0003824, GO:0016740, GO:0016746, GO:0016747
X276_24600	GO:0016020, GO:0016021
X276_24595	GO:0015078, GO:0046933, GO:0006754, GO:0006811, GO:0015986, GO:0099132, GO:0005886, GO:0016020, GO:0016021, GO:0045263
X276_24590	GO:0008289, GO:0015078, GO:0046933, GO:0006754, GO:0006811, GO:0015986, GO:0015991, GO:0005886, GO:0016020, GO:0016021, GO:0033177, GO:0045263
X276_24585	GO:0015078, GO:0046933, GO:0006754, GO:0006811, GO:0015986, GO:0099132, GO:0005886, GO:0016020, GO:0016021, GO:0045263
X276_24580	GO:0046933, GO:0006754, GO:0006811, GO:0015986, GO:0099132, GO:0005886, GO:0016020, GO:0045261
X276_24575	GO:0000166, GO:0005524, GO:0016787, GO:0032559, GO:0046933, GO:0006754, GO:0006811, GO:0015986, GO:0046034, GO:0099132, GO:1902600, GO:0005886, GO:0016020, GO:0045261
X276_24570	GO:0005524, GO:0046933, GO:0006754, GO:0006811, GO:0015986, GO:0042777, GO:0099132, GO:0005886, GO:0016020, GO:0045261
X276_24565	GO:0000166, GO:0005524, GO:0016787, GO:0046933, GO:0006754, GO:0006811, GO:0015986, GO:0046034, GO:0099132, GO:1902600, GO:0005886, GO:0016020, GO:0045261
X276_24560	GO:0005524, GO:0046933, GO:0006754, GO:0006811, GO:0015986, GO:0099132, GO:0005886, GO:0016020, GO:0045261
X276_24555	GO:0016020
X276_24550	GO:0003824, GO:0008760, GO:0016740, GO:0016765, GO:0007049, GO:0008360, GO:0009252, GO:0019277, GO:0051301, GO:0071555, GO:0005737
X276_24545	GO:0030435, GO:0016020, GO:0016021
X276_24540	GO:0016020, GO:0016021
X276_24535	GO:0003700, GO:0006355
X276_24530	GO:0000902
X276_24525	GO:0008233, GO:0006508
X276_24520	GO:0016020, GO:0016021
X276_24515
X276_24510
X276_24505
X276_24500
X276_24495
X276_24490
X276_24485
X276_24480	GO:0000166, GO:0000287, GO:0004478, GO:0005524, GO:0016740, GO:0046872, GO:0006556, GO:0006730, GO:0005737
X276_24475	GO:0000166, GO:0003677, GO:0004003, GO:0004386, GO:0005524, GO:0016787, GO:0043141, GO:0006281, GO:0032508
X276_24470	GO:0004386
X276_24465	GO:0016740, GO:0016757, GO:0009116
X276_24460	GO:0006417, GO:0044238, GO:0005737
X276_24455	GO:0000166, GO:0005524, GO:0046872, GO:0006605, GO:0006886, GO:0015031, GO:0017038, GO:0065002, GO:0005737, GO:0005886, GO:0016020
X276_24450	GO:0006449, GO:0018444, GO:0051083, GO:0005840, GO:0016149
X276_24445	GO:0016020, GO:0016021
X276_24440	GO:0003677, GO:0000160, GO:0006355
X276_24435	GO:0000155, GO:0000166, GO:0005524, GO:0016301, GO:0016740, GO:0016772, GO:0000160, GO:0007165, GO:0016310, GO:0023014, GO:0016020, GO:0016021
X276_24430	GO:0008233, GO:0006508, GO:0016020, GO:0016021
X276_24425
X276_24420	GO:0003676, GO:0006139
X276_24415	GO:0016491, GO:0055114
X276_24410	GO:0016020, GO:0016021
X276_24405	GO:0015238, GO:0015297, GO:0006855, GO:0055085, GO:0016020, GO:0016021
X276_24400	GO:0003677, GO:0006355
X276_24395	GO:0003700, GO:0043565, GO:0006355, GO:0005667
X276_24390	GO:0016301, GO:0016310
X276_24385	GO:0003824, GO:0004356, GO:0006807
X276_24380	GO:0003824, GO:0003908, GO:0008168, GO:0016740, GO:0006281, GO:0006307, GO:0006974, GO:0032259, GO:0005737
X276_24375
X276_24370	GO:0016787
X276_24365	GO:0003677, GO:0006355
X276_24360	GO:0008678, GO:0016491, GO:0051287, GO:0055114
X276_24355	GO:0016301, GO:0016740, GO:0016773, GO:0016310
X276_24350	GO:0003824, GO:0016829
X276_24345	GO:0046872
X276_24340	GO:0005215, GO:0032217, GO:0032218, GO:0005886, GO:0016020, GO:0016021
X276_24335	GO:0005506, GO:0009055, GO:0046872, GO:0022900, GO:0055114
X276_24330	GO:0003677, GO:0003700, GO:0006355
X276_24325	GO:0016407, GO:0016740, GO:0006474, GO:0005737
X276_24320	GO:0016740, GO:0002949
X276_24315	GO:0016740, GO:0002949
X276_24310	GO:0046872, GO:0030001
X276_24305
X276_24300	GO:0016787
X276_24295	GO:0003824, GO:0018580, GO:0051213, GO:0055114
X276_24290
X276_24285
X276_24280	GO:0003690, GO:0006265
X276_24275	GO:0004527, GO:0016787, GO:0090305
X276_24270	GO:0016020, GO:0016021
X276_24265	GO:0046872, GO:0007155, GO:0030001
X276_24260	GO:0000166, GO:0003677, GO:0005524, GO:0030983, GO:0006298, GO:0016020, GO:0016021
X276_24255	GO:0003676, GO:0004527, GO:0090305
X276_24250	GO:0003938, GO:0004558, GO:0032450, GO:0000023, GO:0055114, GO:0006144, GO:0042720, GO:0005982, GO:0005985, GO:0006012, GO:0017177
X276_24245
X276_24240
X276_24235	GO:0016020, GO:0016021
X276_24230	GO:0003676, GO:0005840
X276_24225	GO:0000287, GO:0003824, GO:0004743, GO:0016301, GO:0016740, GO:0030955, GO:0006096, GO:0016310
X276_24220	GO:0016787, GO:0006508
X276_24215	GO:0016787
X276_24210	GO:0042834, GO:0016020, GO:0016021
X276_24205	GO:0047429, GO:0005737
X276_24200	GO:0008233, GO:0008237, GO:0016787, GO:0046872, GO:0006508
X276_24195	GO:0000902
X276_24190	GO:0008360, GO:0016020, GO:0016021
X276_24185	GO:0008360, GO:0016020, GO:0016021
X276_24180	GO:0008658, GO:0016020, GO:0016021
X276_24175	GO:0003677, GO:0019104, GO:0006284
X276_24170	GO:0000902, GO:0000917, GO:0007049, GO:0051301, GO:0051726, GO:0090529, GO:1901891
X276_24165	GO:0000166, GO:0005524, GO:0016887
X276_24160	GO:0007049, GO:0032955, GO:0051301
X276_24155	GO:0051301, GO:0016020, GO:0016021
X276_24150	GO:0016021
X276_24145	GO:0016020, GO:0016021
X276_24140
X276_24135
X276_24130	GO:0016020, GO:0016021
X276_24125	GO:0003824, GO:0051536
X276_24120
X276_24115	GO:0003676, GO:0003723, GO:0004540, GO:0006396, GO:0090501
X276_24110	GO:0003723, GO:0003735, GO:0019843, GO:0006412, GO:0005840
X276_24105	GO:0005840
X276_24100	GO:0003735, GO:0006412, GO:0005840
X276_24095	GO:0000166, GO:0000287, GO:0003924, GO:0005525, GO:0016787, GO:0046872, GO:0042254, GO:0005737
X276_24090	GO:0003723
X276_24085	GO:0000166, GO:0003824, GO:0004515, GO:0005524, GO:0016740, GO:0016779, GO:0009058, GO:0009435, GO:0019363
X276_24080	GO:0016787
X276_24075	GO:0016020, GO:0016021
X276_24070	GO:0003723, GO:0009982, GO:0016853, GO:0001522, GO:0009451
X276_24065	GO:0003677, GO:0003700, GO:0006355
X276_24060	GO:0016620, GO:0046983, GO:0050661, GO:0051287, GO:0008652, GO:0055114, GO:0005737
X276_24055	GO:0004180, GO:0009002, GO:0006508
X276_24050	GO:0003677, GO:0006281, GO:0016020, GO:0016021
X276_24045
X276_24040	GO:0016020, GO:0016021
X276_24035	GO:0008168, GO:0008173, GO:0016740, GO:0001510, GO:0006396, GO:0032259
X276_24030	GO:0003677, GO:0000160, GO:0006355
X276_24025	GO:0000155, GO:0000166, GO:0005524, GO:0016301, GO:0016740, GO:0016772, GO:0000160, GO:0007165, GO:0016310, GO:0023014, GO:0016020, GO:0016021
X276_24020	GO:0015238, GO:0015297, GO:0006855, GO:0055085, GO:0016020, GO:0016021
X276_24015	GO:0000160
X276_24010
X276_24005
X276_24000	GO:0000166, GO:0005524, GO:0008134, GO:0016301, GO:0016740, GO:0006355, GO:0008643, GO:0009401, GO:0016310, GO:0016021
X276_23995	GO:0016301, GO:0016740, GO:0016310
X276_23990	GO:0008982, GO:0016740, GO:0009401, GO:0034219
X276_23985	GO:0015577, GO:0009401, GO:0015796, GO:0016020, GO:0016021
X276_23980	GO:0008270, GO:0016491, GO:0046872, GO:0055114
X276_23975	GO:0004802, GO:0006098, GO:0015976
X276_23970	GO:0003824
X276_23965	GO:0003824, GO:0004750, GO:0016853, GO:0016857, GO:0046872, GO:0005975, GO:0006098
X276_23960	GO:0004751, GO:0016853, GO:0005975, GO:0006098
X276_23955	GO:0008270, GO:0008742, GO:0019572
X276_23950	GO:0016868, GO:0005975, GO:0071704
X276_23945	GO:0003824, GO:0016857, GO:0005975
X276_23940	GO:0003677, GO:0004518, GO:0004519, GO:0008270, GO:0008833, GO:0016787, GO:0046872, GO:0006281, GO:0006974, GO:0090305
X276_23935	GO:0003755, GO:0016853, GO:0000413, GO:0006457
X276_23930	GO:0009267, GO:0016020, GO:0016021
X276_23925	GO:0000155, GO:0004673, GO:0016301, GO:0000160, GO:0016310, GO:0018106, GO:0023014, GO:0071555, GO:0016020, GO:0016021
X276_23920	GO:0003677, GO:0000160
X276_23915	GO:0003677, GO:0006355
X276_23910	GO:0016491, GO:0051536, GO:0055114
X276_23905	GO:0016151, GO:0016829, GO:0051188, GO:0051604
X276_23900	GO:0016783
X276_23895	GO:0016787, GO:0006189
X276_23890	GO:0003824, GO:0010181, GO:0016491, GO:0055114
X276_23885
X276_23880	GO:0004672, GO:0016301, GO:0006468, GO:0016310
X276_23875
X276_23870
X276_23865	GO:0005506, GO:0016491, GO:0046872, GO:0055114
X276_23860
X276_23855
X276_23850	GO:0016740, GO:0016780, GO:0008654, GO:0016020, GO:0016021
X276_23845	GO:0003951, GO:0016301, GO:0016310
X276_23840	GO:0016020, GO:0016021
X276_23835	GO:0003824, GO:0005506, GO:0046872, GO:0051536, GO:0051539
X276_23830	GO:0015095, GO:0015693, GO:1903830, GO:0016020
X276_23825	GO:0004124, GO:0016740, GO:0006535, GO:0008652, GO:0019344
X276_23820	GO:0009001, GO:0016412, GO:0016740, GO:0016746, GO:0006535, GO:0005737
X276_23815	GO:0016740, GO:0016746
X276_23810	GO:0003677, GO:0003824, GO:0003906, GO:0004519, GO:0016787, GO:0016798, GO:0016829, GO:0019104, GO:0046872, GO:0051536, GO:0051539, GO:0140078, GO:0006281, GO:0006284, GO:0006974, GO:0008152, GO:0090305
X276_23805	GO:0000166, GO:0005524, GO:0008716, GO:0016874, GO:0046872, GO:0008360, GO:0009252, GO:0071555, GO:0005737
X276_23800	GO:0003677, GO:0003700, GO:0006355
X276_23795	GO:0006811, GO:0005886, GO:0016020, GO:0016021
X276_23790	GO:0003872, GO:0016301, GO:0016740, GO:0046872, GO:0047334, GO:0006002, GO:0006096, GO:0016310, GO:0046835, GO:0061615, GO:0005737
X276_23785	GO:0003824, GO:0008483, GO:0016740
X276_23780
X276_23775	GO:0003677
X276_23770	GO:0000166, GO:0003677, GO:0005524, GO:0016887
X276_23765	GO:0003677, GO:0000160, GO:0006355
X276_23760	GO:0000155, GO:0000166, GO:0005524, GO:0016301, GO:0016740, GO:0016772, GO:0000160, GO:0007165, GO:0016310, GO:0023014, GO:0016020, GO:0016021
X276_23755	GO:0003796, GO:0009253, GO:0016998
X276_23750	GO:0016020, GO:0016021
X276_23745	GO:0003723, GO:0008168, GO:0008173, GO:0008175, GO:0008757, GO:0016740, GO:0001510, GO:0006396, GO:0008033, GO:0030488, GO:0032259, GO:0005737
X276_23740	GO:0008289
X276_23735	GO:0001216, GO:0003677, GO:0016987, GO:0006352, GO:0045893, GO:2000142
X276_23730	GO:0030246
X276_23725	GO:0000166, GO:0016491, GO:0016620, GO:0050661, GO:0051287, GO:0006006, GO:0055114
X276_23720	GO:0000166, GO:0004618, GO:0005524, GO:0016301, GO:0016740, GO:0006096, GO:0016310, GO:0005737
X276_23715	GO:0003824, GO:0004807, GO:0016853, GO:0006094, GO:0006096, GO:0005737
X276_23710	GO:0003824, GO:0004619, GO:0016853, GO:0030145, GO:0046537, GO:0046872, GO:0006007, GO:0006096, GO:0005737
X276_23705	GO:0016301, GO:0016310
X276_23700	GO:0000287, GO:0004634, GO:0016829, GO:0046872, GO:0006096, GO:0000015, GO:0005576, GO:0005737, GO:0009986
X276_23695	GO:0015450, GO:0009306, GO:0071806, GO:0016020, GO:0016021
X276_23690
X276_23685	GO:0016491, GO:0055114
X276_23680	GO:0016491, GO:0055114
X276_23675	GO:0003824, GO:0016740, GO:0030170
X276_23670	GO:0000166, GO:0005524, GO:0016163, GO:0016491, GO:0018697, GO:0046872, GO:0051536, GO:0051539, GO:0009399, GO:0055114, GO:0016612
X276_23665	GO:0000166, GO:0005524, GO:0016787, GO:0016887, GO:0042626, GO:0006865, GO:0015821, GO:0055085, GO:0005886, GO:0016020
X276_23660	GO:0055085, GO:0005886, GO:0016020, GO:0016021
X276_23655	GO:0016021
X276_23650	GO:0016163, GO:0018697, GO:0055114, GO:0006807, GO:0016610, GO:0019337
X276_23645	GO:0003824, GO:0051536
X276_23640	GO:0003824, GO:0030170
X276_23635	GO:0004124, GO:0006535
X276_23630	GO:0016491, GO:0055114
X276_23625	GO:0016491, GO:0055114
X276_23620	GO:0003676, GO:0003723, GO:0004518, GO:0004527, GO:0004540, GO:0008859, GO:0016787, GO:0016070, GO:0090305, GO:0090501, GO:0090503, GO:0005737
X276_23615	GO:0003723, GO:0070929, GO:0005737
X276_23610	GO:0000166, GO:0016787, GO:0016788, GO:0046872, GO:0009166
X276_23605	GO:0000166, GO:0005524, GO:0015424, GO:0016787, GO:0016887, GO:0042626, GO:0003333, GO:0006865, GO:0015821, GO:0055085, GO:0005886, GO:0016020
X276_23600	GO:0055085, GO:0005886, GO:0016020, GO:0016021
X276_23595
X276_23590
X276_23585	GO:0003676, GO:0004523, GO:0090502
X276_27435	GO:0016021
X276_23580	GO:0003677, GO:0043565
X276_23575	GO:0003677, GO:0043565
X276_23570	GO:0003938, GO:0055114, GO:0006144, GO:0042720
X276_23565	GO:0000166, GO:0005524, GO:0009408, GO:0019538, GO:0042026, GO:0005737
X276_23560	GO:0005215, GO:0016020, GO:0016021
X276_23555	GO:0008641
X276_23550	GO:0003824
X276_23545	GO:0000166, GO:0005524, GO:0016740, GO:0046872, GO:0051536, GO:0051539, GO:0008033
X276_23540
X276_23535	GO:0016020, GO:0071111
X276_23530	GO:0016020, GO:0016021
X276_23525	GO:0003824, GO:0016810, GO:0005975
X276_23520	GO:0005515, GO:0052621
X276_23515	GO:0008483
X276_23510	GO:0000287, GO:0004170, GO:0016787, GO:0046872, GO:0006220, GO:0006226, GO:0009117, GO:0046080
X276_23505	GO:0008168, GO:0016740, GO:0032259
X276_23500	GO:0008233, GO:0006508, GO:0009372, GO:0009405, GO:0016020, GO:0016021
X276_23495	GO:0000166, GO:0005524, GO:0016301, GO:0016740, GO:0016772, GO:0016310, GO:0016020, GO:0016021
X276_23490	GO:0008233, GO:0006508, GO:0009372, GO:0009405, GO:0016020, GO:0016021
X276_23485	GO:0016491, GO:0046872, GO:0050660, GO:0051536, GO:0051537, GO:0006221, GO:0055114
X276_23480	GO:0016491, GO:0051536, GO:0055114
X276_23475	GO:0016020, GO:0016021
X276_23470	GO:0003824, GO:0004556, GO:0016787, GO:0016798, GO:0043169, GO:0103025, GO:2001070, GO:0005975, GO:0008152
X276_23465	GO:0004888, GO:0006935, GO:0007165, GO:0016020, GO:0016021
X276_23460	GO:0005524
X276_23455	GO:0007165, GO:0016020, GO:0016021
X276_23450	GO:0045152, GO:0006355
X276_23445	GO:0003824, GO:0016301, GO:0006355, GO:0016310
X276_26845
X276_23440	GO:0016020, GO:0016021
X276_23435	GO:0016787, GO:0019239, GO:0046872
X276_27440
X276_23430
X276_23425	GO:0005515, GO:0043531, GO:0007165
X276_23420	GO:0016020, GO:0016021
X276_23415	GO:0000150, GO:0003677, GO:0006310
X276_23410
X276_23405	GO:0016020, GO:0016021
X276_23400
X276_23395	GO:0003723, GO:0004518, GO:0004519, GO:0004521, GO:0004540, GO:0016787, GO:0090305, GO:0090501, GO:0090502, GO:0005576
X276_23390
X276_23385	GO:0003677, GO:0003700, GO:0097367, GO:0006355, GO:1901135
X276_23380	GO:0008982, GO:0016301, GO:0016740, GO:0008643, GO:0009401, GO:0016310, GO:0034219, GO:0005886, GO:0016020, GO:0016021
X276_23375	GO:0004553, GO:0016787, GO:0016798, GO:0005975, GO:0008152
X276_23370	GO:0003824, GO:0016491, GO:0016829, GO:0051536, GO:0051539, GO:0055114
X276_23365	GO:0003677, GO:0003700, GO:0006355
X276_23360	GO:0003824, GO:0008861, GO:0005975, GO:0005737
X276_23355	GO:0003677, GO:0003700, GO:0006355
X276_23350	GO:0055085, GO:0016020, GO:0016021
X276_23345	GO:0031419, GO:0046872
X276_23340	GO:0004853, GO:0008168, GO:0016740, GO:0006779, GO:0032259
X276_23335	GO:0000155, GO:0016301, GO:0016772, GO:0000160, GO:0007165, GO:0016310, GO:0023014
X276_23330	GO:0000286, GO:0008473, GO:0055114, GO:0019643, GO:0006525, GO:0006560
X276_23325	GO:0009055, GO:0051536, GO:0022900
X276_23320	GO:0016491, GO:0055114
X276_23315	GO:0050622, GO:0052591, GO:0055114
X276_23310	GO:0016491, GO:0055114
X276_23305	GO:0050540, GO:0006568
X276_23300	GO:0003677, GO:0003700, GO:0043565, GO:0006355
X276_23295	GO:0022857, GO:0055085, GO:0016020, GO:0016021
X276_23290	GO:0000155, GO:0016301, GO:0000160, GO:0016310, GO:0023014, GO:0016020, GO:0016021
X276_23285	GO:0005667, GO:0003700, GO:0000160, GO:0006355, GO:0043565
X276_23280	GO:0016787
X276_23275	GO:0008643
X276_23270	GO:0055085, GO:0005886, GO:0016020, GO:0016021
X276_23265	GO:0055085, GO:0005886, GO:0016020, GO:0016021
X276_23260	GO:0003824
X276_23255	GO:0008927, GO:0016829, GO:0006064
X276_23250	GO:0016787, GO:0016798, GO:0033939, GO:0046559, GO:0000272, GO:0005975, GO:0008152, GO:0045493, GO:0005576
X276_23245	GO:0008982, GO:0016773, GO:0008643, GO:0009401, GO:0034219, GO:0005737, GO:0016021
X276_23240	GO:0009401, GO:0016020, GO:0016021
X276_23235	GO:0009401, GO:0016020, GO:0016021
X276_23230	GO:0005840, GO:0003735, GO:0006412, GO:0042254
X276_23225	GO:0016491, GO:0055114
X276_23220	GO:0055085, GO:0016020, GO:0016021
X276_23215	GO:0003677, GO:0043565
X276_23210	GO:0003700, GO:0006355
X276_23205	GO:0003676, GO:0015074, GO:0032196
X276_23200	GO:0043565
X276_23195	GO:0000155, GO:0000166, GO:0004673, GO:0005524, GO:0016301, GO:0016740, GO:0000160, GO:0007165, GO:0016310, GO:0018106, GO:0023014, GO:0016020, GO:0016021
X276_23190	GO:0003677, GO:0003700, GO:0043565, GO:0000160, GO:0006355
X276_23185
X276_23180	GO:0055085, GO:0005886, GO:0016020, GO:0016021
X276_23175	GO:0055085, GO:0005886, GO:0016020, GO:0016021
X276_23170	GO:0046556, GO:0046373
X276_23165
X276_23160	GO:0003824, GO:0016810, GO:0005975
X276_23155	GO:0043565
X276_23150	GO:0003676, GO:0015074, GO:0032196
X276_23145
X276_23140	GO:0003677, GO:0003700, GO:0006355
X276_23135	GO:0055085, GO:0016020, GO:0016021
X276_23130	GO:0016491, GO:0055114
X276_23125	GO:0003677, GO:0006355
X276_23120	GO:0016491, GO:0016620, GO:0055114
X276_23115	GO:0008168, GO:0016740, GO:0032259
X276_23110	GO:0016491, GO:0016620, GO:0055114
X276_23105
X276_23100	GO:0003677, GO:0006355
X276_23095	GO:0008643
X276_23090	GO:0055085, GO:0005886, GO:0016020, GO:0016021
X276_23085	GO:0055085, GO:0005886, GO:0016020, GO:0016021
X276_23080	GO:0003824, GO:0005975
X276_23075
X276_23070	GO:0008233, GO:0006508
X276_23065	GO:0055085, GO:0016020, GO:0016021
X276_23060	GO:0016491, GO:0055114
X276_23055	GO:0003677
X276_23050	GO:0005886, GO:0016020, GO:0016021
X276_23045	GO:0016020, GO:0016021
X276_23040	GO:0008168, GO:0032259
X276_23035	GO:0006355, GO:0016020, GO:0016021
X276_23030	GO:0016020, GO:0016021
X276_23025	GO:0003824, GO:0004139, GO:0016829, GO:0009264, GO:0046386, GO:0005737
X276_23020	GO:0003677, GO:0003700, GO:0097367, GO:0006355, GO:1901135
X276_23015	GO:0003677, GO:0003746, GO:0070063, GO:0006414, GO:0032784
X276_23010	GO:0008982, GO:0016301, GO:0016740, GO:0008643, GO:0009401, GO:0016310, GO:0034219, GO:0005886, GO:0016020, GO:0016021
X276_23005	GO:0003723, GO:0006355
X276_23000	GO:0016020, GO:0016021
X276_22995
X276_22990	GO:0000160, GO:0006935, GO:0007165
X276_22985	GO:0016740, GO:0016020, GO:0016021
X276_22980	GO:0016740, GO:0016020, GO:0016021
X276_22975	GO:0008982, GO:0016740, GO:0008643, GO:0009401, GO:0034219
X276_22970	GO:0003824, GO:0008483, GO:0016740
X276_22965	GO:0016020, GO:0016021
X276_22960	GO:0004751, GO:0016853, GO:0009052
X276_22955	GO:0016491, GO:0055114
X276_22950	GO:0003677, GO:0003700, GO:0097367, GO:0006355, GO:1901135
X276_22945	GO:0016491, GO:0055114
X276_22940
X276_22935
X276_22930
X276_22925
X276_22920	GO:0016740, GO:0016020, GO:0016021
X276_22915	GO:0005215, GO:0055085, GO:0016020, GO:0016021
X276_22910
X276_22905
X276_22900
X276_22895	GO:0016209, GO:0016491, GO:0045454, GO:0055114, GO:0098869, GO:0005623
X276_22890	GO:0003824, GO:0016740, GO:0016765, GO:0030170, GO:0006520
X276_22885	GO:0003677, GO:0003700, GO:0043565, GO:0000160, GO:0006355
X276_22880	GO:0000155, GO:0016301, GO:0000160, GO:0016310, GO:0023014, GO:0016020, GO:0016021
X276_22875	GO:0008643
X276_22870	GO:0055085, GO:0005886, GO:0016020, GO:0016021
X276_22865	GO:0055085, GO:0005886, GO:0016020, GO:0016021
X276_22860	GO:0003824, GO:0004553, GO:0016787, GO:0016798, GO:0030246, GO:0005975, GO:0008152
X276_22855	GO:0004222, GO:0008233, GO:0008237, GO:0016787, GO:0046872, GO:0006508
X276_22850
X276_22845
X276_22840	GO:0015035, GO:0006662, GO:0045454, GO:0055114, GO:0005623
X276_22835	GO:0004601, GO:0004602, GO:0016491, GO:0006979, GO:0055114, GO:0098869
X276_22830	GO:0016491, GO:0055114
X276_22825	GO:0003700, GO:0006355
X276_22820	GO:0003677, GO:0006355
X276_22815	GO:0003677, GO:0006355
X276_22810	GO:0022857, GO:0055085, GO:0016020, GO:0016021
X276_22805	GO:0051536
X276_22800	GO:0016491, GO:0046872, GO:0050660, GO:0051536, GO:0051537, GO:0006221, GO:0055114
X276_22795	GO:0016491, GO:0020037, GO:0046872, GO:0051536, GO:0051539, GO:0055114
X276_22790	GO:0003824, GO:0016491, GO:0016661, GO:0046872, GO:0050418, GO:0051536, GO:0051539, GO:0055114, GO:0005737
X276_22785	GO:0022857, GO:0055085, GO:0016020, GO:0016021
X276_22780	GO:0022857, GO:0006865, GO:0055085, GO:0016020, GO:0016021
X276_22775	GO:0016020, GO:0016021
X276_22770	GO:0000166, GO:0005524, GO:0016887
X276_22765	GO:0003677, GO:0003700, GO:0006355
X276_22760	GO:0008987, GO:0016740, GO:0046872, GO:0051536, GO:0051539, GO:0009435, GO:0019363, GO:0019805
X276_22755	GO:0008734, GO:0009435, GO:0055114, GO:0005737
X276_22750	GO:0003824, GO:0004514, GO:0016740, GO:0016757, GO:0016763, GO:0009435, GO:0019363
X276_22745
X276_22740
X276_22735
X276_22730	GO:0000166, GO:0004812, GO:0004830, GO:0005524, GO:0016874, GO:0006412, GO:0006418, GO:0006436, GO:0005737
X276_22725
X276_22720	GO:0004177, GO:0006508
X276_22715	GO:0003676, GO:0003677, GO:0003824, GO:0003887, GO:0004518, GO:0008408, GO:0016740, GO:0016779, GO:0016787, GO:0006139, GO:0006260, GO:0006261, GO:0006281, GO:0006974, GO:0071897, GO:0090305
X276_22710	GO:0000166, GO:0004140, GO:0005524, GO:0016301, GO:0016740, GO:0015937, GO:0016310, GO:0005737
X276_22705	GO:0016021, GO:0016798, GO:0016829, GO:0008152
X276_22700
X276_22695	GO:0004888, GO:0006935, GO:0007165, GO:0016020, GO:0016021
X276_22690	GO:0016020, GO:0016021
X276_22685	GO:0016020, GO:0016021
X276_22680	GO:0000155, GO:0000166, GO:0005524, GO:0016301, GO:0016740, GO:0016772, GO:0000160, GO:0007165, GO:0016310, GO:0023014, GO:0016020, GO:0016021
X276_22675	GO:0000155, GO:0000166, GO:0005524, GO:0016301, GO:0016740, GO:0016772, GO:0000160, GO:0007165, GO:0016310, GO:0023014, GO:0016020, GO:0016021
X276_22670	GO:0016020, GO:0016021
X276_22665	GO:0004176, GO:0004252, GO:0005524, GO:0008233, GO:0008236, GO:0016787, GO:0006508, GO:0030163
X276_22660	GO:0045152, GO:0006355, GO:0030435
X276_22655	GO:0000166, GO:0004672, GO:0004674, GO:0005524, GO:0016301, GO:0016740, GO:0016989, GO:0006468, GO:0010468, GO:0016310, GO:0030435, GO:0030436, GO:0042174, GO:0045892
X276_22650	GO:0003677, GO:0003700, GO:0016987, GO:0006352, GO:0006355, GO:2000142
X276_22645	GO:0016020, GO:0016021
X276_22640	GO:0003824
X276_22635	GO:0016020, GO:0016021
X276_22630	GO:0000166, GO:0016020, GO:0016021
X276_22625	GO:0016020, GO:0016021
X276_22620	GO:0003677, GO:0003887, GO:0006260, GO:0071897, GO:0009360
X276_22615	GO:0003723, GO:0003735, GO:0019843, GO:0006412, GO:0005840
X276_22610	GO:0004222, GO:0008233, GO:0016787, GO:0006508, GO:0009847
X276_22605	GO:0016020, GO:0016021
X276_22600	GO:0016020, GO:0016021
X276_22595	GO:0000166, GO:0003746, GO:0003924, GO:0005525, GO:0016787, GO:0043022, GO:0006412, GO:0006414, GO:0045727, GO:0005886, GO:0016020
X276_22590
X276_22585	GO:0003824, GO:0004109, GO:0016491, GO:0046872, GO:0051536, GO:0051539, GO:0006779, GO:0006782, GO:0055114, GO:0005737
X276_22580	GO:0003677, GO:0006355, GO:0045892
X276_22575	GO:0000774, GO:0042803, GO:0051087, GO:0006457, GO:0050790, GO:0005737
X276_22570	GO:0000166, GO:0005524, GO:0051082, GO:0006457
X276_22565	GO:0005524, GO:0008270, GO:0031072, GO:0046872, GO:0051082, GO:0006260, GO:0006457, GO:0009408, GO:0005737
X276_22560	GO:0016491, GO:0020037, GO:0046872, GO:0051536, GO:0051539, GO:0055114
X276_22555	GO:0008168, GO:0008176, GO:0016740, GO:0006400, GO:0008033, GO:0032259, GO:0106004
X276_22550	GO:0008168, GO:0008276, GO:0016740, GO:0006479, GO:0032259, GO:0005737, GO:0005840
X276_22545	GO:0008168, GO:0016740, GO:0006364, GO:0032259, GO:0005737
X276_22540	GO:0003824, GO:0016740, GO:0035598, GO:0051536, GO:0051539, GO:0006400, GO:0035600
X276_22535	GO:0003824
X276_22530	GO:0003735, GO:0006412, GO:0005840
X276_22525	GO:0016740, GO:0016884
X276_22520
X276_22515	GO:0016020, GO:0016021
X276_22510	GO:0016787, GO:0016020, GO:0016021
X276_22505	GO:0004222, GO:0004518, GO:0004519, GO:0004521, GO:0008270, GO:0016787, GO:0046872, GO:0006364, GO:0006508, GO:0042254, GO:0090305, GO:0090502, GO:0005737
X276_22500	GO:0016301, GO:0008610, GO:0008654, GO:0016310, GO:0016020, GO:0016021
X276_22495	GO:0000166, GO:0003723, GO:0003924, GO:0005525, GO:0019843, GO:0070181, GO:0042254, GO:0042274, GO:0005737, GO:0005886, GO:0016020
X276_22490	GO:0006281, GO:0006310, GO:0006974
X276_22485	GO:0016020, GO:0016021
X276_22480	GO:0003700, GO:0004617, GO:0006355, GO:0055114, GO:0005667, GO:0006544, GO:0006564, GO:0006566
X276_22475	GO:0003824, GO:0005524, GO:0016301, GO:0016772, GO:0046872, GO:0050242, GO:0006090, GO:0016310
X276_22470
X276_22465	GO:0016787
X276_22460	GO:0003677, GO:0003678, GO:0003896, GO:0003899, GO:0005524, GO:0008270, GO:0016740, GO:0016779, GO:0046872, GO:0006260, GO:0006269, GO:0032508, GO:1990077
X276_22455	GO:0003677, GO:0003700, GO:0016987, GO:0001123, GO:0006352, GO:0006355, GO:0010468, GO:2000142, GO:0005737
X276_22450	GO:0008168, GO:0016429, GO:0016740, GO:0030488, GO:0032259
X276_22445	GO:0003934, GO:0046656
X276_22440	GO:0016020, GO:0016021
X276_22435	GO:0004252, GO:0006508
X276_22430	GO:0004252, GO:0006508
X276_22425	GO:0016787, GO:0006541
X276_22420	GO:0016021
X276_22415	GO:0000166, GO:0005524, GO:0016887
X276_22410	GO:0003677
X276_22405	GO:0003677, GO:0006355
X276_22400	GO:0004134, GO:0016740, GO:0016757, GO:0102500, GO:0005975, GO:0005977
X276_22395	GO:0004645, GO:0008184, GO:0016740, GO:0016757, GO:0030170, GO:0102250, GO:0102499, GO:0005975
X276_22390	GO:0016491, GO:0016616, GO:0051287, GO:0055114
X276_22385	GO:0003824, GO:0016857, GO:0005975
X276_22380	GO:0003677, GO:0003916, GO:0003917, GO:0016853, GO:0006265
X276_22375	GO:0016491, GO:0055114
X276_22370
X276_22365	GO:0008519, GO:0015696, GO:0072488, GO:0016020, GO:0016021
X276_22360	GO:0007165, GO:0016020, GO:0016021
X276_22355	GO:0016787
X276_22350	GO:0016740
X276_22345	GO:0007165, GO:0016020, GO:0016021
X276_22340	GO:0005298, GO:0022857, GO:0031402, GO:0003333, GO:0006814, GO:0015824, GO:0055085, GO:1903825, GO:0005886, GO:0016020, GO:0016021
X276_22335	GO:0016021
X276_22330	GO:0000150, GO:0003677, GO:0006310
X276_22325
X276_22320
X276_22315	GO:0016874
X276_22310	GO:0003677, GO:0043565
X276_22305	GO:0003677, GO:0043565
X276_22300	GO:0003677, GO:0043565
X276_22295
X276_22290
X276_22285
X276_22280
X276_22275
X276_22270
X276_22265
X276_22260
X276_22255	GO:0003700, GO:0006352, GO:0006355
X276_22250
X276_22245	GO:0003677, GO:0006310, GO:0015074
X276_22240
X276_22235
X276_22230
X276_26850	GO:0003676, GO:0015074, GO:0032196
X276_22225	GO:0003964, GO:0006278
X276_22220	GO:0003677, GO:0015074, GO:0032196
X276_27445	GO:0004803, GO:0043565, GO:0006313
X276_26855
X276_26860
X276_22205	GO:0016020, GO:0016021
X276_22200	GO:0003677, GO:0006310, GO:0015074
X276_22195	GO:0003677, GO:0006310, GO:0015074
X276_22190	GO:0004812, GO:0006418
X276_22185	GO:0016020, GO:0016021
X276_22180
X276_22175	GO:0003796, GO:0016787, GO:0016798, GO:0008152, GO:0009253, GO:0016998
X276_26865	GO:0003677, GO:0043565
X276_22170
X276_22165	GO:0000166, GO:0005524, GO:0016887
X276_22160	GO:0055085, GO:0005886, GO:0016020, GO:0016021
X276_22155	GO:0005886, GO:0016020, GO:0016021
X276_22150	GO:0016020, GO:0016021
X276_22145
X276_22140	GO:0016020, GO:0008643
X276_22135	GO:0010181, GO:0048037
X276_22130	GO:0004180, GO:0009002, GO:0006508, GO:0016020, GO:0016021
X276_22125	GO:0003824, GO:0016740, GO:0006541, GO:0009236
X276_22120	GO:0004326, GO:0005524, GO:0009058, GO:0009396, GO:0046901
X276_22115	GO:0051301
X276_22110	GO:0008233, GO:0006508
X276_22105	GO:0000166, GO:0003677, GO:0004518, GO:0004519, GO:0005524, GO:0016787, GO:0016887, GO:0030983, GO:0006298, GO:0045910, GO:0090305
X276_22100	GO:0016757
X276_22095
X276_22090	GO:0016977, GO:0005975, GO:0005576
X276_22085	GO:0008982, GO:0008643, GO:0009401, GO:0034219, GO:0005886, GO:0016020, GO:0016021
X276_22080	GO:0008982, GO:0016740, GO:0008643, GO:0009401, GO:0034219
X276_22075	GO:0046872, GO:0009401
X276_22070	GO:0000166, GO:0003677, GO:0005524, GO:0008134, GO:0006355, GO:0009401, GO:0016021
X276_22065	GO:0000166, GO:0003677, GO:0005524, GO:0008134, GO:0006355, GO:0009401, GO:0016021
X276_22060	GO:0008643, GO:0009401, GO:0016021
X276_22055	GO:0008982, GO:0009401, GO:0034219, GO:0005737
X276_22050	GO:0008643, GO:0009401, GO:0016020, GO:0016021
X276_22045	GO:0009401, GO:0016020, GO:0016021
X276_22040	GO:0016853, GO:0097367, GO:1901135
X276_22035	GO:0016301, GO:0016740, GO:0016773, GO:0016310
X276_22030	GO:0003824, GO:0016787
X276_22025	GO:0000166, GO:0003677, GO:0005524, GO:0008134, GO:0006355, GO:0009401, GO:0016021
X276_22020	GO:0009401, GO:0016021
X276_22015	GO:0008982, GO:0009401, GO:0034219, GO:0005737
X276_22010	GO:0009401, GO:0016020, GO:0016021
X276_22005	GO:0009401, GO:0016020, GO:0016021
X276_22000	GO:0016853, GO:0097367, GO:1901135
X276_21995	GO:0016020, GO:0016021
X276_21990	GO:0003677, GO:0043565
X276_21985	GO:0004386, GO:0005524, GO:0008270
X276_21980	GO:0003677, GO:0003700, GO:0097367, GO:0006355, GO:1901135
X276_21975	GO:0016787
X276_21970	GO:0003824, GO:0004401, GO:0016787, GO:0000105, GO:0016311
X276_21965	GO:0016740
X276_21960	GO:0042891, GO:0055085, GO:0016020, GO:0016021
X276_21955	GO:0005215, GO:0055085, GO:0016020, GO:0016021
X276_21950	GO:0016020, GO:0016021
X276_21945	GO:0004518, GO:0004519, GO:0004527, GO:0008408, GO:0016787, GO:0006259, GO:0006260, GO:0006310, GO:0090305
X276_21940	GO:0004518, GO:0006281, GO:0090305
X276_21935	GO:0003723, GO:0003735, GO:0008097, GO:0019843, GO:0006412, GO:0005840
X276_21930	GO:0000287, GO:0016853, GO:0016868, GO:0046872, GO:0005975, GO:0071704
X276_21925	GO:0005515, GO:0016740
X276_21920	GO:0016740, GO:0016757, GO:0047244, GO:0009058, GO:0019350, GO:0071555
X276_21915	GO:0015648, GO:0008360, GO:0009252, GO:0015836, GO:0071555, GO:0005886, GO:0005887, GO:0016020, GO:0016021
X276_21910	GO:0016740
X276_21905	GO:0016740
X276_21900	GO:0016020, GO:0016021
X276_21895	GO:0003824, GO:0016740, GO:0044237
X276_21890	GO:0016020, GO:0016021
X276_21885	GO:0003824, GO:0016810, GO:0005975
X276_21880	GO:0000166, GO:0005524, GO:0005525, GO:0016887, GO:0043022, GO:0043023
X276_21875	GO:0016020, GO:0016021
X276_21870	GO:0004476, GO:0008270, GO:0016853, GO:0046872, GO:0005975
X276_21865	GO:0016787, GO:0050380, GO:0008360, GO:0009252, GO:0016311, GO:0046677, GO:0071555, GO:0005886, GO:0016020, GO:0016021
X276_21860	GO:0016021
X276_21855	GO:0000166, GO:0003872, GO:0005524, GO:0008443, GO:0016301, GO:0016740, GO:0046872, GO:0047334, GO:0006002, GO:0006096, GO:0016310, GO:0046835, GO:0061615, GO:0005737
X276_21850	GO:0016787
X276_21845	GO:0004070, GO:0016597, GO:0016740, GO:0016743, GO:0006207, GO:0006221, GO:0006520, GO:0044205
X276_21840	GO:0016740, GO:0006207, GO:0009347
X276_21835	GO:0004151, GO:0008270, GO:0016787, GO:0016810, GO:0016812, GO:0046872, GO:0006221, GO:0044205
X276_21830	GO:0003824, GO:0004590, GO:0016829, GO:0016831, GO:0006207, GO:0006221, GO:0044205
X276_21825	GO:0009055, GO:0016491, GO:0046872, GO:0050660, GO:0051536, GO:0051537, GO:0006221, GO:0022900, GO:0044205, GO:0055114
X276_21820	GO:0003824, GO:0004152, GO:0016491, GO:0016627, GO:0006207, GO:0006221, GO:0006222, GO:0044205, GO:0055114, GO:0005737
X276_21815	GO:0000287, GO:0004588, GO:0016740, GO:0016757, GO:0006221, GO:0009116, GO:0044205
X276_21810	GO:0000166, GO:0008252, GO:0008253, GO:0016787, GO:0046872, GO:0016311, GO:0005737
X276_21805	GO:0003824, GO:0005975
X276_21800	GO:0003824, GO:0008861, GO:0016740, GO:0005975, GO:0005737
X276_21795	GO:0003824, GO:0016491, GO:0016829, GO:0043365, GO:0046872, GO:0051536, GO:0051539, GO:0055114, GO:0005737
X276_21790	GO:0003824, GO:0008861, GO:0016740, GO:0005975, GO:0005737
X276_21785	GO:0005506, GO:0009055, GO:0046872, GO:0022900, GO:0055114
X276_21780	GO:0003676
X276_21775	GO:0003824, GO:0004459, GO:0016491, GO:0016616, GO:0005975, GO:0006096, GO:0008152, GO:0019752, GO:0055114, GO:0005737
X276_21770	GO:0000166, GO:0003677, GO:0004077, GO:0005524, GO:0016874, GO:0006355, GO:0006464, GO:0009305
X276_21765	GO:0016020, GO:0016021
X276_21760	GO:0016021, GO:0016874, GO:0006508
X276_21755	GO:0004222, GO:0008233, GO:0006508, GO:0016020, GO:0016021
X276_21750	GO:0000166, GO:0004812, GO:0004814, GO:0005524, GO:0016874, GO:0006412, GO:0006418, GO:0006420, GO:0005737
X276_21745	GO:0016020, GO:0016021
X276_21740	GO:0016491, GO:0055114
X276_21735	GO:0005737, GO:0000287, GO:0003968, GO:0004066, GO:0004647, GO:0001172, GO:0006564, GO:0016311, GO:0039694, GO:0006144, GO:0031379, GO:0006522, GO:0006529, GO:0006531, GO:0006544, GO:0006566
X276_21730	GO:0004527, GO:0090305
X276_21725	GO:0016787
X276_21720	GO:0016301, GO:0016310
X276_21715	GO:0016020, GO:0016021
X276_21710	GO:0016020, GO:0016021
X276_21705	GO:0003677, GO:0003700, GO:0043565, GO:0006355
X276_21700	GO:0016020, GO:0016021
X276_21695	GO:0003824
X276_21690	GO:0047200, GO:0006522, GO:0006531, GO:0042967
X276_21685	GO:0003677
X276_21680	GO:0009847, GO:0016020, GO:0016021
X276_21675	GO:0000166, GO:0004066, GO:0005524, GO:0006529, GO:0006541, GO:0008652
X276_21670
X276_21665	GO:0000166, GO:0005388, GO:0005524, GO:0070588, GO:0099132, GO:0016020, GO:0016021
X276_21660
X276_21655	GO:0016746
X276_21650	GO:0055085, GO:0005886, GO:0016020, GO:0016021
X276_21645	GO:0000166, GO:0005524, GO:0016887
X276_21640	GO:0016020, GO:0016021
X276_21635	GO:0000166, GO:0005524, GO:0016887, GO:0042626, GO:0055085, GO:0016020, GO:0016021
X276_21630
X276_21625	GO:0003824, GO:0004084, GO:0008483, GO:0016740, GO:0052654, GO:0052655, GO:0052656, GO:0008652, GO:0009081, GO:0009082, GO:0009097, GO:0009098, GO:0009099
X276_21620	GO:0000166, GO:0003952, GO:0005524, GO:0008795, GO:0016874, GO:0006807, GO:0009435
X276_21615	GO:0016020, GO:0016021
X276_21610	GO:0016020
X276_21605	GO:0016020
X276_21600
X276_21595
X276_21590	GO:0022857, GO:0055085, GO:0071705, GO:0005886, GO:0016020, GO:0016021, GO:0043190
X276_21585	GO:0000166, GO:0005524, GO:0015424, GO:0016887, GO:0003333
X276_21580	GO:0004794, GO:0006544, GO:0006563, GO:0006566
X276_21575	GO:0006541
X276_21570	GO:0016853, GO:0034023, GO:0006164, GO:0006189
X276_21565	GO:0000166, GO:0004639, GO:0005524, GO:0016874, GO:0006164, GO:0006189, GO:0009236
X276_21560	GO:0000287, GO:0004044, GO:0016740, GO:0016757, GO:0046872, GO:0051536, GO:0051539, GO:0006164, GO:0006189, GO:0006541, GO:0009113, GO:0009116
X276_21555	GO:0000166, GO:0004641, GO:0005524, GO:0016874, GO:0006164, GO:0006189, GO:0005737
X276_21550	GO:0004644, GO:0016740, GO:0016742, GO:0006164, GO:0006189, GO:0009058
X276_21545	GO:0003824, GO:0003937, GO:0004643, GO:0016740, GO:0016787, GO:0006164, GO:0006189, GO:0008152
X276_21540	GO:0004637, GO:0005524, GO:0046872, GO:0006189, GO:0009113
X276_21535
X276_21530	GO:0003677, GO:0045892
X276_21525	GO:0006508, GO:0016020, GO:0016021
X276_21520	GO:0016779
X276_21515
X276_21510	GO:0005515
X276_21505
X276_21500
X276_21495	GO:0003700, GO:0006355
X276_21490	GO:0003824, GO:0004315, GO:0016740, GO:0016746, GO:0033818, GO:0006629, GO:0006631, GO:0006633, GO:0008152, GO:0005737
X276_21485	GO:0003824, GO:0018580, GO:0051213, GO:0055114
X276_21480	GO:0004314, GO:0016419, GO:0016740, GO:0016746
X276_21475	GO:0004316, GO:0016491, GO:0051287, GO:0006633, GO:0055114
X276_21470	GO:0003824, GO:0016740, GO:0016746, GO:0016747, GO:0033817, GO:0006633
X276_21465	GO:0003989, GO:0006629, GO:0006631, GO:0006633, GO:0009317
X276_21460	GO:0008659, GO:0016829, GO:0016836, GO:0019171, GO:0047451, GO:0006629, GO:0006633, GO:0009245, GO:0005737
X276_21455	GO:0000166, GO:0003989, GO:0004075, GO:0005524, GO:0016874, GO:0046872, GO:0006629, GO:0006631, GO:0006633, GO:2001295
X276_21450	GO:0000166, GO:0003989, GO:0005524, GO:0008270, GO:0016740, GO:0016743, GO:0046872, GO:0006629, GO:0006631, GO:0006633, GO:2001295, GO:0005737, GO:0009317
X276_21445	GO:0000166, GO:0003989, GO:0005524, GO:0016740, GO:0016743, GO:0016874, GO:0006629, GO:0006631, GO:0006633, GO:2001295, GO:0005737, GO:0009317
X276_21440
X276_21435	GO:0008870, GO:0042967
X276_21430	GO:0016779
X276_21425	GO:0033817
X276_21420	GO:0022857, GO:0055085, GO:0005886, GO:0016020, GO:0016021
X276_21415	GO:0000166, GO:0005524, GO:0016887
X276_21410	GO:0009103, GO:0016020, GO:0016021
X276_21405	GO:0045226
X276_21400	GO:0003677, GO:0006355
X276_21395	GO:0016020, GO:0016021
X276_21390	GO:0003979, GO:0016491, GO:0016616, GO:0051287, GO:0000271, GO:0055114
X276_21385	GO:0016740
X276_21380	GO:0016740
X276_21375	GO:0008879, GO:0016740, GO:0016779, GO:0046872, GO:0009058, GO:0045226
X276_21370	GO:0008830, GO:0016853, GO:0019305
X276_21365	GO:0008831, GO:0016491, GO:0019305, GO:0055114
X276_21360	GO:0008460, GO:0016829, GO:0009225
X276_21355	GO:0016740
X276_21350	GO:0016740
X276_21345	GO:0016020, GO:0016021
X276_26870	GO:0016757
X276_21335	GO:0016740
X276_21330	GO:0016740
X276_21325	GO:0016020, GO:0016021
X276_21320
X276_21315	GO:0003983, GO:0016740, GO:0016779, GO:0006011, GO:0009058
X276_21310	GO:0016021
X276_21305
X276_21300	GO:0016020, GO:0016021
X276_21295
X276_21290	GO:0000166, GO:0004066, GO:0005524, GO:0006529
X276_26875	GO:0004252, GO:0006508
X276_21280	GO:0000166, GO:0005524, GO:0016887, GO:0042626, GO:0055085, GO:0016020, GO:0016021
X276_21275	GO:0009103, GO:0016020, GO:0016021
X276_21270	GO:0045226
X276_21265	GO:0003824, GO:0004725, GO:0030145, GO:0035335
X276_21260	GO:0016020, GO:0016021
X276_21255	GO:0016740, GO:0016757
X276_21250	GO:0016787
X276_21245
X276_21235	GO:0016020, GO:0016021
X276_21230	GO:0008767
X276_21225
X276_21220
X276_21215	GO:0016020, GO:0016021
X276_21210	GO:0016491, GO:0055114
X276_21205	GO:0016740
X276_21200	GO:0003983, GO:0016740, GO:0016779, GO:0006011, GO:0009058
X276_21195
X276_21190	GO:0016021
X276_21185
X276_21180
X276_21175	GO:0016021
X276_21170	GO:0003677, GO:0003700, GO:0016987, GO:0006352, GO:0006355, GO:2000142
X276_21165	GO:0003677, GO:0043565
X276_21160	GO:0003677, GO:0043565
X276_21155	GO:0004519, GO:0090305
X276_21150
X276_21145	GO:0003796, GO:0016787, GO:0009253, GO:0016998
X276_21140
X276_21135	GO:0033918, GO:0008152
X276_27450
X276_21125	GO:0016021
X276_21120
X276_21115	GO:0016779
X276_21110	GO:0016020, GO:0016021
X276_21105	GO:0016740, GO:0016746, GO:0042121, GO:0016020, GO:0016021
X276_21100	GO:0016020, GO:0016021
X276_21095	GO:0003824, GO:0016874
X276_21090	GO:0016874
X276_21085	GO:0016020, GO:0016021
X276_21080	GO:0003983, GO:0016740, GO:0016779, GO:0006011, GO:0009058
X276_21075	GO:0000166, GO:0005524, GO:0016787, GO:0016887, GO:0046677, GO:0005886, GO:0016020, GO:0016021
X276_21070	GO:0004553, GO:0008233, GO:0008745, GO:0005975, GO:0009252, GO:0009253
X276_21065
X276_21060	GO:0016020, GO:0016021
X276_21055	GO:0004553, GO:0008745, GO:0005975, GO:0009252, GO:0009253
X276_21050	GO:0003677, GO:0005524, GO:0006260
X276_21045	GO:0005829, GO:0003677, GO:0003700, GO:0006355, GO:0005667
X276_21040	GO:0003824, GO:0016740, GO:0030170, GO:0031071, GO:0046872, GO:0051536, GO:0051537, GO:0006520, GO:0044571, GO:0005737
X276_21035	GO:0005506, GO:0051536, GO:0016226
X276_21030	GO:0000049, GO:0000166, GO:0003723, GO:0005524, GO:0016740, GO:0016783, GO:0006400, GO:0008033, GO:0005737
X276_21025	GO:0016020
X276_21020	GO:0016301, GO:0016779
X276_21015	GO:0016020, GO:0016021
X276_21010
X276_21005	GO:0000049, GO:0000166, GO:0003676, GO:0003723, GO:0004812, GO:0004813, GO:0005524, GO:0008270, GO:0016874, GO:0046872, GO:0006412, GO:0006419, GO:0043039, GO:0005737
X276_21000
X276_20995	GO:0004518, GO:0016787, GO:0016788, GO:0000967, GO:0006139, GO:0006364, GO:0042254, GO:0090305, GO:0005737
X276_20990
X276_20985	GO:0003677, GO:0003700, GO:0006355
X276_20980	GO:0003723, GO:0004518, GO:0004519, GO:0004521, GO:0004527, GO:0004534, GO:0008270, GO:0016787, GO:0046872, GO:0006364, GO:0006396, GO:0090501, GO:0090502, GO:0090503, GO:0005737
X276_20975	GO:0003924, GO:0005525
X276_20970	GO:0008932, GO:0016829, GO:0009252, GO:0071555, GO:0005886, GO:0005887, GO:0016020, GO:0016021
X276_20965	GO:0008168, GO:0008171, GO:0016740, GO:0032259
X276_20960	GO:0008233, GO:0006508
X276_20955	GO:0008658
X276_20950	GO:0003677, GO:0003700, GO:0016987, GO:0006352, GO:0006355, GO:2000142
X276_20945	GO:0005524
X276_20940	GO:0051301
X276_20935	GO:0000166, GO:0003924, GO:0005525, GO:0000917, GO:0007049, GO:0043093, GO:0051258, GO:0051301, GO:0090529, GO:0005737, GO:0032153
X276_20930	GO:0004190, GO:0008233, GO:0016787, GO:0006508, GO:0030435, GO:0030436, GO:0005886, GO:0016020, GO:0016021
X276_20925	GO:0003677, GO:0003700, GO:0016987, GO:0006352, GO:0006355, GO:2000142
X276_20920	GO:0003677, GO:0003700, GO:0016987, GO:0006352, GO:0006355, GO:2000142
X276_20915
X276_20910	GO:0000166, GO:0003677, GO:0005524, GO:0008270, GO:0046872, GO:0045892
X276_20905
X276_20900	GO:0003677, GO:0000160, GO:0006355
X276_20895	GO:0000155, GO:0000166, GO:0005524, GO:0016301, GO:0016740, GO:0016772, GO:0000160, GO:0007165, GO:0016310, GO:0023014, GO:0016020, GO:0016021
X276_20890	GO:0042301
X276_20885	GO:0005315, GO:0006817, GO:0055085, GO:0005886, GO:0016020, GO:0016021
X276_20880	GO:0005315, GO:0035435, GO:0055085, GO:0005886, GO:0005887, GO:0016020, GO:0016021
X276_20875	GO:0000166, GO:0005315, GO:0005524, GO:0015415, GO:0016787, GO:0016887, GO:0006817, GO:0035435, GO:0099133, GO:0005886, GO:0016020
X276_20870	GO:0006817, GO:0030643, GO:0045936, GO:0005737
X276_20865	GO:0006817, GO:0030643, GO:0045936, GO:0005737
X276_20860	GO:0003824
X276_20855	GO:0000166, GO:0005525, GO:0042254
X276_20850	GO:0004367, GO:0016491, GO:0016616, GO:0047952, GO:0051287, GO:0005975, GO:0006072, GO:0006629, GO:0006650, GO:0008654, GO:0046167, GO:0046168, GO:0055114, GO:0005737, GO:0009331
X276_20845	GO:0000166, GO:0005524, GO:0016787, GO:0016887, GO:0030435, GO:0043934, GO:0005737
X276_20840
X276_20835	GO:0016021
X276_20830
X276_20825	GO:0000166, GO:0004385, GO:0005524, GO:0016301, GO:0016740, GO:0006163, GO:0016310, GO:0046037, GO:0046710, GO:0005737
X276_20820	GO:0003677, GO:0003899, GO:0016740, GO:0016779, GO:0006351
X276_20815	GO:0003824, GO:0004632, GO:0004633, GO:0010181, GO:0016829, GO:0016831, GO:0016874, GO:0015937, GO:0015941
X276_20810	GO:0000166, GO:0003677, GO:0004003, GO:0004386, GO:0005524, GO:0008270, GO:0016787, GO:0046872, GO:0006260, GO:0006268, GO:0006269, GO:0032508, GO:1990077
X276_20805	GO:0016787, GO:0042586, GO:0046872, GO:0006412
X276_20800	GO:0003824, GO:0004479, GO:0016740, GO:0016742, GO:0006412, GO:0006413, GO:0009058, GO:0019988, GO:0071951
X276_20795	GO:0016020, GO:0016021
X276_20790	GO:0003723, GO:0008168, GO:0008649, GO:0016740, GO:0006355, GO:0006364, GO:0031167, GO:0032259, GO:0005737
X276_20785	GO:0000049, GO:0002935, GO:0003824, GO:0008168, GO:0008173, GO:0016740, GO:0019843, GO:0046872, GO:0051536, GO:0051539, GO:0070040, GO:0006364, GO:0008033, GO:0030488, GO:0032259, GO:0070475, GO:0005737
X276_20780	GO:0003824, GO:0004722, GO:0006470
X276_20775	GO:0004672, GO:0004674, GO:0005524, GO:0016301, GO:0006468, GO:0016310, GO:0016020, GO:0016021
X276_20770	GO:0000166, GO:0003723, GO:0003924, GO:0005525, GO:0016787, GO:0019843, GO:0046872, GO:0042254, GO:0042274, GO:0005737
X276_20765	GO:0003824, GO:0004750, GO:0016853, GO:0016857, GO:0046872, GO:0005975, GO:0006098
X276_20760	GO:0004788, GO:0005524, GO:0016301, GO:0030975, GO:0006772, GO:0009229, GO:0016310
X276_20755	GO:0003735, GO:0006412, GO:0005840
X276_20750
X276_20745	GO:0004371, GO:0016301, GO:0006071, GO:0016310
X276_20740	GO:0000166, GO:0003676, GO:0004003, GO:0004386, GO:0005524, GO:0016787, GO:0006281, GO:0006310, GO:0006974, GO:0032508
X276_20735	GO:0003676, GO:0008168, GO:0016740, GO:0031167, GO:0032259
X276_20730	GO:0000166, GO:0003824, GO:0004595, GO:0005524, GO:0016740, GO:0016779, GO:0009058, GO:0015937, GO:0005737
X276_20725	GO:0003743, GO:0051301, GO:0005840, GO:0006446
X276_20720	GO:0016020, GO:0016021
X276_20715	GO:0016740
X276_20710	GO:0016407, GO:0016740, GO:0016746
X276_20705	GO:0000166, GO:0000287, GO:0005524, GO:0008776, GO:0016301, GO:0016740, GO:0016774, GO:0046872, GO:0006082, GO:0006085, GO:0016310, GO:0005737
X276_20700	GO:0005840, GO:0033862, GO:0016310, GO:0046940
X276_20695	GO:0003735, GO:0006412, GO:0005840, GO:0015934
X276_20690	GO:0003824, GO:0016740, GO:0016746, GO:0016747, GO:0006629, GO:0006633, GO:0006644, GO:0008654, GO:0005737
X276_20685	GO:0000036, GO:0006629, GO:0006631, GO:0006633, GO:0005737
X276_20680	GO:0003723, GO:0004518, GO:0004519, GO:0004525, GO:0016787, GO:0019843, GO:0046872, GO:0006364, GO:0006396, GO:0006397, GO:0008033, GO:0016075, GO:0090305, GO:0090501, GO:0090502, GO:0005737
X276_20675	GO:0003824, GO:0051536
X276_20670	GO:0000166, GO:0003677, GO:0005524, GO:0006260, GO:0007059, GO:0007062, GO:0030261, GO:0051276, GO:0005694, GO:0005737
X276_20665	GO:0000166, GO:0003924, GO:0005525, GO:0006612, GO:0006614, GO:0005737, GO:0005886, GO:0016020, GO:0031226
X276_20660	GO:0003676, GO:0015074, GO:0032196
X276_20650	GO:0003677
X276_20645	GO:0000166, GO:0003723, GO:0003924, GO:0005525, GO:0008312, GO:0006612, GO:0006614, GO:0005737, GO:0048500, GO:1990904
X276_20640	GO:0003735, GO:0006412, GO:0005840
X276_20635	GO:0003723
X276_20630	GO:0043022, GO:0006364, GO:0042254, GO:0042274, GO:0005737, GO:0005840
X276_20625	GO:0008168, GO:0009019, GO:0016740, GO:0052906, GO:0006400, GO:0008033, GO:0030488, GO:0032259, GO:0005737
X276_20620	GO:0003735, GO:0006412, GO:0005840
X276_20615	GO:0000166, GO:0005525, GO:0005737
X276_20610	GO:0003676, GO:0003723, GO:0004518, GO:0004519, GO:0004523, GO:0016787, GO:0030145, GO:0046872, GO:0006401, GO:0090305, GO:0090502, GO:0005737
X276_20605	GO:0003676, GO:0004518, GO:0090305
X276_20600	GO:0003677, GO:0005524, GO:0006270
X276_20595	GO:0009294
X276_20590	GO:0003677, GO:0003916, GO:0003917, GO:0016853, GO:0046872, GO:0006265, GO:0005694
X276_20585	GO:0000166, GO:0003677, GO:0003700, GO:0005525, GO:0045892, GO:0005737
X276_20580	GO:0003735, GO:0006412, GO:0005840, GO:0015935
X276_20575	GO:0003746, GO:0006412, GO:0006414, GO:0005737
X276_20570	GO:0000166, GO:0003824, GO:0005524, GO:0009041, GO:0016301, GO:0016740, GO:0033862, GO:0006221, GO:0008152, GO:0016310, GO:0044210, GO:0046940, GO:0005737
X276_20565	GO:0006412, GO:0006415, GO:0005737
X276_20560	GO:0000287, GO:0004659, GO:0016740, GO:0016765, GO:0046872
X276_20555	GO:0004605, GO:0016740, GO:0016772, GO:0016779, GO:0016024, GO:0016020, GO:0016021
X276_20550	GO:0016020, GO:0016021
X276_20545	GO:0016491, GO:0016853, GO:0030604, GO:0046872, GO:0070402, GO:0008299, GO:0016114, GO:0019288, GO:0055114
X276_20540	GO:0004222, GO:0008233, GO:0008237, GO:0016787, GO:0046872, GO:0006508, GO:0005886, GO:0016020, GO:0016021
X276_20535	GO:0005506, GO:0016491, GO:0046429, GO:0046872, GO:0051536, GO:0051539, GO:0008299, GO:0016114, GO:0019288, GO:0044237, GO:0055114
X276_20530	GO:0042254, GO:0042274, GO:0005737
X276_20525	GO:0003676, GO:0003700, GO:0003723, GO:0006353, GO:0031554, GO:0031564, GO:0005737
X276_20520
X276_20515	GO:0005840
X276_20510	GO:0000166, GO:0003743, GO:0003924, GO:0005525, GO:0006412, GO:0006413, GO:0005737
X276_20505	GO:0006364, GO:0030490, GO:0042254, GO:0005737
X276_20500	GO:0003676
X276_20495	GO:0003723, GO:0009982, GO:0016853, GO:0106029, GO:0001522, GO:0006396, GO:0008033, GO:0009451, GO:0031119
X276_20490	GO:0000166, GO:0003919, GO:0005524, GO:0008531, GO:0016301, GO:0016740, GO:0016779, GO:0006747, GO:0009231, GO:0009398, GO:0016310
X276_20485	GO:0003723, GO:0003735, GO:0019843, GO:0006412, GO:0005840
X276_20480	GO:0000287, GO:0003676, GO:0003723, GO:0004654, GO:0016740, GO:0016779, GO:0046872, GO:0006396, GO:0006402, GO:0005737
X276_20475	GO:0003824, GO:0004222, GO:0046872, GO:0006508
X276_20470	GO:0004072, GO:0009088, GO:0009089, GO:0016310, GO:0006544, GO:0006563
X276_20465	GO:0004072, GO:0016301, GO:0016740, GO:0008652, GO:0009088, GO:0009089, GO:0016310
X276_20460	GO:0008233, GO:0006508
X276_20455	GO:0000166, GO:0003677, GO:0005524, GO:0007049, GO:0007059, GO:0051301, GO:0005886, GO:0016020, GO:0016021
X276_20450	GO:0003824, GO:0016740, GO:0046872, GO:0051536, GO:0051539, GO:0103039, GO:0006400, GO:0018339, GO:0005737, GO:0005840
X276_20445	GO:0008444, GO:0016740, GO:0016780, GO:0006629, GO:0008654, GO:0016020, GO:0016021
X276_20440	GO:0000166, GO:0003677, GO:0003684, GO:0003697, GO:0005524, GO:0008094, GO:0006259, GO:0006281, GO:0006310, GO:0006974, GO:0009432, GO:0005737
X276_20435	GO:0003676, GO:0003723, GO:0004518, GO:0004519, GO:0004521, GO:0016787, GO:0006402, GO:0090305, GO:0090502, GO:0005886, GO:0016020
X276_20430	GO:0003676
X276_20425	GO:0009401, GO:0005737
X276_20420	GO:0016020, GO:0016021
X276_20415	GO:0003824, GO:0004018, GO:0016829, GO:0070626, GO:0006164, GO:0006189, GO:0009152, GO:0044208
X276_20410
X276_20405	GO:0005515
X276_20400	GO:0003824, GO:0008270, GO:0008703, GO:0008835, GO:0016491, GO:0016787, GO:0046872, GO:0050661, GO:0009231, GO:0055114
X276_20395	GO:0004746, GO:0008168, GO:0032259, GO:0006771, GO:0009349
X276_20390	GO:0000166, GO:0000287, GO:0003824, GO:0003935, GO:0005525, GO:0008270, GO:0008686, GO:0016787, GO:0016829, GO:0030145, GO:0046872, GO:0008152, GO:0009231
X276_20385	GO:0000906, GO:0016740, GO:0009231, GO:0009349
X276_20380	GO:0003677, GO:0006355
X276_20375	GO:0008643
X276_20370	GO:0055085, GO:0005886, GO:0016020, GO:0016021
X276_20365	GO:0055085, GO:0005886, GO:0016020, GO:0016021
X276_20360	GO:0004565, GO:0016787, GO:0016798, GO:0046872, GO:0005975, GO:0006012, GO:0008152, GO:0009341
X276_20355	GO:0008677, GO:0016491, GO:0015940, GO:0055114, GO:0005737
X276_20350	GO:0000155, GO:0000166, GO:0004673, GO:0005524, GO:0016301, GO:0016740, GO:0000160, GO:0007165, GO:0016310, GO:0018106, GO:0023014, GO:0016020, GO:0016021
X276_20345	GO:0003677, GO:0003700, GO:0043565, GO:0000160, GO:0006355
X276_20340	GO:0003824, GO:0004553, GO:0004565, GO:0016787, GO:0016798, GO:0030246, GO:0005975, GO:0008152, GO:0009341
X276_20335	GO:0042967, GO:0008870
X276_20330	GO:0003824, GO:0005506, GO:0016829, GO:0043768, GO:0046872, GO:0009372
X276_20325	GO:0008770, GO:0006633
X276_20320	GO:0055085, GO:0016020, GO:0016021
X276_20315
X276_20310	GO:0003677, GO:0004803, GO:0006313
X276_20305
X276_20300	GO:0050043
X276_20295	GO:0016787
X276_20290	GO:0016020, GO:0016021
X276_20285	GO:0015079, GO:0006811, GO:0006813, GO:0071805, GO:0005886, GO:0016020, GO:0016021
X276_20280	GO:0008198, GO:0016491, GO:0006725, GO:0055114
X276_20275	GO:0003824, GO:0046872, GO:0051536
X276_20270	GO:0016020, GO:0016021
X276_20265
X276_20260	GO:0051213, GO:0055114
X276_20255	GO:0004089, GO:0008270, GO:0006730, GO:0006807
X276_20250
X276_20245	GO:0003677
X276_20240	GO:0000166, GO:0004176, GO:0004252, GO:0005524, GO:0008233, GO:0008236, GO:0016787, GO:0016887, GO:0043565, GO:0006508, GO:0006515, GO:0030163, GO:0034605, GO:0005737
X276_20235	GO:0016021
X276_20230	GO:0003677, GO:0043565
X276_20225	GO:0008168, GO:0016740, GO:0009236, GO:0032259
X276_20220	GO:0016994, GO:0009236, GO:0055114
X276_20215	GO:0016740
X276_20210	GO:0016787
X276_20205
X276_20200	GO:0016020, GO:0016021
X276_20195	GO:0004040, GO:0016020, GO:0016021
X276_20190	GO:0008939, GO:0015420, GO:0016740, GO:0016757, GO:0009163, GO:0009236, GO:0015889, GO:0016020, GO:0016021
X276_20185	GO:0005524, GO:0008817, GO:0016740, GO:0009236
X276_20180	GO:0000166, GO:0005525, GO:0016301, GO:0016740, GO:0043752, GO:0009236, GO:0016310, GO:0051188
X276_20175	GO:0008818, GO:0016740, GO:0051073, GO:0009236, GO:0005886, GO:0016020, GO:0016021
X276_20170	GO:0000166, GO:0043752, GO:0009236, GO:0016310, GO:0051188
X276_20165	GO:0043755, GO:0016311
X276_20160	GO:0015420, GO:0048472, GO:0009236, GO:0015889, GO:0005886, GO:0016020, GO:0016021
X276_20155	GO:0003824, GO:0030170, GO:0009058, GO:0009236
X276_20150	GO:0004553, GO:0008745, GO:0005975, GO:0009252, GO:0009253
X276_20145	GO:0005524
X276_20140	GO:0003824, GO:0015420, GO:0006541, GO:0009236, GO:0015889
X276_20135
X276_20130	GO:0006811, GO:0005886, GO:0016020, GO:0016021
X276_20125	GO:0016787
X276_20120
X276_20115	GO:0016787
X276_20110	GO:0000034, GO:0016787, GO:0016810, GO:0006146
X276_20105	GO:0005515, GO:0017057, GO:0006098
X276_20100	GO:0004414, GO:0008899, GO:0016740, GO:0016746, GO:0008652, GO:0009086, GO:0019281, GO:0005737
X276_20095	GO:0016020, GO:0016021
X276_20090	GO:0003676, GO:0016020, GO:0016021
X276_20085	GO:0016765
X276_20080	GO:0008883, GO:0016491, GO:0050661, GO:0006779, GO:0006782, GO:0033014, GO:0055114
X276_20075	GO:0004325, GO:0043115, GO:0019354, GO:0055114
X276_20070	GO:0004418, GO:0016740, GO:0006779, GO:0006782, GO:0018160, GO:0033014
X276_20065	GO:0004851, GO:0004852, GO:0008168, GO:0016740, GO:0043115, GO:0051266, GO:0051287, GO:0006779, GO:0009236, GO:0019354, GO:0032259, GO:0033014, GO:0055114
X276_20060	GO:0003824, GO:0004655, GO:0016829, GO:0046872, GO:0006779, GO:0033014
X276_20055	GO:0003824, GO:0008483, GO:0016740, GO:0016853, GO:0030170, GO:0042286, GO:0006779, GO:0006782, GO:0033014, GO:0005737
X276_20050	GO:0016491, GO:0046872, GO:0051536, GO:0051539, GO:0052693, GO:0008033, GO:0008616, GO:0055114
X276_20045
X276_20040	GO:0008236, GO:0016787, GO:0006508, GO:0016020, GO:0016021
X276_20035
X276_20030	GO:0004795, GO:0006544, GO:0006563, GO:0009088, GO:0042816
X276_20025	GO:0000166, GO:0004413, GO:0005524, GO:0016301, GO:0016740, GO:0006566, GO:0008652, GO:0009088, GO:0016310, GO:0005737
X276_20020
X276_20015
X276_20010	GO:0043937
X276_20005
X276_20000	GO:0016747, GO:0016020, GO:0016021
X276_19995	GO:0016021
X276_19990	GO:0003677, GO:0003700, GO:0016987, GO:0006352, GO:0006355, GO:2000142
X276_19985	GO:0016020
X276_19980
X276_19975	GO:0016021, GO:0016787
X276_19970	GO:0008113, GO:0016491, GO:0006464, GO:0055114
X276_19965	GO:0003677, GO:0003700, GO:0043565, GO:0006355
X276_19960	GO:0000166, GO:0000287, GO:0005524, GO:0008765, GO:0016874, GO:0016881, GO:0007049, GO:0008360, GO:0009058, GO:0009252, GO:0051301, GO:0071555, GO:0005737
X276_19955	GO:0015293, GO:0055085, GO:0016020, GO:0016021
X276_19950	GO:0016301, GO:0015969, GO:0016310
X276_19945	GO:0016491, GO:0050661, GO:0051287, GO:0055114
X276_19940	GO:0003824
X276_19935	GO:0000049, GO:0000166, GO:0003723, GO:0004810, GO:0005524, GO:0016740, GO:0016783, GO:0009228, GO:0009229, GO:0034227, GO:0005737
X276_19930	GO:0016020, GO:0016021
X276_19925	GO:0016740, GO:0016757, GO:0000105, GO:0008652, GO:0005737
X276_19920	GO:0000166, GO:0003879, GO:0005524, GO:0016740, GO:0016757, GO:0000105, GO:0008652, GO:0005737
X276_19915	GO:0004399, GO:0008270, GO:0016491, GO:0046872, GO:0051287, GO:0000105, GO:0008652, GO:0055114
X276_19910	GO:0003824, GO:0008483, GO:0016740, GO:0030170, GO:0009058
X276_19905	GO:0004424, GO:0016829, GO:0000105, GO:0008652, GO:0005737
X276_19900	GO:0000107, GO:0016740, GO:0016763, GO:0000105, GO:0006541, GO:0008652, GO:0005737
X276_19895	GO:0005737, GO:0003949, GO:0000105
X276_19890	GO:0000107, GO:0003824, GO:0016829, GO:0000105, GO:0008652, GO:0005737
X276_19885	GO:0000287, GO:0004635, GO:0008270, GO:0016787, GO:0046872, GO:0000105, GO:0008652, GO:0005737
X276_19880	GO:0000166, GO:0004636, GO:0005524, GO:0016787, GO:0000105, GO:0008652, GO:0005737
X276_19875
X276_19870	GO:0016021
X276_19865	GO:0003755, GO:0016853, GO:0000413, GO:0006457, GO:0007049, GO:0015031, GO:0051301, GO:0005737
X276_19860	GO:0004252, GO:0008233, GO:0008236, GO:0016787, GO:0006508, GO:0005737
X276_19855	GO:0000166, GO:0005524, GO:0008233, GO:0008270, GO:0046872, GO:0046983, GO:0051082, GO:0006457, GO:0006508
X276_19850	GO:0000166, GO:0004176, GO:0004252, GO:0005524, GO:0008134, GO:0008233, GO:0008236, GO:0016787, GO:0006355, GO:0006508, GO:0030163
X276_19845	GO:0000166, GO:0004176, GO:0004252, GO:0005524, GO:0008233, GO:0008236, GO:0016787, GO:0016887, GO:0043565, GO:0006508, GO:0006515, GO:0030163, GO:0034605, GO:0005737
X276_19840	GO:0000166, GO:0005525, GO:0046872, GO:0000917, GO:0007049, GO:0051301, GO:0090529
X276_19835	GO:0016021
X276_19830	GO:0016020, GO:0016021
X276_19825
X276_19820	GO:0016020, GO:0016021
X276_19815	GO:0003677, GO:0003700, GO:0006355
X276_19810
X276_19805
X276_19800	GO:0003824, GO:0004514, GO:0004516, GO:0016740, GO:0016757, GO:0016874, GO:0009435, GO:0019358, GO:0019363
X276_19795	GO:0000166, GO:0003677, GO:0004003, GO:0004386, GO:0005524, GO:0016787, GO:0032508
X276_19790	GO:0042882
X276_19785	GO:0003677, GO:0003700, GO:0043565, GO:0000160, GO:0006355
X276_19780	GO:0000155, GO:0000166, GO:0004673, GO:0005524, GO:0016301, GO:0016740, GO:0000160, GO:0007165, GO:0016310, GO:0018106, GO:0023014, GO:0016020, GO:0016021
X276_19775	GO:0022857, GO:0055085, GO:0016020, GO:0016021
X276_19770	GO:0016020, GO:0016021
X276_19765	GO:0051301
X276_19760	GO:0016787
X276_19755	GO:0003723, GO:0009982, GO:0016853, GO:0001522, GO:0009451
X276_19750	GO:0016020, GO:0016021
X276_19745	GO:0016020, GO:0016021
X276_19740	GO:0007165, GO:0016020
X276_19735	GO:0003824, GO:0016020, GO:0016021
X276_19730
X276_19725	GO:0003824, GO:0031419, GO:0046872, GO:0051536
X276_26880	GO:0016790, GO:0006637
X276_19720	GO:0055085, GO:0016020, GO:0016021
X276_19715	GO:0008963, GO:0016740, GO:0016020, GO:0016021
X276_19710	GO:0008705, GO:0009086
X276_19705	GO:0008168, GO:0016740, GO:0031419, GO:0046872, GO:0032259, GO:0042558, GO:0044237
X276_19700	GO:0016787
X276_19695	GO:0016020, GO:0016021
X276_19690
X276_19685
X276_26885
X276_19680
X276_19675	GO:0005737
X276_19670	GO:0000155, GO:0000166, GO:0000287, GO:0003824, GO:0004672, GO:0004674, GO:0004712, GO:0005524, GO:0016301, GO:0016740, GO:0046872, GO:0000160, GO:0005975, GO:0006109, GO:0006468, GO:0008152, GO:0016310, GO:0023014
X276_19665	GO:0004177, GO:0008233, GO:0008237, GO:0008270, GO:0016787, GO:0046872, GO:0006508
X276_19660	GO:0003824, GO:0016787
X276_19655
X276_19650	GO:0000287, GO:0003824, GO:0004743, GO:0016301, GO:0016740, GO:0030955, GO:0006096, GO:0016310
X276_19645	GO:0016020, GO:0016021
X276_19640	GO:0005515, GO:0046872, GO:0097159, GO:1901363, GO:0009987
X276_19635	GO:0016021
X276_19630	GO:0005506, GO:0016491, GO:0046872, GO:0055114
X276_19625	GO:0016787
X276_19620
X276_19615	GO:0015238, GO:0015297, GO:0006855, GO:0055085, GO:0016020, GO:0016021
X276_19610	GO:0016020, GO:0016021
X276_19605	GO:0016021
X276_19600
X276_19595	GO:0008961, GO:0016740, GO:0016757, GO:0042158, GO:0005886, GO:0016020, GO:0016021
X276_19590	GO:0004674, GO:0016301, GO:0006468, GO:0016310
X276_19585	GO:0000166, GO:0030234, GO:0006808, GO:0050790
X276_19580	GO:0008519, GO:0015696, GO:0072488, GO:0016020, GO:0016021
X276_19575	GO:0016020, GO:0016021
X276_27455	GO:0016021
X276_19570
X276_19565	GO:0000049, GO:0000166, GO:0004812, GO:0004818, GO:0005524, GO:0016874, GO:0006412, GO:0006424, GO:0043039, GO:0005737
X276_19560	GO:0004888, GO:0006935, GO:0007165, GO:0016020, GO:0016021
X276_19555	GO:0000166, GO:0004812, GO:0004819, GO:0005524, GO:0016874, GO:0006412, GO:0006418, GO:0006424, GO:0006425, GO:0043039, GO:0005737
X276_19550	GO:0003677
X276_19545	GO:0022857, GO:0055085, GO:0005886, GO:0016020, GO:0016021
X276_19540	GO:0016020, GO:0016021
X276_19535	GO:0000166, GO:0004812, GO:0004828, GO:0005524, GO:0016874, GO:0006418, GO:0006434, GO:0005737
X276_19530
X276_19525	GO:0016787
X276_19520	GO:0005886, GO:0016301, GO:0016310
X276_19515	GO:0003824, GO:0016491, GO:0016661, GO:0046872, GO:0050418, GO:0051536, GO:0051539, GO:0055114, GO:0005737
X276_19510	GO:0046872, GO:0030001, GO:0016020, GO:0016021
X276_19505	GO:0004252, GO:0008233, GO:0008236, GO:0016787, GO:0006508
X276_19500	GO:0008745, GO:0009252, GO:0009253
X276_19495	GO:0016020, GO:0016021
X276_19490	GO:0003677, GO:0006355
X276_19485	GO:0055085
X276_19480	GO:0055085, GO:0005886, GO:0016020, GO:0016021
X276_19475	GO:0055085, GO:0005886, GO:0016020, GO:0016021
X276_19470	GO:0003824, GO:0004553, GO:0016787, GO:0016798, GO:0030246, GO:0005975, GO:0008152
X276_19465	GO:0003824, GO:0005975
X276_19460
X276_19455	GO:0015081, GO:0015297, GO:0006811, GO:0006814, GO:0006885, GO:0035725, GO:0055085, GO:0005886, GO:0016020, GO:0016021
X276_19450	GO:0003690, GO:0006265
X276_19445	GO:0003700, GO:0006355
X276_19440	GO:0000166, GO:0016787, GO:0019829, GO:0046872, GO:0006812, GO:0030001, GO:0099132, GO:0005886, GO:0016020, GO:0016021
X276_19435	GO:0003677, GO:0006355
X276_19430	GO:0016740
X276_19425	GO:0016021
X276_19420	GO:0016407, GO:0016740
X276_19415	GO:0004252, GO:0006508
X276_19410	GO:0003677, GO:0004803, GO:0006313
X276_19405	GO:0004252, GO:0006508
X276_19400	GO:0008745, GO:0033925, GO:0009252, GO:0009253
X276_19395	GO:0004252, GO:0006508
X276_26895
X276_19390	GO:0003824, GO:0005506, GO:0016491, GO:0016903, GO:0030976, GO:0046872, GO:0051536, GO:0051539, GO:0022900, GO:0055114
X276_19385	GO:0016021
X276_26900	GO:0008556, GO:0043462, GO:0071805, GO:0099132, GO:0005886
X276_19380	GO:0008556, GO:0030955, GO:0006811, GO:0006813, GO:0071805, GO:0099132, GO:0005886, GO:0005887, GO:0016020, GO:0016021
X276_19375	GO:0000287, GO:0005887, GO:0005524, GO:0071805, GO:0099132, GO:0008556
X276_19370	GO:0000166, GO:0005524, GO:0008556, GO:0006811, GO:0006813, GO:0071805, GO:0099132, GO:0005886, GO:0005887, GO:0016020, GO:0016021
X276_19365
X276_19360	GO:0000155, GO:0000166, GO:0004673, GO:0005524, GO:0016301, GO:0016740, GO:0016772, GO:0000160, GO:0007165, GO:0016310, GO:0018106, GO:0023014, GO:0016020, GO:0016021
X276_19355	GO:0003677, GO:0000160, GO:0006355
X276_19350	GO:0008253, GO:0016787, GO:0009264, GO:0016311
X276_19345	GO:0009055, GO:0051536, GO:0022900
X276_19340	GO:0016020, GO:0016021
X276_19335	GO:0000166, GO:0003677, GO:0005524, GO:0008134, GO:0043565, GO:0006355
X276_19330	GO:0008270, GO:0016491, GO:0046872, GO:0055114
X276_19325	GO:0016491, GO:0046872, GO:0050660, GO:0051536, GO:0051537, GO:0006221, GO:0055114
X276_19320	GO:0016491, GO:0051536, GO:0055114
X276_19315	GO:0016787
X276_19310	GO:0008324, GO:0006812, GO:0055085, GO:0098655, GO:0005886, GO:0016020, GO:0016021
X276_19305
X276_19300	GO:0051213, GO:0006725, GO:0016701, GO:0008270, GO:0008198, GO:0055114
X276_19295	GO:0003677
X276_19290	GO:0016491, GO:0016657, GO:0034599, GO:0055114
X276_19285
X276_19280
X276_19275
X276_19270	GO:0015658, GO:0006865, GO:0015803, GO:0005886, GO:0016020, GO:0016021
X276_19265	GO:0003677, GO:0000160
X276_19260
X276_19255	GO:0005886, GO:0016020, GO:0016021
X276_19250	GO:0008233, GO:0006508, GO:0016020, GO:0016021
X276_19245	GO:0000166, GO:0005524, GO:0016301, GO:0016740, GO:0016772, GO:0016310, GO:0016020, GO:0016021
X276_19240	GO:0016740
X276_19235	GO:0016020, GO:0016021
X276_19230	GO:0036361, GO:0006520
X276_19225
X276_19220	GO:0005506, GO:0051536, GO:0016226
X276_19215
X276_19210	GO:0003677, GO:0006310, GO:0015074
X276_19205	GO:0003677, GO:0006310, GO:0015074
X276_26905	GO:0043937
X276_19200	GO:0016021, GO:0003677, GO:0004803, GO:0006313
X276_27460	GO:0016020, GO:0003677, GO:0004803, GO:0006313
X276_19195
X276_19190	GO:0016740
X276_19185	GO:0016853
X276_19180
X276_19175	GO:0016758
X276_19170	GO:0051920, GO:0055114, GO:0098869
X276_19165
X276_19160	GO:0007165, GO:0016020, GO:0016021
X276_19155
X276_19150
X276_19145	GO:0008270, GO:0016491, GO:0046872, GO:0055114
X276_19140
X276_19135
X276_19130
X276_19125	GO:0046873, GO:0030001, GO:0005886, GO:0016020, GO:0016021
X276_19120	GO:0016491, GO:0016616, GO:0051287, GO:0055114
X276_19115	GO:0004784, GO:0016491, GO:0046872, GO:0006801, GO:0019430, GO:0055114
X276_19110
X276_19105
X276_19100	GO:0003824, GO:0004160, GO:0016829, GO:0046872, GO:0051536, GO:0051539, GO:0008652, GO:0009082, GO:0009097, GO:0009099
X276_19095	GO:0003677, GO:0003700, GO:0006355
X276_26910
X276_19090	GO:0055085, GO:0016020, GO:0016021
X276_19085	GO:0003677, GO:0003700, GO:0006355
X276_19080	GO:0016020, GO:0016021
X276_19075	GO:0003824
X276_19070	GO:0000166, GO:0005524, GO:0016887
X276_19065	GO:0016020, GO:0016021
X276_19060
X276_19055	GO:0003824, GO:0016740, GO:0016783, GO:0009228, GO:0009229, GO:0005737
X276_19050	GO:0003824, GO:0005506, GO:0046872, GO:0051536, GO:0051539, GO:0009228
X276_19045	GO:0003677
X276_19040	GO:0022857, GO:0055085, GO:0005886, GO:0016020, GO:0016021
X276_19035	GO:0003938, GO:0055114, GO:0006144, GO:0042720
X276_19030	GO:0015293, GO:0015810, GO:0015813, GO:0016020, GO:0016021
X276_19025	GO:0016020, GO:0016021
X276_19020
X276_19015	GO:0016740
X276_19010	GO:0003824, GO:0046872, GO:0051536, GO:0051539
X276_19005	GO:0016020, GO:0016021
X276_19000	GO:0016020, GO:0016021
X276_18995	GO:0000166, GO:0003677, GO:0003678, GO:0004386, GO:0005524, GO:0009378, GO:0016787, GO:0006281, GO:0006310, GO:0006974, GO:0009432, GO:0032508, GO:0009379
X276_18990	GO:0000166, GO:0003677, GO:0004386, GO:0005524, GO:0009378, GO:0016787, GO:0006281, GO:0006310, GO:0006974, GO:0009432, GO:0032508
X276_18985	GO:0016740, GO:0016853, GO:0008616, GO:0005737
X276_18980	GO:0008479, GO:0016740, GO:0016757, GO:0016763, GO:0046872, GO:0006400, GO:0008033, GO:0008616, GO:0101030
X276_18975	GO:0016020, GO:0016021
X276_18970	GO:0016020, GO:0016021
X276_18965	GO:0015450, GO:0022857, GO:0006605, GO:0006886, GO:0015031, GO:0043952, GO:0055085, GO:0065002, GO:0005886, GO:0016020, GO:0016021
X276_18960	GO:0015450, GO:0006605, GO:0006886, GO:0015031, GO:0043952, GO:0065002, GO:0005886, GO:0016020, GO:0016021
X276_18955	GO:0016021, GO:0004527, GO:0090305
X276_18950	GO:0003999, GO:0016740, GO:0016757, GO:0006166, GO:0006168, GO:0009116, GO:0044209, GO:0005737
X276_18945	GO:0015969
X276_18940	GO:0000049, GO:0002161, GO:0003723, GO:0016787, GO:0016788, GO:0043908, GO:0051499, GO:0106026, GO:0019478, GO:0005737
X276_18935	GO:0016787
X276_18930	GO:0003824, GO:0051536
X276_18925	GO:0000166, GO:0004812, GO:0004821, GO:0005524, GO:0016874, GO:0006412, GO:0006427, GO:0005737
X276_18920	GO:0000166, GO:0003676, GO:0004812, GO:0004815, GO:0005524, GO:0016874, GO:0006412, GO:0006418, GO:0006422, GO:0005737
X276_18915
X276_18910	GO:0003723, GO:0003735, GO:0019843, GO:0006412, GO:0005840, GO:0015935
X276_18905	GO:0016020, GO:0016021
X276_18900	GO:0016020, GO:0016021
X276_18895	GO:0004412, GO:0016491, GO:0050661, GO:0006520, GO:0008652, GO:0009082, GO:0009086, GO:0009088, GO:0009097, GO:0055114
X276_18890	GO:0016787
X276_18885	GO:0000155, GO:0016301, GO:0016772, GO:0000160, GO:0007165, GO:0016310, GO:0023014
X276_18880	GO:0016020, GO:0016021
X276_18875	GO:0004794, GO:0006544, GO:0006563, GO:0006566
X276_18870
X276_18865	GO:0016020, GO:0016021
X276_18860	GO:0000166, GO:0004849, GO:0005524, GO:0016301, GO:0016740, GO:0016773, GO:0008655, GO:0016310, GO:0044206, GO:0044211, GO:0005737
X276_18855	GO:0016787
X276_18850	GO:0016787
X276_18845	GO:0004794, GO:0016829, GO:0030170, GO:0006520, GO:0006567
X276_18840
X276_18835	GO:0000166, GO:0005524, GO:0016887
X276_18830	GO:0016740
X276_18825
X276_18820
X276_18815
X276_18810	GO:0003743, GO:0006412, GO:0006413, GO:0005737
X276_18805	GO:0003735, GO:0006412, GO:0005840
X276_18800	GO:0003723, GO:0003735, GO:0019843, GO:0000027, GO:0006412, GO:0005840
X276_18795	GO:0003723, GO:0008168, GO:0008173, GO:0016740, GO:0001510, GO:0006396, GO:0032259
X276_18790	GO:0000049, GO:0000166, GO:0000287, GO:0004812, GO:0004826, GO:0005524, GO:0016874, GO:0046872, GO:0006412, GO:0006432, GO:0043039, GO:0005737
X276_18785	GO:0000049, GO:0000166, GO:0000287, GO:0003723, GO:0004812, GO:0004826, GO:0005524, GO:0016874, GO:0046872, GO:0006412, GO:0006432, GO:0005737
X276_18780	GO:0003677, GO:0003700, GO:0006355, GO:0005737, GO:0009295
X276_18775	GO:0008168, GO:0016740, GO:0071424, GO:0006364, GO:0032259, GO:0070475, GO:0005737
X276_18770	GO:0051301, GO:0016020, GO:0016021
X276_18765	GO:0008658
X276_18760	GO:0008658, GO:0016020, GO:0016021
X276_18755	GO:0000166, GO:0000287, GO:0004326, GO:0005524, GO:0008765, GO:0016874, GO:0016881, GO:0007049, GO:0008360, GO:0009058, GO:0009252, GO:0009396, GO:0046901, GO:0051301, GO:0071555, GO:0005737
X276_18750	GO:0000166, GO:0005524, GO:0016874, GO:0047480, GO:0007049, GO:0008360, GO:0009058, GO:0009252, GO:0051301, GO:0071555, GO:0005737
X276_18745	GO:0008963, GO:0016740, GO:0051992, GO:0007049, GO:0008360, GO:0009252, GO:0051301, GO:0071555, GO:0005886, GO:0016020, GO:0016021
X276_18740	GO:0008360, GO:0009252, GO:0051301, GO:0005886, GO:0016020, GO:0016021
X276_18735	GO:0007049, GO:0051301, GO:0005886, GO:0016020, GO:0016021
X276_18730	GO:0016021
X276_18725	GO:0016020, GO:0016021
X276_18720	GO:0016020, GO:0016021
X276_18715	GO:0030170
X276_18710	GO:0000917, GO:0007049, GO:0043093, GO:0051301, GO:0090529, GO:0005737
X276_18705	GO:0016020, GO:0016021
X276_18700	GO:0003723
X276_18695	GO:0006919, GO:0007049, GO:0051301, GO:0005737
X276_18690	GO:0016020, GO:0016021
X276_18685	GO:0015031, GO:0016020, GO:0016021
X276_18680	GO:0003723, GO:0009982, GO:0016853, GO:0001522, GO:0009451
X276_18675	GO:0003723, GO:0004845, GO:0016740, GO:0016757, GO:0006353, GO:0009116
X276_18670	GO:0003676, GO:0003723, GO:0008168, GO:0016740, GO:0032259
X276_18665	GO:0003677, GO:0003700, GO:0097367, GO:0006355, GO:1901135
X276_18660
X276_18655	GO:0008837, GO:0016853, GO:0008652, GO:0009085, GO:0009089, GO:0005737
X276_18650
X276_18645	GO:0004343, GO:0016740, GO:0006048
X276_18640
X276_18635
X276_18630	GO:0016020, GO:0016021
X276_18625	GO:0016020, GO:0016021
X276_18620	GO:0016020, GO:0016021
X276_18615	GO:0016020, GO:0016021
X276_18610	GO:0016020, GO:0016021
X276_18605
X276_18600	GO:0016020, GO:0016021
X276_18595	GO:0016020, GO:0016021
X276_18590	GO:0003746, GO:0006412, GO:0006414, GO:0043043, GO:0005737
X276_18585
X276_18580	GO:0005524
X276_18575	GO:0016020, GO:0016021
X276_18570	GO:0016020, GO:0016021
X276_18565	GO:0016020, GO:0016021
X276_18560	GO:0016020, GO:0016021
X276_18555	GO:0016020, GO:0016021
X276_18550	GO:0016020, GO:0016021
X276_18545
X276_18540
X276_18535	GO:0003723, GO:0006353, GO:0006355, GO:0031564
X276_18530	GO:0003824, GO:0004477, GO:0004488, GO:0016491, GO:0016787, GO:0000105, GO:0006164, GO:0006730, GO:0008152, GO:0008652, GO:0009086, GO:0035999, GO:0055114
X276_18525	GO:0003676, GO:0004518, GO:0004527, GO:0008855, GO:0016787, GO:0006308, GO:0090305, GO:0005737, GO:0009318
X276_18520	GO:0004518, GO:0004527, GO:0008855, GO:0016787, GO:0006308, GO:0090305, GO:0005737, GO:0009318
X276_18515	GO:0016740, GO:0008299
X276_18510	GO:0000287, GO:0003824, GO:0008661, GO:0016740, GO:0030976, GO:0046872, GO:0008299, GO:0009228, GO:0016114, GO:0052865
X276_18505	GO:0003723, GO:0008168, GO:0016740, GO:0032259
X276_18500	GO:0000166, GO:0003951, GO:0005524, GO:0016301, GO:0016740, GO:0046872, GO:0006741, GO:0016310, GO:0019674, GO:0005737
X276_18495	GO:0003677, GO:0003700, GO:0034618, GO:0006355, GO:0006525, GO:0006526, GO:0008652, GO:0051259, GO:0005737
X276_18490	GO:0005524, GO:0006281, GO:0006310, GO:0006974
X276_18485	GO:0016021, GO:0005515, GO:0008233, GO:0006508
X276_18480	GO:0003677, GO:0003700, GO:0005509, GO:0046872, GO:0000160, GO:0006355, GO:0030435, GO:0042173, GO:0043937, GO:0051606, GO:0005737
X276_18475	GO:0046872
X276_18470
X276_18465	GO:0005215, GO:0015210, GO:0022857, GO:0015857, GO:0055085, GO:1903791, GO:0016020, GO:0016021
X276_18460	GO:0016020, GO:0016021
X276_18455
X276_18450
X276_18445	GO:0003824
X276_18440	GO:0016787, GO:0016020, GO:0016021
X276_18435	GO:0016491, GO:0046872, GO:0055114
X276_18430	GO:0004888, GO:0006935, GO:0007165, GO:0016020, GO:0016021
X276_18425	GO:0005886, GO:0016021, GO:0016757
X276_18420	GO:0016021, GO:0103015
X276_18415	GO:0016020, GO:0016021
X276_18410	GO:0003983, GO:0016740, GO:0016779, GO:0006011, GO:0009058
X276_18405
X276_18400	GO:0016740, GO:0016758, GO:0016999
X276_18395	GO:0016787
X276_18390	GO:0003677, GO:0000160, GO:0006355
X276_18385	GO:0000155, GO:0000166, GO:0004673, GO:0005524, GO:0016301, GO:0016740, GO:0000160, GO:0007165, GO:0016310, GO:0018106, GO:0023014, GO:0016020, GO:0016021
X276_18380	GO:0016020, GO:0016021
X276_18375	GO:0016020, GO:0016021
X276_18370	GO:0016020, GO:0016021
X276_18365	GO:0003677, GO:0003700, GO:0016987, GO:0006352, GO:0006355, GO:2000142
X276_18360	GO:0008752, GO:0009055, GO:0010181, GO:0016491, GO:0016652, GO:0016661, GO:0022900, GO:0055114
X276_18355
X276_18350	GO:0004518, GO:0004519, GO:0008270, GO:0016787, GO:0016891, GO:0042781, GO:0046872, GO:0008033, GO:0034414, GO:0042779, GO:0090502
X276_18345	GO:0003841, GO:0016740, GO:0016746, GO:0006629, GO:0008654, GO:0016020
X276_18340	GO:0003746, GO:0003924, GO:0005525, GO:0006414
X276_18335	GO:0016787
X276_18330	GO:0016020, GO:0016021
X276_18325	GO:0016020, GO:0016021
X276_18320	GO:0003677, GO:0006355
X276_18315	GO:0003676, GO:0004386, GO:0005524
X276_18310	GO:0003677
X276_18305
X276_18300	GO:0004049, GO:0016829, GO:0046872, GO:0000162, GO:0008652, GO:0009058, GO:0009073
X276_18295	GO:0006541
X276_18290	GO:0000287, GO:0004048, GO:0016740, GO:0016757, GO:0046872, GO:0000162, GO:0008652, GO:0009073
X276_18285	GO:0003824, GO:0004425, GO:0016829, GO:0016831, GO:0000162, GO:0006568, GO:0008652, GO:0009073
X276_18280	GO:0003824, GO:0004640, GO:0016853, GO:0000162, GO:0006568, GO:0008652, GO:0009073
X276_18275	GO:0004834, GO:0016829, GO:0000162, GO:0006568, GO:0008652, GO:0009073
X276_18270	GO:0003824, GO:0004834, GO:0016829, GO:0000162, GO:0006568, GO:0008652, GO:0009073
X276_18265
X276_18260
X276_18255
X276_18250
X276_18245
X276_18240
X276_18235	GO:0003824, GO:0004619, GO:0016853, GO:0016868, GO:0046538, GO:0006094, GO:0006096
X276_18230	GO:0015238, GO:0015297, GO:0006855, GO:0055085, GO:0016020, GO:0016021
X276_18225	GO:0005515
X276_18220
X276_18215	GO:0022857, GO:0055085, GO:0005886, GO:0016020, GO:0016021
X276_18210	GO:0022857, GO:0055085, GO:0005886, GO:0016020, GO:0016021
X276_18205	GO:0000166, GO:0005524, GO:0016887
X276_18200	GO:0000166, GO:0005524, GO:0015658, GO:0016887, GO:0015803
X276_18195
X276_18190
X276_18185	GO:0006355, GO:0016020, GO:0016021
X276_18180	GO:0016020, GO:0016021
X276_18175	GO:0016491, GO:0020037, GO:0046872, GO:0051536, GO:0051539, GO:0055114
X276_18170	GO:0016787
X276_18165	GO:0005506, GO:0008901, GO:0051536, GO:0055114
X276_18160
X276_18155	GO:0005315, GO:0006817, GO:0055085, GO:0016020, GO:0016021
X276_18150
X276_18145	GO:0016787
X276_18140	GO:0016020, GO:0016021
X276_18135	GO:0004462, GO:0016740, GO:0046872, GO:0051213, GO:0055114, GO:0005975, GO:0006090
X276_18130	GO:0030170, GO:0008483, GO:0004121, GO:0009058, GO:0006534, GO:0006555
X276_18125	GO:0009097, GO:0004832, GO:0005524, GO:0006438, GO:0005737, GO:0009099, GO:0009098, GO:0002161
X276_18120	GO:0016020, GO:0016021
X276_18115	GO:0000166, GO:0004326, GO:0005524, GO:0016874, GO:0009058, GO:0009396, GO:0046901
X276_18110	GO:0003676, GO:0003677, GO:0008270, GO:0016818
X276_18105
X276_18100	GO:0003677, GO:0005515
X276_18095
X276_18090	GO:0003824, GO:0016810, GO:0005975
X276_18085	GO:0003677, GO:0003697, GO:0006260
X276_18080	GO:0016407, GO:0016740, GO:0016746, GO:0047200, GO:0008652, GO:0009085, GO:0009089, GO:0019877
X276_18075	GO:0003824, GO:0008483, GO:0016740, GO:0030170, GO:0009058
X276_18070	GO:0004731, GO:0004850, GO:0009032, GO:0016154, GO:0016740, GO:0016757, GO:0047975
X276_18065	GO:0003824, GO:0008168, GO:0016740, GO:0006281, GO:0032259
X276_18060	GO:0008839, GO:0016491, GO:0016726, GO:0050661, GO:0051287, GO:0008652, GO:0009085, GO:0009089, GO:0019877, GO:0055114, GO:0005737
X276_18055	GO:0003824, GO:0008840, GO:0016829, GO:0008652, GO:0009085, GO:0009089, GO:0019877, GO:0005737
X276_18050	GO:0004073, GO:0016491, GO:0016620, GO:0046983, GO:0050661, GO:0051287, GO:0008652, GO:0009085, GO:0009086, GO:0009088, GO:0009089, GO:0009097, GO:0019877, GO:0055114, GO:0071266, GO:0005737
X276_18045	GO:0003690, GO:0006265
X276_18040	GO:0008168, GO:0016740, GO:0032259
X276_18035	GO:0051082, GO:0006457, GO:0005737
X276_18030	GO:0016020, GO:0016021
X276_18025	GO:0003723, GO:0009982, GO:0016853, GO:0016866, GO:0001522, GO:0009451
X276_18020
X276_18015	GO:0000155, GO:0000166, GO:0005524, GO:0016301, GO:0016740, GO:0016772, GO:0000160, GO:0007165, GO:0016310, GO:0023014, GO:0016020, GO:0016021
X276_18010	GO:0003677, GO:0000160, GO:0006355
X276_18005	GO:0015562, GO:0055085
X276_18000	GO:0016020, GO:0016021
X276_17995	GO:0000166, GO:0005524, GO:0016887
X276_17990	GO:0005886, GO:0016020, GO:0016021
X276_17985	GO:0006811, GO:0005886, GO:0016020, GO:0016021
X276_17980	GO:0016020, GO:0016021
X276_17975	GO:0003824, GO:0004400, GO:0008483, GO:0016740, GO:0030170, GO:0000105, GO:0008652, GO:0009058
X276_17970	GO:0004177, GO:0006508
X276_17965	GO:0003677, GO:0006310, GO:0015074
X276_17960
X276_17955	GO:0003677
X276_17950
X276_27465
X276_17945
X276_17940
X276_17935
X276_17930
X276_17925	GO:0003700, GO:0006355
X276_17920	GO:0016020, GO:0016021
X276_17915	GO:0005623, GO:0009055, GO:0015035, GO:0016853, GO:0022900, GO:0045454, GO:0055114
X276_17910	GO:0055085, GO:0016020, GO:0016021
X276_17905	GO:0016020, GO:0016021
X276_17900	GO:0016020, GO:0016021
X276_17895
X276_17890	GO:0015035, GO:0006662, GO:0045454, GO:0055114, GO:0005623, GO:0016020, GO:0016021
X276_17885	GO:0017004, GO:0055114, GO:0016020, GO:0016021
X276_17880	GO:0003700, GO:0006355
X276_17875	GO:0003677, GO:0045892, GO:0046685
X276_17870
X276_17865	GO:0005524, GO:0015446, GO:0016887, GO:0071722, GO:0099132, GO:0099133, GO:1901684
X276_17860	GO:0016491, GO:0050660, GO:0045454, GO:0055114, GO:0005623
X276_17855	GO:0015103, GO:0015297, GO:0015698, GO:0055085, GO:0016020, GO:0016021
X276_17850
X276_17845
X276_17840
X276_17835	GO:0016779
X276_26915	GO:0003677, GO:0043565
X276_17830	GO:0005524
X276_17825
X276_17820	GO:0004177, GO:0046872, GO:0006508
X276_17815
X276_17810
X276_17805
X276_26920
X276_17800	GO:0004672, GO:0005524, GO:0006468
X276_17795	GO:0004177, GO:0046872, GO:0006508
X276_17790
X276_17785	GO:0016787
X276_17780	GO:0005515, GO:0016787, GO:0042742, GO:0050832
X276_17775	GO:0000166, GO:0005525
X276_17770	GO:0000166, GO:0005525
X276_17765	GO:0016020, GO:0016021
X276_17760	GO:0016020, GO:0016021
X276_17755
X276_17750	GO:0003676, GO:0004386, GO:0005524
X276_17745	GO:0003677, GO:0004803, GO:0006313
X276_17740	GO:0000166, GO:0003676, GO:0003723, GO:0003724, GO:0004386, GO:0005524, GO:0016787, GO:0034459, GO:0000027, GO:0042254, GO:0005737
X276_17735	GO:0004177, GO:0008233, GO:0008235, GO:0016787, GO:0046872, GO:0070006, GO:0006508, GO:0070084
X276_17730	GO:0000166, GO:0003676, GO:0003824, GO:0004003, GO:0004386, GO:0005524, GO:0008026, GO:0043140, GO:0006260, GO:0006281, GO:0006310, GO:0009432, GO:0032508, GO:0044237
X276_17725	GO:0005515
X276_17720	GO:0003677, GO:0003700, GO:0016987, GO:0001123, GO:0006352, GO:0006355, GO:0010468, GO:2000142, GO:0005737
X276_17715	GO:0016020, GO:0016021
X276_17710	GO:0004489, GO:0008168, GO:0016740, GO:0046872, GO:0006555, GO:0032259, GO:0055114
X276_17705
X276_17700	GO:0016491, GO:0051536, GO:0055114
X276_17695	GO:0003677, GO:0006355
X276_17690	GO:0008880, GO:0016853, GO:0006064
X276_17685	GO:0003824, GO:0009026, GO:0016491, GO:0050662, GO:0055114
X276_17680	GO:0003824
X276_17675	GO:0005215, GO:0015293, GO:0006814, GO:0008643, GO:0055085, GO:0016020, GO:0016021
X276_17670	GO:0003824, GO:0016829
X276_17665	GO:0016301, GO:0016740, GO:0016773, GO:0016310
X276_17660	GO:0003824, GO:0009026, GO:0016491, GO:0050662, GO:0055114
X276_17655	GO:0016787, GO:0016829
X276_17650	GO:0008982, GO:0009401, GO:0034219, GO:0005737
X276_17645	GO:0000166, GO:0005524, GO:0008478, GO:0016301, GO:0016740, GO:0009443, GO:0016310
X276_17640	GO:0003677, GO:0003700, GO:0006355
X276_17635	GO:0000166, GO:0005524, GO:0008662, GO:0009024, GO:0016301, GO:0016740, GO:0016773, GO:0005975, GO:0005988, GO:0016310, GO:0046835, GO:2001059
X276_17630	GO:0005351, GO:0008982, GO:0016740, GO:0022877, GO:0009401, GO:0015755, GO:0034219, GO:1902600, GO:0016020, GO:0016021
X276_17625
X276_17620
X276_17615
X276_17610	GO:0000166, GO:0005524, GO:0016887
X276_17605	GO:0016226
X276_17600	GO:0016226
X276_17595	GO:0003824, GO:0016740, GO:0030170, GO:0031071, GO:0006534
X276_17590	GO:0005506, GO:0051536, GO:0016226
X276_17585	GO:0003824, GO:0005506, GO:0016491, GO:0016903, GO:0030976, GO:0046872, GO:0051536, GO:0051539, GO:0022900, GO:0055114
X276_17580	GO:0004252, GO:0006508
X276_17575	GO:0016787
X276_17570	GO:0004784, GO:0016491, GO:0046872, GO:0006801, GO:0019430, GO:0055114
X276_17565
X276_17560	GO:0008289
X276_17555	GO:0016491, GO:0055114
X276_17550	GO:0003700, GO:0006355
X276_17545	GO:0015238, GO:0015297, GO:0006855, GO:0055085, GO:0016020, GO:0016021
X276_17540	GO:0000166, GO:0003824, GO:0004357, GO:0004363, GO:0005524, GO:0008716, GO:0016874, GO:0046872, GO:0006750, GO:0008152
X276_17535	GO:0016021
X276_17530
X276_17525
X276_17520	GO:0016020, GO:0016021
X276_17515	GO:0016020, GO:0016021
X276_17510	GO:0003824, GO:0004372, GO:0008168, GO:0016740, GO:0030170, GO:0006545, GO:0006730, GO:0008652, GO:0019264, GO:0032259, GO:0035999, GO:0005737
X276_17505	GO:0003824
X276_17500
X276_17495	GO:0016020, GO:0016021
X276_17490	GO:0000287, GO:0003677, GO:0003916, GO:0003917, GO:0016853, GO:0046872, GO:0006265
X276_17485	GO:0004180, GO:0009002, GO:0006508
X276_17480	GO:0006260, GO:0007049, GO:0007059, GO:0051301, GO:0005737
X276_17475	GO:0006260, GO:0007049, GO:0007059, GO:0051301, GO:0051304, GO:0005737
X276_17470
X276_17465	GO:0016020, GO:0016021
X276_17460	GO:0004180, GO:0009002, GO:0006508
X276_17455	GO:0046872, GO:0050660, GO:0051536, GO:0051537, GO:0006221
X276_17450	GO:0050660, GO:0008033
X276_17445
X276_17440	GO:0022857, GO:0055085, GO:0016020, GO:0016021
X276_17435	GO:0016020, GO:0016021
X276_17430	GO:0003677, GO:0003700, GO:0006355
X276_17425	GO:0000166, GO:0005524, GO:0016887
X276_17420	GO:0016020, GO:0016021
X276_17415	GO:0016020, GO:0016021
X276_17410	GO:0003723, GO:0009982, GO:0016853, GO:0016866, GO:0001522, GO:0009451
X276_17405	GO:0003677, GO:0003700, GO:0016301, GO:0097367, GO:0006355, GO:0016310, GO:1901135
X276_17400	GO:0000166, GO:0003723, GO:0005524, GO:0016740, GO:0016779, GO:0006396
X276_17395
X276_17390	GO:0004888, GO:0006935, GO:0007165, GO:0016020
X276_17385
X276_17380	GO:0016021
X276_17375	GO:0016020, GO:0016021
X276_17370	GO:0046873, GO:0030001, GO:0055085, GO:0016020, GO:0016021
X276_17365	GO:0015297, GO:0015369, GO:0006811, GO:0006816, GO:0055085, GO:0070588, GO:0016020, GO:0016021
X276_17360	GO:0016829
X276_17355	GO:0008658, GO:0046677, GO:0016020, GO:0016021
X276_17350	GO:0008901, GO:0055114, GO:0009375
X276_17345	GO:0016021
X276_17340	GO:0003677, GO:0004803, GO:0006313
X276_17335	GO:0003824, GO:0004332, GO:0008270, GO:0016829, GO:0016832, GO:0046872, GO:0005975, GO:0006096, GO:0030388
X276_17330
X276_17325
X276_26925	GO:0005623, GO:0016021, GO:0050451, GO:0050660, GO:0045454, GO:0055114
X276_17320	GO:0016020, GO:0016021
X276_17315	GO:0016020, GO:0016021
X276_17310	GO:0016020, GO:0016021
X276_17305	GO:0016491, GO:0055114
X276_17300
X276_17295	GO:0015225, GO:0015878, GO:0005886, GO:0016020, GO:0016021
X276_17290	GO:0003824, GO:0004076, GO:0005506, GO:0016740, GO:0046872, GO:0051536, GO:0051537, GO:0051539, GO:0009102
X276_17285
X276_17280
X276_26930
X276_17275	GO:0016829, GO:0016835, GO:0097367, GO:0005975, GO:0006040, GO:0046348, GO:0097173, GO:1901135
X276_17270	GO:0008982, GO:0016301, GO:0016740, GO:0008643, GO:0009401, GO:0016310, GO:0034219, GO:0005886, GO:0016020, GO:0016021
X276_17265	GO:0003824
X276_17260	GO:0003677, GO:0003700, GO:0097367, GO:0006355, GO:1901135
X276_17255	GO:0050126, GO:0006596, GO:0006807
X276_17250	GO:0004668, GO:0016787, GO:0047632, GO:0009446
X276_17245	GO:0055085, GO:0016020, GO:0016021
X276_26935
X276_17240	GO:0003824, GO:0008483, GO:0016740, GO:0030170, GO:0009058
X276_17235	GO:0016020, GO:0016021
X276_17230
X276_17225	GO:0003824, GO:0010181, GO:0016491, GO:0055114
X276_17220	GO:0016020, GO:0016021
X276_17215	GO:0004672, GO:0004674, GO:0005524, GO:0016301, GO:0006468, GO:0016310, GO:0016020, GO:0016021
X276_17210
X276_17205
X276_17200	GO:0016491, GO:0046872, GO:0055114
X276_17195	GO:0050660, GO:0008033
X276_17190	GO:0016020, GO:0016021
X276_17185	GO:0016020, GO:0003677
X276_17180	GO:0003824, GO:0008483, GO:0016740, GO:0030170
X276_17175	GO:0016491, GO:0046872, GO:0055114
X276_17170	GO:0000166, GO:0005524, GO:0016887
X276_17165	GO:0055085, GO:0005886, GO:0016020, GO:0016021
X276_17160	GO:0055085, GO:0005886, GO:0016020, GO:0016021
X276_17155	GO:0016740, GO:0009228
X276_17150	GO:0016787, GO:0016810, GO:0005737
X276_17145	GO:0003824, GO:0016491, GO:0016627, GO:0051536, GO:0055114, GO:0005737
X276_17140	GO:0016787, GO:0016813
X276_17135	GO:0003938, GO:0055114, GO:0006144, GO:0042720
X276_17130	GO:0016491, GO:0016616, GO:0051287, GO:0055114
X276_17125	GO:0016787
X276_17120	GO:0016740
X276_17115
X276_17110
X276_17105	GO:0008233, GO:0006508, GO:0016020, GO:0016021
X276_17100
X276_17095
X276_17090
X276_17085
X276_17080
X276_17075	GO:0006081, GO:0055114, GO:0016620
X276_17070	GO:0055085, GO:0016020, GO:0016021
X276_17065	GO:0003700, GO:0006355
X276_17060	GO:0016491, GO:0046872, GO:0055114
X276_17055
X276_17050
X276_17045
X276_17040
X276_17035	GO:0016787
X276_17030	GO:0010181, GO:0048037
X276_17025	GO:0003677, GO:0003700, GO:0006355
X276_17020	GO:0008677, GO:0016491, GO:0015940, GO:0055114, GO:0005737
X276_17015	GO:0016491, GO:0055114
X276_17010	GO:0016020, GO:0016021
X276_17005	GO:0003677, GO:0006310, GO:0015074
X276_17000
X276_16995	GO:0016020, GO:0016021
X276_16990	GO:0003824, GO:0016810, GO:0005975, GO:0016020, GO:0016021
X276_16985	GO:0000166, GO:0005524, GO:0016887
X276_16980	GO:0015098, GO:0015689, GO:0055085, GO:0005886, GO:0016020, GO:0016021
X276_16975	GO:0008237, GO:0016787, GO:0046872, GO:0006508
X276_16970	GO:0004070, GO:0016597, GO:0016740, GO:0016743, GO:0006207, GO:0006520
X276_16965	GO:0008804, GO:0016301, GO:0016740, GO:0006525, GO:0016310
X276_16960	GO:0016787, GO:0016810, GO:0005737
X276_16955	GO:0003677
X276_16950	GO:0008270, GO:0008892, GO:0016787, GO:0016810, GO:0006147
X276_16945	GO:0016491, GO:0051536, GO:0055114
X276_16940	GO:0022857, GO:0055085, GO:0016020, GO:0016021
X276_16935	GO:0003677
[truncated: 3,442 more rows]
