# Supplementary material for: A transcriptional response of Clostridium beijerinckii NRRL B-598 to a butanol shock
Source: Biotechnol Biofuels. 2019 Oct 13;12:243. doi: 10.1186/s13068-019-1584-7 (PMC6790243; doi:10.1186/s13068-019-1584-7)
Supplement: Supplementary file 9 — Additional file 9. Complete differential expression analysis of adjacent time-points. [file 13068_2019_1584_MOESM9_ESM.xlsx]

## Sheet: Tb1 vs. Tb0
Additional file 9: Complete differential expression analysis of adjacent time-points
locus	type	baseMean	log2FoldChange	lfcSE	stat	pvalue	padj
X276_26820	protein_coding	639.53211903823	0.0816348381270815	0.151083216227237	0.540330290588322	0.588969272466305	0.758610175383088
X276_26815	protein_coding	311.650653286425	0.0320120570012501	0.156823631444618	0.204127762546776	0.838253659694346	0.919848378670196
X276_26810	protein_coding	73.6940331158487	-0.0553967636780916	0.253098944204251	-0.218873942174118	0.826748245455902	0.913627103088382
X276_26805	protein_coding	645.527925234499	0.187347596243511	0.146284544194115	1.28070670265006	0.200296704619427	0.381521397251185
X276_26800	protein_coding	221.225631845627	0.308057834855839	0.19174185907779	1.60662797543263	0.108136001872037	0.24080878484152
X276_26795	protein_coding	1942.28630844318	0.172174682805191	0.110077475256366	1.56412274540457	0.117788745323954	0.256948905692765
X276_26790	protein_coding	2969.63711477195	0.0571950058102272	0.125303447803064	0.456451971697692	0.648065000332457	0.799620358677922
X276_26785	rRNA	6.40008780717372	-0.487907508433622	0.77865812725065	-0.626600418538448	0.530921193907308	NA
X276_26780	rRNA	14.0220744563937	0.535130190281607	0.529965170516653	1.00974596077685	0.312617016406325	0.517105064787521
X276_26775	rRNA	13346.3470659913	1.0395237638463	1.27610463691171	0.814606995208515	0.415297305060157	0.618407548649921
X276_26770	tRNA	92.8070061032613	-0.25621001860095	0.271312499493847	-0.944335476909204	0.344998242206631	0.550536948809109
X276_26765	tRNA	9.53007207028984	0.361534088234852	0.609855724751681	0.592819044835662	0.553302260785235	0.733535284508188
X276_26760	protein_coding	34.9961467078747	0.711293796969528	0.366517820723096	1.94067997994267	0.0522971061776477	0.135978261140001
X276_26755	protein_coding	137.643827375896	0.532426351581359	0.218128407479311	2.44088497107769	0.0146513207200207	0.0482661939066696
X276_26750	protein_coding	301.401414526948	0.48892503859514	0.173144644601309	2.82379532858762	0.00474586804195513	0.0183322314422605
X276_26745	protein_coding	31.6323867963417	0.180968570662173	0.355422888345736	0.509164087615361	0.610637213214463	0.774861218307964
X276_26740	tRNA	8.96434224335664	-0.161986622562417	0.658238312755347	-0.246091148788272	0.80561167467272	0.901709638722966
X276_26735	tRNA	18.944657861381	-0.593124831424188	0.538347961457767	-1.10174993477842	0.270570401443244	0.469701424366577
X276_26730	tRNA	52.9415505652863	0.0767248294840258	0.519367036182375	0.147727568634302	0.882557773720553	0.943790740277598
X276_26725	tRNA	66.631774274007	-0.379202850202226	0.318395106026699	-1.19098203152164	0.233660638902016	0.427633992836101
X276_26720	protein_coding	30.8702203587249	-0.231675619415633	0.372345629917251	-0.622205823839319	0.533806537057558	0.720884870245763
X276_26715	protein_coding	200.466785732519	-0.284707660700358	0.194544696779813	-1.46345629263075	0.143342564941024	0.297945458810057
X276_26710	protein_coding	222.688610874519	-0.301453269450209	0.172131149192004	-1.75129992953194	0.0798942598654903	0.191721753766039
X276_26705	protein_coding	18.8150009483626	0.0526836569360405	0.478629918384797	0.110071800596646	0.912352432102377	0.957626474198769
X276_26700	protein_coding	3.71498405121228	-0.539914467847434	1.03542384717645	-0.521442952390707	0.602058236451686	NA
X276_26695	protein_coding	346.618934898383	-0.570595751097616	0.156359758379327	-3.64924937856042	0.000263007691421946	0.00143600366710171
X276_26690	tRNA	12.9315967433828	0.432453822095794	0.577382097518853	0.748990701225669	0.453862810063811	0.655956384229574
X276_26685	protein_coding	261.753902172527	0.29110901363667	0.205032310465466	1.419820188222	0.155660036026564	0.316094094756319
X276_26680	protein_coding	38.1264153037498	0.0905128413534255	0.32944532678212	0.274743133367578	0.783513590214375	0.887327725270484
X276_26675	protein_coding	39.3594998745852	0.172413312915056	0.346274459324692	0.497909413392193	0.618547892121383	0.781580533454654
X276_26670	protein_coding	479.927415661451	-0.462023280909567	0.167387087792403	-2.76020860989336	0.00577644629900487	0.0218288376620755
X276_26665	protein_coding	40.5983960914695	-0.0128961481273447	0.341895401100106	-0.0377195717925692	0.969911271066306	0.987684419827349
X276_26660	protein_coding	833.164591000531	0.32699742336157	0.223669427108808	1.46196745611771	0.143750128123246	0.298353551154402
X276_26655	protein_coding	392.580201165922	0.101843046047795	0.152256639995179	0.668890670718993	0.503565221793784	0.696662774471035
X276_26650	protein_coding	867.183399954167	0.119359697712687	0.130503439349994	0.914609594254288	0.360396620149988	0.564365260268186
X276_26645	protein_coding	131.554415066491	-0.220309442638671	0.227048285243782	-0.970319781988771	0.331887119820049	0.53546521870759
X276_26640	protein_coding	66.6139772342708	0.0467135309856079	0.262742259527863	0.177792225238339	0.858886153433294	0.930328066195833
X276_26635	protein_coding	347.429054211279	-1.59482151781276	0.295184149293103	-5.4028020191192	6.5607860742309e-08	6.8386375465542e-07
X276_26630	protein_coding	723.812455022044	-0.622194946889067	0.221332983404657	-2.81112619239187	0.00493684190431659	0.0189963494208724
X276_26625	protein_coding	95.2551864236632	0.0758038962639321	0.251232962358462	0.301727510404365	0.762859794831455	0.877036902788621
X276_26620	protein_coding	404.010702199023	0.461797069949072	0.156788754364688	2.94534561372265	0.00322594095369261	0.0132794644687469
X276_26615	protein_coding	522.32248766178	0.362249926852684	0.148770227828043	2.43496250655335	0.0148933328236794	0.0488580304285532
X276_26610	protein_coding	607.627480517635	0.0658836006901797	0.154825887339966	0.425533493281473	0.670447810917657	0.815044002876625
X276_26605	protein_coding	467.47660406307	-0.177971410206922	0.139530929290366	-1.27549792087001	0.202133059583227	0.383620312111728
X276_26600	protein_coding	902.819854057532	-0.0801028280162272	0.13739130208322	-0.583026922386305	0.559875176633033	0.738995344345039
X276_26595	protein_coding	563.303770980319	0.226600967054681	0.207795568880117	1.09049951486412	0.275493166900686	0.475263624807386
X276_26590	protein_coding	96.8484128567048	0.270770691390044	0.246557483643371	1.09820512194104	0.272114930178653	0.471685946449058
X276_26585	protein_coding	17.9575264515449	0.168772466830724	0.505674994887083	0.33375679742363	0.738563086439285	0.85982790226624
X276_26580	protein_coding	87.3026025388015	0.213038252719564	0.235063048720432	0.906302602128406	0.364775708603457	0.567981109176646
X276_26575	protein_coding	56.0919861771973	-0.244643220079376	0.296553281440293	-0.824955363471949	0.409396932795866	0.611558621249878
X276_26570	protein_coding	46.3778498616971	0.151155005285895	0.369788421701857	0.408760784316185	0.682715221460881	0.823990823129038
X276_26835	protein_coding	11.86839240019	0.66110596779052	0.576393597450243	1.14696965878006	0.251394160987189	0.44782264145539
X276_26565	protein_coding	10.5190413499625	0.0488862833974711	0.6446628605895	0.0758323247484243	0.939552498728181	0.971373718170481
X276_26560	protein_coding	23.5843815561009	0.183831991975134	0.470474608725445	0.390737328998797	0.695991403475148	0.832533228431723
X276_26555	protein_coding	945.107010837912	-0.189026736662885	0.134619214391194	-1.40415866722848	0.160271606856114	0.323086116565433
X276_26550	protein_coding	415.718074000199	-0.563543587456508	0.174343518830338	-3.23237474634729	0.00122765942343206	0.00564699310132498
X276_26545	protein_coding	27.3308325715291	1.40994928292195	0.440495856632628	3.20082303089139	0.00137035668305142	0.00622002333749126
X276_26540	protein_coding	107.277513954021	0.780583432479771	0.213424142589853	3.65742798826585	0.000254758800618477	0.00139745755158397
X276_26535	protein_coding	48.7069521790793	0.327740457154329	0.3440586975264	0.952571347594493	0.340807300273229	0.54605832262592
X276_26530	protein_coding	12.9903615919238	0.0826209011592579	0.598012842747561	0.138159074945042	0.890114698314512	0.945633716785654
X276_26525	protein_coding	13.134633137081	0.4081539634416	0.559323550376314	0.729727834930235	0.465556563338045	0.666319248183756
X276_26520	protein_coding	1056.90130508824	0.487124313110062	0.127263923174328	3.82767009659753	0.000129361983588652	0.000762068527381268
X276_26515	protein_coding	1076.86263482096	0.618886217920213	0.128277698401979	4.82458155727765	1.40297500323849e-06	1.21016247527049e-05
X276_26510	protein_coding	362.839032378656	-0.021732063409945	0.149009232034242	-0.145843738091013	0.884044747026336	0.944033291534901
X276_26505	protein_coding	86.9382339682673	0.197522759813667	0.235376830797536	0.839176732664782	0.401370141916751	0.60398240625821
X276_26500	protein_coding	2606.59467893633	-0.274486404785469	0.128481040221002	-2.13639618976715	0.0326471343682787	0.0926217131353519
X276_26495	protein_coding	88.9028271596404	-0.0424588740144821	0.238484089123018	-0.17803650621145	0.858694305896742	0.930328066195833
X276_26490	protein_coding	97.5894727136736	-0.206758830933537	0.223732669816848	-0.924133391438961	0.35541686997174	0.560743377795317
X276_26485	protein_coding	829.464793286618	0.193485722922828	0.174697280087772	1.10754857102306	0.26805682471628	0.466889638010831
X276_26480	protein_coding	266.614548823937	0.147516165612987	0.204241086718637	0.722264887946888	0.470131635929708	0.669318237584966
X276_26475	protein_coding	29.4660584059463	-0.0890619232685515	0.394414122661048	-0.225808149737806	0.821350638205579	0.910009274146695
X276_26470	protein_coding	405.669852328447	0.855593957652684	0.158880603856883	5.38513787638539	7.23891367387036e-08	7.47915014964057e-07
X276_26465	protein_coding	313.931563565655	0.631819052031957	0.164007000357195	3.85239075561348	0.00011697016634488	0.000695166563827155
X276_26460	protein_coding	788.28368040592	0.634952013184551	0.160051708151943	3.96716798912117	7.273172867942e-05	0.00045469846293053
X276_26455	protein_coding	168.104204754107	0.632107123924166	0.185057372674631	3.41573596765335	0.000636098908389371	0.00316099468111885
X276_26450	protein_coding	307.127728281389	-1.87463705050419	0.265444134988512	-7.06226585336054	1.63809195824307e-12	2.90591331913233e-11
X276_26840	protein_coding	13.8925186720533	1.18882323784168	0.586113301847699	2.028316426353	0.0425279635343881	0.115562980679282
X276_26445	protein_coding	299.951138982234	0.116280220288055	0.159762909539615	0.727829886318023	0.466717727266023	0.667084231036052
X276_26440	protein_coding	3354.79008536446	-0.367776109307956	0.152338304175057	-2.41420640264797	0.0157695263401733	0.0510554706096105
X276_26435	protein_coding	717.975008181225	-0.289299830677898	0.147993916937434	-1.95480893177658	0.0506056265493729	0.132459382187418
X276_26430	protein_coding	1649.82811087977	-0.291871794697595	0.155074486780181	-1.88213935611036	0.0598170969889251	0.15208230013247
X276_26425	protein_coding	35.6484986446738	-0.332062402105067	0.339833817394759	-0.977131718822838	0.328503946508573	0.532768366880986
X276_26420	protein_coding	43.7765852906453	-0.314090365761362	0.30952515780696	-1.01474906914432	0.3102254571779	0.514234793439108
X276_26415	protein_coding	5.04371102210522	-0.550805783377198	0.844472820843115	-0.652248088727448	0.514241142250981	NA
X276_26410	protein_coding	54.590936035138	-0.0463709264364116	0.273978385766938	-0.169250308949033	0.865599759719559	0.934585317051366
X276_26405	protein_coding	80.0698628754876	0.247201831108211	0.237721241550152	1.03988112082975	0.298395134626522	0.500805258079001
X276_26400	protein_coding	1566.99802899607	-0.335717469018803	0.141395518671982	-2.3743147744139	0.0175815549417487	0.0559586254442524
X276_26395	protein_coding	1360.54254666502	0.844901166834696	0.11951677058194	7.06931054713727	1.5570534734975e-12	2.79378182401212e-11
X276_26390	protein_coding	598.632569868038	0.251064694147308	0.154318070096168	1.62692997644961	0.103751970570981	0.233355235863762
X276_26385	protein_coding	1328.04797457904	0.29361647219937	0.1223432473087	2.3999401573714	0.016397752336793	0.0526183165428421
X276_26380	protein_coding	271.011774915634	-0.00801706823039517	0.166813879492845	-0.0480599591279155	0.961668457295307	0.982783351683748
X276_26375	protein_coding	767.290821018573	0.00864497217562573	0.136047912595721	0.0635435855698504	0.949333653082993	0.975479235659705
X276_26370	protein_coding	1275.13751641684	0.550669355779425	0.129268122168402	4.25990063553371	2.0451780324682e-05	0.00014285857252055
X276_26365	protein_coding	1265.26878224871	0.525963199567824	0.122036021463906	4.30990123455792	1.63327473105653e-05	0.000116333704707526
X276_26360	protein_coding	134.78488713923	0.152681004247215	0.217535048021221	0.701868529398173	0.48276115662634	0.678033059843088
X276_26355	protein_coding	267.004937700328	0.275555310923112	0.173246970701774	1.59053465585526	0.111714340327712	0.247838184936562
X276_26350	protein_coding	105.871295699862	0.263355576830822	0.237419908994163	1.10923965031634	0.267326811848229	0.465790712564315
X276_26345	protein_coding	487.005906363898	0.288614094655487	0.148778973790602	1.93988496695571	0.0523936714456512	0.136154035083475
X276_26340	protein_coding	1422.61209802155	0.0130119471522037	0.134004557232846	0.097100780905489	0.922646360720853	0.962147413875052
X276_26335	protein_coding	86.1764327396373	-0.193596548238102	0.235192831866189	-0.823139662471717	0.410428576201967	0.612710300643203
X276_26330	protein_coding	42.9559239764622	0.426305048398395	0.323405948341255	1.31817318322346	0.187445680403651	0.362477228950046
X276_26325	protein_coding	289.253923666935	0.159826792102378	0.170244760306519	0.9388059392525	0.347830389002891	0.554288358882234
X276_26320	protein_coding	1247.81783979734	-0.726149547921166	0.14539525521243	-4.99431392627102	5.90452877033143e-07	5.43193537168846e-06
X276_26315	protein_coding	57.9782902306644	-0.290549530326592	0.290667386231107	-0.999594533442354	0.317506769717101	0.521523174157964
X276_26310	protein_coding	61.2404386443511	-0.0978070289273222	0.28372652763873	-0.344722891233703	0.730302707119618	0.855043702182506
X276_26305	protein_coding	38.8885616317064	-0.209493945450661	0.333423109528253	-0.628312613804919	0.529799170058849	0.718783809075512
X276_26300	protein_coding	506.075465085398	-0.0798699994936119	0.158236097725497	-0.504752080224879	0.6137329767388	0.77704247876356
X276_26295	protein_coding	1387.70389790226	-0.0269199633418043	0.121200648432944	-0.222110720444686	0.824227692581338	0.911692795958793
X276_26290	tRNA	195.074824300228	-0.200636256320408	0.186291808530877	-1.07699988476495	0.281480317173802	0.481528009837715
X276_26285	tRNA	165.530668880032	-0.246171573118449	0.207070538155778	-1.18882954239128	0.234506750296784	0.428289134866038
X276_26280	tRNA	216.568156094514	-0.278829997174074	0.170390931995639	-1.6364133578494	0.101753105405379	0.229861291932093
X276_26275	tRNA	242.537831084892	-0.313848394666788	0.160719390692637	-1.95277242723622	0.0508465671134808	0.132941997775569
X276_26270	tRNA	118.663540855172	-0.308097137333529	0.206534072503566	-1.49174968371483	0.13576477899546	0.285433911474802
X276_26265	tRNA	192.761115574373	-0.309324917978809	0.180917532471155	-1.70975644954768	0.0873109193547335	0.203494611743481
X276_26260	tRNA	207.107524850396	-0.348091358701573	0.177143362369115	-1.96502625921852	0.0494111983658749	0.129839040535482
X276_26255	tRNA	109.527449928993	-0.363843700942775	0.248632565516305	-1.46337910396904	0.143363673224495	0.297945458810057
X276_26250	tRNA	145.427984006169	-0.47412867937669	0.210300315425032	-2.25453147047565	0.0241627531610626	0.0725345482823468
X276_26245	tRNA	38.5781884501798	-0.118078997432561	0.346420722329841	-0.340854313328675	0.733213260002431	0.856254383615035
X276_26240	protein_coding	1718.2901958283	-0.687256330049753	0.132110376731818	-5.20213738732178	1.97009494794134e-07	1.92946173964005e-06
X276_26235	protein_coding	219.73693462273	-0.121970441113965	0.17981925331376	-0.678294670154943	0.497584877369646	0.690624891796489
X276_26230	protein_coding	121.886341499583	-0.120896803914179	0.215939245405363	-0.559864899440721	0.57557159213733	0.75116904993175
X276_26225	protein_coding	1139.75572500374	-0.221839184587685	0.125619100284557	-1.76596699136649	0.0774013868428023	0.187076565320316
X276_26220	protein_coding	1966.7534158407	0.873223078509694	0.122063166738693	7.15386223248697	8.43697431811078e-13	1.55538103017407e-11
X276_26215	protein_coding	218.791518867888	0.326465818750667	0.193923600508872	1.68347647163106	0.0922828903872396	0.212657778289418
X276_26210	protein_coding	253.482133182811	0.357907002073064	0.187107354899928	1.91284304277877	0.055768148989992	0.143025678342582
X276_26205	protein_coding	473.573393962819	0.19795140096066	0.165346146786262	1.19719391596435	0.231230980698771	0.425114133854095
X276_26200	protein_coding	2242.83798806746	0.0188833966237499	0.120282543651472	0.156991996099335	0.875251156070828	0.939610798056397
X276_26195	tRNA	3.14011909203672	-0.901785201063806	1.09952782437233	-0.820156781006056	0.412126736342798	NA
X276_26190	tRNA	2.15045148015949	-0.176571708785274	1.34273854159017	-0.131501184568788	0.895378849562126	NA
X276_26185	tRNA	6.09571390154864	0.581694529083982	0.996119142954492	0.583960797459102	0.559246687488818	NA
X276_26180	protein_coding	1250.12852937222	0.809854372755948	0.146857632761259	5.51455418100398	3.49665177186342e-08	3.8050370322986e-07
X276_26170	protein_coding	1598.80775956787	0.215041810712042	0.110403698648113	1.94777723341896	0.0514416240530998	0.134348374818679
X276_26165	protein_coding	67.3541287151999	0.0677332380848055	0.247242979449788	0.273954141126831	0.784119863907239	0.887716849025455
X276_26160	rRNA	43.1533870005817	-0.238012267541198	0.443128301857076	-0.537118181221396	0.591185982846135	0.760373544558052
X276_26155	tRNA	8.42098055616526	1.00241140074607	0.784682870958271	1.27747327977468	0.201435208040608	0.382872757173285
X276_26150	tRNA	226.797923396059	-0.948992713862053	0.240528226827329	-3.94545258317362	7.96493932102609e-05	0.000492030011287772
X276_26145	rRNA	266.319844077439	-0.527338492199207	0.196570083331516	-2.68269964209075	0.00730305477941241	0.0266757268982267
X276_26140	rRNA	19767.1349226321	1.01716396149608	1.22625884160398	0.829485527024292	0.40682972309908	0.608259289070533
X276_26135	tRNA	110.802289550352	-0.31195463157859	0.270693709711737	-1.15242660019988	0.249145815502827	0.445336303680148
X276_26130	tRNA	81.0531603325765	-0.812473154640119	0.284786899708673	-2.85291618213917	0.00433200460027346	0.0169706280215713
X276_26125	protein_coding	0.470721877052286	0.481044072478872	3.46201867452644	0.138949011459239	0.88949044103465	NA
X276_26120	protein_coding	16.1547401101156	0.0797960655527258	0.506587519522422	0.157516840580582	0.874837536701719	0.939595901310209
X276_26115	protein_coding	138.508963306006	0.0492532480688587	0.207210459964496	0.237696726686953	0.812116322646357	0.904682187857945
X276_26110	protein_coding	23.0453434393186	0.528911249262832	0.420192178876331	1.25873653973578	0.208125508703494	0.392143493553156
X276_26105	protein_coding	13.5088576500822	-0.0686439919770019	0.624432677784269	-0.109930172489655	0.912464753366545	0.957626474198769
X276_26100	protein_coding	118.552266041537	0.0772288591241183	0.216596457933217	0.356556426919642	0.721423902325678	0.849765413388377
X276_26095	protein_coding	239.127401668034	0.551651157260443	0.193056522233928	2.85745931231478	0.00427047380524537	0.0167715099068158
X276_26090	protein_coding	391.089379807163	0.568784926955364	0.174775580198249	3.25437298683367	0.00113642964949016	0.00528422926038895
X276_26085	protein_coding	607.11405774703	0.564597976231189	0.137916411043597	4.09376934883197	4.24416521770949e-05	0.000281805376955541
X276_26080	protein_coding	103.308356366033	0.258803931483077	0.224300433186829	1.15382715853923	0.248571037362025	0.444697732682997
X276_26075	protein_coding	1013.31094461121	0.126938174360871	0.45054063982309	0.281746335715053	0.778138022345067	0.884029967336781
X276_26070	protein_coding	66.4497380752823	1.50177915548523	0.322913962600753	4.65070987760915	3.30794409629996e-06	2.71389968528902e-05
X276_26065	protein_coding	679.426720757268	3.15791340421653	0.168362964244335	18.756579978205	1.71058002780875e-78	4.02071835536446e-76
X276_26060	protein_coding	1208.09358532357	3.25437022529597	0.158703806205	20.5059368336274	1.90564580275743e-93	5.59902557422667e-91
X276_26055	protein_coding	2978.2841801451	3.08611534882324	0.180854566978927	17.0640719799065	2.74720203265038e-65	4.78318398351461e-63
X276_26050	protein_coding	12741.2738382099	2.98262140732992	0.170790198583806	17.4636567675536	2.71004895806697e-68	5.09597606074913e-66
X276_26045	protein_coding	1950.4651564208	2.5764137891132	0.167276920377934	15.4020876477892	1.58469453581528e-53	1.96043395075463e-51
X276_26040	protein_coding	625.55779658346	1.03342843062893	0.131357077568996	7.86732203360808	3.6231313984299e-15	8.16974671125796e-14
X276_26035	protein_coding	1221.83645880359	1.53774790408444	0.148116334113495	10.3820278383756	2.99348144867533e-25	1.32758078209648e-23
X276_26030	protein_coding	844.003100869888	0.647542759776088	0.133701864435443	4.8431842181883	1.27774720970465e-06	1.11856417743418e-05
X276_26025	protein_coding	1175.81512708371	0.0522858204784313	0.134608757855865	0.388428073412706	0.697699272371492	0.833303932779061
X276_26020	protein_coding	302.878536699693	0.173001599975574	0.168559834988155	1.0263512656365	0.304726040703161	0.507508345321095
X276_26015	protein_coding	716.469616062157	0.804352967121213	0.140406692613035	5.72873665885739	1.01181323068364e-08	1.18321741229945e-07
X276_26010	protein_coding	773.941611224744	0.420926260949216	0.135063052930705	3.11651670694262	0.00183001310772157	0.00807025480243818
X276_26005	protein_coding	40.6074358281434	-0.0369816728013702	0.339523270995147	-0.108922350721282	0.913264078803435	0.957626474198769
X276_26000	protein_coding	129.569320260133	-0.122508854767189	0.195654894902722	-0.626147660798875	0.531218093382631	0.719618049869181
X276_25995	protein_coding	85.3603786507936	-0.299252479619787	0.250176233194564	-1.1961667013631	0.231631512406295	0.425185372831704
X276_25990	protein_coding	663.598691716475	-0.0499194428003163	0.141371275085333	-0.353108810613644	0.724006867902578	0.851527717290472
X276_25985	tRNA	260.575724330612	-0.756699927409264	0.198619419328973	-3.80979830655906	0.000139080206015508	0.000813204040396648
X276_25980	protein_coding	8935.1816475212	-0.484360728301737	0.100362999485356	-4.82608860621398	1.3924057898237e-06	1.20325360624287e-05
X276_25975	protein_coding	614.56545032458	-1.15531453496264	0.155992842781321	-7.40620219725225	1.29967627043127e-13	2.5143119947726e-12
X276_25970	protein_coding	780.806886499724	-1.16865112687447	0.144558949780309	-8.08425302376989	6.25463581510225e-16	1.48500217004019e-14
X276_25965	protein_coding	1868.31348118026	-1.05984070510001	0.138418828800478	-7.65676688846794	1.90672274690809e-14	3.98377939253997e-13
X276_25960	protein_coding	1454.20061763801	-1.05629964565303	0.13652006441081	-7.73732161797451	1.01532988386244e-14	2.17948209316773e-13
X276_25955	protein_coding	3062.008947742	-0.847164483075484	0.159910880358938	-5.29772884230221	1.17251911187308e-07	1.18283526714921e-06
X276_25950	protein_coding	928.868540918799	-0.67675281970274	0.149411765367657	-4.52944798582266	5.91379902399749e-06	4.58758567851686e-05
X276_25945	protein_coding	895.428662718864	-0.821172004781516	0.142783560773709	-5.75116631306706	8.86298721653519e-09	1.05214401275081e-07
X276_25940	protein_coding	5955.86049996063	-0.0625313300935151	0.134965152983377	-0.46331463130499	0.64313885974586	0.797945168523909
X276_25935	protein_coding	6916.36139785601	-0.155837210174669	0.13334604881017	-1.16866762506414	0.242537570585367	0.438021175306112
X276_25930	protein_coding	1803.47742654234	-0.764818060417544	0.117407581817885	-6.51421355056846	7.30714798073706e-11	1.11167969765194e-09
X276_25925	protein_coding	3394.9634915618	-0.792761940098496	0.146776174151416	-5.40116231181139	6.62104825036291e-08	6.88618314711417e-07
X276_25920	protein_coding	9411.20702340355	-0.693784210279029	0.112311532385895	-6.17731942161763	6.51990800400442e-10	9.12204985917404e-09
X276_25915	protein_coding	9092.53778818701	-0.475135745107752	0.100488197177837	-4.72827415011625	2.26436312241945e-06	1.89891012831815e-05
X276_25910	protein_coding	1724.12844175725	-1.67833959166703	0.146794964969242	-11.4332231491638	2.85317744509596e-30	1.65589965054273e-28
X276_25905	protein_coding	2755.33593450299	-1.56245518552717	0.138603787772355	-11.2728173640778	1.7875683560433e-29	9.7713474904181e-28
X276_25900	protein_coding	2515.04146411175	-1.53947236257859	0.13472732978874	-11.4265781485654	3.08008672895634e-30	1.7657911844907e-28
X276_25895	protein_coding	1406.33815727125	-1.50277573608122	0.15523626248512	-9.68057148519192	3.6467177433718e-22	1.31870923935314e-20
X276_25890	protein_coding	4057.442290291	-1.47713839104326	0.170881327312203	-8.64423523785318	5.41668585193568e-18	1.48911346140056e-16
X276_25885	protein_coding	971.73726503303	-1.57053577965325	0.154709202213029	-10.1515343443546	3.2619409968593e-24	1.35702518816244e-22
X276_25880	protein_coding	1197.25725445677	-1.53459276213115	0.177109067561411	-8.66467642374686	4.52797184644632e-18	1.26702355060382e-16
X276_25875	protein_coding	2221.47968974181	-1.41828084592565	0.168640905045631	-8.41006424593066	4.09786201446341e-17	1.05268029125642e-15
X276_25870	protein_coding	1701.61444156344	-1.20197719714055	0.159173680729198	-7.55135642798556	4.30748214816301e-14	8.72822137004926e-13
X276_25865	protein_coding	898.3290852954	-1.27673729663735	0.188676120215045	-6.76681975006792	1.31643913380729e-11	2.1638392895203e-10
X276_25860	protein_coding	847.025085237272	-1.39267163010092	0.146258206623965	-9.52200674579258	1.69866614028906e-21	5.91513298185103e-20
X276_25855	protein_coding	1431.87670063795	-1.16862876379015	0.131374630196432	-8.89539146213248	5.82137278606141e-19	1.72114927467136e-17
X276_25850	protein_coding	929.006449804481	-1.26539261963569	0.14610311697402	-8.66095567188138	4.67825449658319e-18	1.30132984546968e-16
X276_25845	protein_coding	1832.33353360439	-1.15904859675216	0.148122226404839	-7.82494717291321	5.07870133650327e-15	1.1156530365842e-13
X276_25840	protein_coding	705.212211691029	-1.16819438111333	0.153066634528658	-7.63193353476791	2.31258665565057e-14	4.78919377454331e-13
X276_25835	protein_coding	1041.86269044193	-1.20151790140661	0.14899824150305	-8.06397370389107	7.38536517325987e-16	1.73593008397473e-14
X276_25830	protein_coding	1704.44657756098	-1.02938270606131	0.152546192888413	-6.7480065321217	1.49890201360792e-11	2.4291593529697e-10
X276_25825	protein_coding	1305.90948095063	-0.952934927951597	0.180207649825754	-5.28798266262841	1.23672696881036e-07	1.2396276077564e-06
X276_25820	protein_coding	1496.37524045338	-1.01041814079307	0.153997380507126	-6.56126836356358	5.33520031030761e-11	8.22320546188724e-10
X276_25815	protein_coding	509.474385714395	-1.08725235030839	0.169423781529302	-6.41735381240058	1.38663404160062e-10	2.05633016705505e-09
X276_25810	protein_coding	1471.9408784011	-0.898290792661703	0.16044287316437	-5.5988201591318	2.15815536686878e-08	2.40985472200716e-07
X276_25805	protein_coding	3796.56983928389	-0.683198005390279	0.200003441185217	-3.41593125269075	0.000635642921280708	0.00316099468111885
X276_25800	protein_coding	2154.9753530215	-0.672378146645307	0.183571369917839	-3.66276150222251	0.000249510826358179	0.00137026915269837
X276_25795	protein_coding	2723.1757854807	-0.583211155324218	0.192084741905159	-3.03621802304411	0.00239566068439443	0.0101826409379188
X276_25790	protein_coding	848.462208821233	-0.731091180335037	0.202769447098636	-3.60552928853923	0.000311517352688414	0.00167556415902544
X276_25785	protein_coding	655.702990886179	-0.629743285179249	0.198761311286108	-3.16833935691217	0.00153312449603319	0.00687056077774263
X276_25780	protein_coding	340.024882083544	-0.686027803031637	0.159146144116338	-4.31067813072582	1.62754661087608e-05	0.000116101617871448
X276_25775	protein_coding	1088.38486658829	-0.820813311748485	0.154731252702487	-5.3047674429853	1.1281672941338e-07	1.14299880381961e-06
X276_25770	protein_coding	1991.38633189615	-0.710519107986975	0.175365877540523	-4.05163831157969	5.08602459585052e-05	0.000333264657458782
X276_25765	protein_coding	2289.03320108482	-0.816130982921675	0.147207557782506	-5.54408343712541	2.95497912727751e-08	3.24564413021765e-07
X276_25760	protein_coding	2518.69830131957	-0.743583292227935	0.160752618641646	-4.62563719652711	3.7344850541616e-06	3.01128889187198e-05
X276_25755	protein_coding	1176.25793196105	-0.595981915930355	0.165572027945409	-3.59953262230296	0.000318789640388131	0.00171076495372672
X276_25750	protein_coding	217.765440943565	0.169068524055433	0.174251067137453	0.970258184542812	0.331917814787049	0.53546521870759
X276_25745	protein_coding	197.611519946974	0.0813590126706837	0.178609642712852	0.455512991543705	0.648740223294322	0.800243450460931
X276_25740	protein_coding	129.015139015315	-0.0816491804225348	0.23364274774118	-0.349461651225668	0.726742756056496	0.85261235243863
X276_25735	protein_coding	150.501055681573	-0.00633231823406408	0.189185198156174	-0.0334715310488334	0.973298568038242	0.989529699562311
X276_25730	protein_coding	913.016601133332	-1.64245623948537	0.143855962807434	-11.4173664228571	3.42454428679146e-30	1.91652174907222e-28
X276_25725	protein_coding	961.559418988071	-1.49475479551108	0.151165798077719	-9.88818115287283	4.68461649692015e-23	1.83519851266847e-21
X276_25720	protein_coding	13.7259757069612	-0.378696330032326	0.529174514006567	-0.715635995326159	0.474216141390557	0.672080217267715
X276_25715	protein_coding	521.49766733219	0.216184792689075	0.137555936895302	1.57161368362908	0.116040171074941	0.254433229581762
X276_25710	protein_coding	375.906565209035	0.223275968291999	0.159599888817009	1.3989732069801	0.161821017754147	0.325511597972719
X276_25705	protein_coding	372.643915412172	0.256924137709456	0.163732345969992	1.56917154144083	0.116607973441549	0.255320951629586
X276_25700	protein_coding	284.182184534795	0.269351785968434	0.15689828668088	1.7167286633045	0.0860287604198164	0.201520942170782
X276_25695	protein_coding	410.614272331849	0.323799010496309	0.160608530830452	2.01607603794178	0.0437920252772224	0.118042609419852
X276_25690	protein_coding	1232.8025366724	-0.551593181883771	0.188053007813621	-2.93317925778914	0.00335510117244075	0.0137509421200034
X276_25685	protein_coding	293.43179924021	-0.577138639959647	0.224769459122033	-2.56769154587992	0.0102378209898417	0.0359432385909229
X276_25680	protein_coding	2070.19583864566	-0.910344597099477	0.115927806811993	-7.85268540942756	4.07222222604779e-15	9.11596032602412e-14
X276_25675	protein_coding	115.88818188578	0.210433439684655	0.215943039727251	0.974485864191062	0.329815354496463	0.534308923192932
X276_25670	protein_coding	140.208993172081	-0.247361732417354	0.208541276873408	-1.18615238252095	0.235562127096814	0.429216108326405
X276_25665	protein_coding	76.3963147946757	0.157389746791219	0.265009428955132	0.59390244117641	0.552577366177495	0.733182669602147
X276_25660	protein_coding	193.862623805514	-0.137718697131775	0.196338619557337	-0.701434579922551	0.483031847992874	0.678033059843088
X276_25655	protein_coding	448.494450144818	-0.218063715207037	0.180537719061832	-1.20785681983915	0.227102341253907	0.419492379659967
X276_25650	protein_coding	169.832618266796	-0.267300297396967	0.2021409609926	-1.3223460306333	0.186052951438747	0.361120943316908
X276_25645	protein_coding	1611.67102929087	-0.822915913875641	0.142552352645996	-5.7727276933774	7.79984383204459e-09	9.330042202148e-08
X276_25640	protein_coding	2402.44754258312	-0.737139420099103	0.120970069520797	-6.09356862419903	1.10420966752434e-09	1.48736093038165e-08
X276_25635	protein_coding	63.1044436892687	-0.500131639662565	0.26883881370723	-1.86034015239785	0.0628374161542591	0.158390720290173
X276_25630	protein_coding	182.902031636074	-0.48332216239009	0.179299700819025	-2.69561053466525	0.00702597623976343	0.0257838519150101
X276_25625	protein_coding	198.842078670939	-0.661688132528133	0.182836022127033	-3.61902498659919	0.00029571508787666	0.00159971994028559
X276_25620	protein_coding	207.47159264782	-0.795372100912107	0.181116398099453	-4.39149690065809	1.12572940674629e-05	8.3470882351961e-05
X276_25615	protein_coding	92.2704448223715	-0.364320476521349	0.225584444574688	-1.61500708618553	0.106309160321177	0.237867378710068
X276_25610	protein_coding	1511.93384494638	-0.259610258533797	0.130883369561218	-1.98352364707702	0.0473089683623038	0.125791549927144
X276_25605	protein_coding	9.98028798953733	-0.518859020857283	0.640023969777244	-0.810686857615455	0.417545522537305	0.620575877789399
X276_25600	protein_coding	141.776989513854	-0.880919555688654	0.232969037206672	-3.78127310929808	0.00015602838743004	0.000899987054366401
X276_25595	protein_coding	357.396917016898	-0.860630708021441	0.168184153253094	-5.11719262115208	3.10116873386511e-07	2.96312890607721e-06
X276_25590	protein_coding	259.164967037625	-0.892347136552776	0.236097208702692	-3.77957512270496	0.000157096192779457	0.00090503578707871
X276_25585	protein_coding	84.4327814249249	-0.962330560392711	0.259350244670242	-3.71054425499499	0.000206814136952339	0.00116295844235998
X276_25580	protein_coding	216.510753454454	-0.696145964311093	0.203557331908791	-3.41990120318052	0.000626438822595571	0.00311958570447222
X276_25575	protein_coding	326.065495922551	-0.57624751549083	0.16706036208335	-3.44933716355366	0.00056196454989073	0.00282243092845761
X276_25570	protein_coding	475.291018785979	-0.192203045646509	0.131737404986773	-1.4589861221709	0.144568927386208	0.299523370490332
X276_25565	protein_coding	7.53349644987103	0.988195416204306	0.745057523505887	1.32633439033583	0.18472896039266	0.359441574009061
X276_25560	protein_coding	153.13154670787	-0.301412828916865	0.198071029816971	-1.52174111072875	0.128073962294557	0.2729264264491
X276_25555	protein_coding	42.0065930835212	0.809343210618474	0.339450209160895	2.38427665906918	0.0171127318839926	0.0547258180861559
X276_25550	protein_coding	43.8534044366469	0.538852190990509	0.345518358675461	1.55954720627926	0.118866920748139	0.258700645572687
X276_25545	protein_coding	116.700439428902	0.524400699941824	0.215051402577543	2.43849002450814	0.0147487657562279	0.0485192077117056
X276_25540	protein_coding	315.578932026954	0.0445130334282149	0.152180486827695	0.292501583850329	0.769903149070815	0.879206844636938
X276_25535	protein_coding	16.9652865554444	0.461135610342059	0.51850749738471	0.889351866015385	0.373814005101093	0.576413681124707
X276_25530	protein_coding	51.5157133484848	-0.067735211347708	0.325376790570016	-0.208174686427526	0.835092572911211	0.917664839938196
X276_25525	protein_coding	324.135882893549	-2.14284145392569	0.186827533022329	-11.4696234503593	1.8747326532197e-30	1.10163977534823e-28
X276_25520	protein_coding	188.104990868503	-2.05993566957498	0.2148645025629	-9.58713814987632	9.05620952072246e-22	3.2009955606704e-20
X276_25515	protein_coding	401.439996354803	-1.56223400037876	0.160489668046634	-9.73417179680887	2.155664793158e-22	7.97935448239038e-21
X276_25510	protein_coding	206.77234928503	-0.116886833520356	0.208561001901986	-0.560444342203952	0.575176393338365	0.751084506967682
X276_25505	protein_coding	208.153639895314	-0.00312369656195388	0.212559247934409	-0.0146956511763618	0.988274988843418	0.994887798315287
X276_25500	protein_coding	42.0364114235804	0.219184982432069	0.343748826159295	0.637631217191407	0.523713769678841	0.712790512814196
X276_25495	protein_coding	34.3182883974835	-0.680241334194468	0.401406222503536	-1.69464571314282	0.0901426496888522	0.209161202461646
X276_25490	protein_coding	193.393299487968	0.348141026037679	0.187071908518202	1.86100109201487	0.062744022481943	0.158325093766835
X276_25485	protein_coding	104.773377271637	0.218955680250699	0.234561176060108	0.933469399874557	0.350577662649754	0.556967080809899
X276_25480	protein_coding	311.442051424324	0.305504776421106	0.152172784633732	2.00761770349693	0.0446839318386977	0.120102437720822
X276_25475	protein_coding	2192.51301287209	-0.791111925327447	0.138961290967563	-5.6930381102469	1.24798516870515e-08	1.43092153123973e-07
X276_25470	protein_coding	52.1153575765496	0.814092862089818	0.307556577595167	2.64696944040455	0.00812166920497365	0.0292791157458444
X276_25465	protein_coding	11.4491932285938	0.101658331514631	0.731172509639398	0.139034673998845	0.889422749244792	0.945539652691037
X276_25460	protein_coding	6.98117127992688	0.375652719620229	0.781954948405149	0.480401998077254	0.630941573831014	0.789560684935967
X276_25455	protein_coding	39.8625002261919	0.816748954946136	0.332853803421343	2.45377684301914	0.0141364678224494	0.0468326534413916
X276_25450	protein_coding	17.4309397352472	0.80375901959396	0.505538268917278	1.58990737005012	0.111855686146586	0.248034707818443
X276_25445	protein_coding	7.8461504147753	1.34339011166326	0.770103198952741	1.74442868629832	0.0810843665168623	0.19339300202728
X276_25440	protein_coding	272.804899307969	0.503187860077874	0.188655723595331	2.66722816826495	0.0076479729835984	0.02774160570671
X276_25435	protein_coding	33.3966412942383	1.08903074304015	0.47292871786437	2.30273760485078	0.0212936110228798	0.0653402515786932
X276_25430	protein_coding	57.8555041737531	1.82316521248358	0.376350058158556	4.84433354787867	1.27037365966842e-06	1.11526106556683e-05
X276_25425	protein_coding	116.059583191156	1.27198659433996	0.340538825919886	3.73521753622068	0.000187552990389499	0.00106227302147112
X276_25420	protein_coding	9739.88960404174	-0.984124420518663	0.245929867931692	-4.00164660272987	6.29032016688074e-05	0.000402871867908806
X276_25415	protein_coding	143.054847499061	-4.2177809034568	0.303366038317837	-13.9032731773285	6.05096585983849e-44	5.92616468897932e-42
X276_25410	protein_coding	95.3670002865696	-3.85286683321626	0.343398754307962	-11.2198043379068	3.25990898938276e-29	1.72189125383015e-27
X276_25405	protein_coding	174.300710731905	-3.74188622359456	0.291852204768132	-12.8211682572944	1.2480573854076e-37	1.01157202910364e-35
X276_25400	protein_coding	149.341738025462	-3.53219951521079	0.274896682597447	-12.8491893093642	8.69163195813619e-38	7.16830909389442e-36
X276_25395	protein_coding	97.949239723545	-1.74564690654669	0.261987309502371	-6.6630971929993	2.68116218689135e-11	4.24381934026137e-10
X276_25390	protein_coding	78.9816094055108	1.0033850696445	0.245246050821049	4.09134037545277	4.28887105246125e-05	0.000283971588980568
X276_25385	protein_coding	13.2287531359099	-0.157974728625494	0.591249713952382	-0.267187830958032	0.789324545161003	0.891760318866108
X276_25380	protein_coding	4502.51075814807	0.383430479216355	0.118455053394913	3.2369280011892	0.00120823891442498	0.00557950013429455
X276_25375	protein_coding	38.1396186782533	0.611458624624954	0.351992989232501	1.73713296380761	0.0823637040938646	0.195690927395766
X276_25370	protein_coding	61.9705107395133	0.26766083320561	0.306873004532774	0.872220199405074	0.383088262005721	0.587124169657084
X276_25365	protein_coding	51.3179497018144	0.261749833482164	0.315623941690891	0.829309183834066	0.406929475457738	0.608259289070533
X276_25360	protein_coding	210.398862501951	-0.0280376091716459	0.185537566429536	-0.151115538007738	0.879884575699128	0.94221808436483
X276_25355	protein_coding	1121.84041800812	0.5411581716275	0.125309611008099	4.31856876159741	1.57044295382723e-05	0.000112884592139783
X276_25350	protein_coding	47.649100135659	2.06935911222697	0.368629733280531	5.61365219731793	1.98100199942647e-08	2.21730723792948e-07
X276_25345	tRNA	16.8737618551993	0.0360437565895233	0.606745410832263	0.0594050749227466	0.952629470996435	0.978033037272281
X276_25340	tRNA	30.5812994669798	0.469481858144536	0.506201788997322	0.927459895142764	0.353687805174478	0.56001561876902
X276_25335	protein_coding	44.6995479310905	-0.0274509798906462	0.326609930866898	-0.0840482094888696	0.933018101708154	0.966957252233253
X276_25330	protein_coding	138.246982446447	0.919063466868327	0.196701975771443	4.67236520255511	2.9775092572866e-06	2.45136094894996e-05
X276_25325	protein_coding	86.5611206129569	0.0926292715287299	0.234054780676209	0.395758938403711	0.692282871171986	0.829786276741332
X276_25320	protein_coding	99.3885067235221	-0.305683615573285	0.229944778606782	-1.32937837260493	0.1837231694172	0.358077371239742
X276_25315	protein_coding	31.5600390548786	0.360256864081844	0.36522003033954	0.98641047630087	0.323931726255403	0.528384123916257
X276_25310	protein_coding	11.909981905231	0.122219379545633	0.614415315471916	0.1989198128171	0.842325470830115	0.921520139253519
X276_25305	protein_coding	249.939063820925	-0.75362347318347	0.182716170318208	-4.12455817058228	3.71447108640464e-05	0.000249097411942771
X276_25300	protein_coding	30.7834120390281	-0.113657586980958	0.358291356911214	-0.317221124061673	0.751075822354048	0.868789047306491
X276_25295	protein_coding	1361.47987422559	1.25212975690454	0.140632461686403	8.90356139606421	5.40828366519588e-19	1.60913553861303e-17
X276_25290	protein_coding	42.4693664206647	0.240345647161275	0.325215088261518	0.739035966769178	0.45988515764022	0.6613343511276
X276_25285	protein_coding	134.411948953932	0.274755681165882	0.197544018600398	1.39085801287496	0.164268487130615	0.328886779387147
X276_25280	protein_coding	196.777801700722	0.278814460393538	0.199605393310844	1.39682829090365	0.162465212630722	0.326109720143905
X276_25275	protein_coding	1900.04988694903	3.27207290198898	0.166550876520172	19.6460863512338	6.24461643183323e-86	1.63088565811378e-83
X276_25270	protein_coding	1685.33074674227	2.91177323937914	0.170853727180252	17.04249177021	3.97431835766513e-65	6.67259664263707e-63
X276_25265	protein_coding	1102.88537557756	1.95599885322232	0.222811610368454	8.77871153117994	1.6535804430387e-18	4.76900715504595e-17
X276_25260	protein_coding	20.2742810916686	0.271268911751934	0.439444364268336	0.617299785386006	0.537037008371061	0.723006518981008
X276_25255	protein_coding	24.3991000704061	0.35636228907801	0.417724512061029	0.853103609648709	0.393601849871041	0.596685680826753
X276_25250	protein_coding	175.215121151675	0.490184115522255	0.221224220956976	2.21577959864344	0.0267066003366914	0.0785655370355358
X276_25245	protein_coding	70.5488931812804	0.231970399962043	0.276016875812576	0.840421076715459	0.4006723357743	0.603125408413379
X276_25240	protein_coding	96.6471769024472	-0.628048612241204	0.270593140322861	-2.32100714560554	0.0202864581994846	0.0628652867473809
X276_25235	protein_coding	727.802228142943	-0.0146347854716117	0.161555066772869	-0.0905869791888783	0.927820778492514	0.964226238348891
X276_25230	protein_coding	202.944331753763	0.45281269689124	0.210129565570288	2.1549213965313	0.031167985723046	0.0889081922840045
X276_25225	protein_coding	304.358140630326	-0.129019843497265	0.179512671838103	-0.718722763001507	0.47231175508522	0.670527427156274
X276_25220	protein_coding	3887.26116719575	0.796085226046358	0.129818902573928	6.13227511758554	8.66311192832924e-10	1.19079792909578e-08
X276_25215	protein_coding	6174.67547165573	0.719949323245145	0.115932059597177	6.21009689422165	5.29519411200753e-10	7.54324470319618e-09
X276_25210	protein_coding	5827.41513971761	0.729874683585753	0.119189063553203	6.12367160062429	9.14432715726594e-10	1.25327935761828e-08
X276_25205	protein_coding	6599.25528450444	0.740744661331228	0.11125346374036	6.65817167778216	2.77254814594096e-11	4.37374121948606e-10
X276_25200	protein_coding	4946.16567351076	0.614271806946725	0.130390646094191	4.7110112983334	2.46490569021707e-06	2.05452511519689e-05
X276_25195	protein_coding	749.259703804613	0.505002988139556	0.14069751403574	3.58928152782624	0.000331590591632298	0.00177137201279936
X276_25190	protein_coding	397.673752166156	0.343018705360537	0.158642184130246	2.16221623045051	0.0306015130765114	0.0877675854466116
X276_25185	protein_coding	66.0315376733389	0.258236149080531	0.265051901648743	0.97428521536418	0.32991494345569	0.534308923192932
X276_25180	protein_coding	25.4938161638295	-0.161209553868472	0.375987601109385	-0.428762952269728	0.668095742503458	0.81311332896921
X276_25175	protein_coding	98.3693992981932	0.167985379025633	0.225169018071001	0.74604126475634	0.455642488225244	0.656846162878525
X276_25170	protein_coding	50.5575553569113	-0.164834640228375	0.338848842106552	-0.486454783801628	0.626644756515812	0.786610681009567
X276_25165	protein_coding	616.112844612729	0.327204391222915	0.189004380114876	1.73120004427433	0.0834160914798316	0.197451684817064
X276_25160	protein_coding	322.184980866756	-0.143755368636383	0.181444639261029	-0.792282258775219	0.428196113944174	0.629862178559873
X276_25155	protein_coding	2654.49697351046	-0.0297070176422591	0.180839932884302	-0.164272443416937	0.869516673945138	0.936877809813452
X276_25150	protein_coding	830.475515351526	-0.031136398636629	0.156024776376917	-0.199560604153094	0.841824241282191	0.921439688721112
X276_25145	protein_coding	252.989388734657	0.112355864998401	0.219075614505529	0.512863402218439	0.608046875490967	0.772972372500824
X276_25140	protein_coding	138.183563940883	-0.761218166669909	0.245505643530101	-3.10061372001242	0.00193120041421648	0.00843733563869115
X276_25135	protein_coding	10011.876195237	3.05033899727323	0.150386456789645	20.2833357630064	1.80467690262942e-91	4.99046242309465e-89
X276_25130	protein_coding	74994.8267720731	2.9495806301693	0.134112279119731	21.9933674196679	3.33312618534939e-107	1.11921615695196e-104
X276_25125	protein_coding	20.7159249416912	2.27369074433858	0.522426253263402	4.35217550828597	1.34793286921895e-05	9.77875373178745e-05
X276_25120	protein_coding	955.778232693405	-0.628528627349223	0.140783849802449	-4.46449381964754	8.02582652004308e-06	6.0853887856004e-05
X276_25115	protein_coding	1005.73924805343	-0.743247583510795	0.142494269815108	-5.21598226002481	1.8284567572843e-07	1.80200738280786e-06
X276_25110	protein_coding	75.7877351893425	0.296320206518721	0.279762914635775	1.05918329777377	0.289516310069553	0.490633083502873
X276_25105	protein_coding	40.1171520556582	0.700868745575286	0.317931483012398	2.20446474483923	0.0274916767068194	0.0803795256199501
X276_25100	protein_coding	4.64747334938024	0.299192195540129	0.817591991812168	0.36594315812338	0.714407491093137	NA
X276_25095	protein_coding	6.78847229214586	-0.283405186223032	0.765053269494393	-0.370438500851488	0.711055791402275	NA
X276_25090	protein_coding	22.423401798175	-0.0234543401975044	0.433123111117748	-0.0541516709578864	0.956814325135557	0.979312898424178
X276_25085	protein_coding	9.63152947079821	0.00872774916824597	0.683276836291109	0.0127733719404583	0.989808600876537	0.994887798315287
X276_25080	protein_coding	4.06903465315756	0.0138303971614692	1.03716131145572	0.0133348564092286	0.98936063926383	NA
X276_25075	protein_coding	9.52059244977679	0.240344260430317	0.675333616280516	0.355889673838603	0.721923189277591	0.849927601501116
X276_25070	protein_coding	3818.00079032101	-0.285371686986538	0.114574519845698	-2.49070812053902	0.0127488805003806	0.0429008498441583
X276_25065	protein_coding	378.278531614752	-0.144992516531144	0.163045143286698	-0.88927835327293	0.373853502180224	0.576413681124707
X276_25060	protein_coding	1243.8164514436	-0.535915605029752	0.114362448110829	-4.68611518800643	2.78439593740718e-06	2.30042975426206e-05
X276_25055	protein_coding	545.216379058306	-0.457577802613463	0.142409794433809	-3.21310626444406	0.00131307697792771	0.00600464481832507
X276_25050	protein_coding	63.0721195963158	-0.0563170033532091	0.276389798776918	-0.203759341344809	0.838541567125813	0.919949569908622
X276_25045	protein_coding	271.929896747439	0.817643946491156	0.178607891368806	4.57787133717855	4.69731449530971e-06	3.73008031122483e-05
X276_25040	protein_coding	165.290861471544	0.571320382945455	0.235408794733622	2.42692879674243	0.0152272440483803	0.0496416603824103
X276_25035	protein_coding	216.330615248679	0.612099093038229	0.171665196590217	3.56565631937249	0.000362946748355259	0.00190638286482466
X276_25030	protein_coding	128.338801890185	0.781524699192929	0.21741497830488	3.5946221612064	0.000324862690006675	0.00173740558102546
X276_25025	protein_coding	103.350196824353	0.960990625046805	0.219314207490207	4.38179831596052	1.17703742066109e-05	8.61534358323885e-05
X276_25020	protein_coding	908.675434888734	-0.499942052273721	0.120459128972176	-4.15030439402561	3.32033415758681e-05	0.000223623078435754
X276_25015	protein_coding	788.67739182746	-0.395852548402698	0.126119157911216	-3.13871861308624	0.00169688307793103	0.00752551636731489
X276_25010	protein_coding	70.1868514954399	-0.310299829029155	0.317168665448242	-0.978343269158132	0.327904576313892	0.532278802918372
X276_25005	protein_coding	43.0926695383855	-0.441813772504946	0.334343268928841	-1.32143761685532	0.186355490275029	0.361264346208668
X276_25000	protein_coding	101.46215362531	0.26531078710228	0.279260203600069	0.950048677477276	0.342087519280961	0.547549686121824
X276_24995	protein_coding	94.5978212605163	-0.203638490947069	0.235532451960427	-0.864587827503628	0.387265055925731	0.590616622919378
X276_24990	protein_coding	62.9122756095616	-0.0270778925960497	0.32475461818633	-0.0833795459084545	0.933549751872122	0.967294993068293
X276_24985	protein_coding	25.3042557169304	0.120128892349782	0.405218640972976	0.296454506785125	0.766883004558767	0.878258075441239
X276_24980	tRNA	14.8844183109742	-0.225473394843476	0.652099521571504	-0.345765312478843	0.729519095692247	0.854871390906907
X276_24975	tRNA	70.6979537327901	-0.568094067395694	0.381613257762759	-1.48866438950836	0.136575766725108	0.286882341096842
X276_24970	tRNA	195.15656578178	-0.44043275129577	0.217192718827928	-2.02784307721063	0.042576266270018	0.115627399038333
X276_24965	tRNA	110.630619613077	-0.512493995028892	0.242523466655304	-2.11317280796293	0.0345859797853656	0.0971258607951037
X276_24960	tRNA	63.8724518972423	-0.723060595089144	0.339707849164486	-2.12847774011556	0.0332974936327212	0.0941826218817221
X276_24955	tRNA	189.898218709653	-0.57339907552705	0.222488447948491	-2.57720830368594	0.00996019078179778	0.035125924129956
X276_24950	tRNA	185.429520790532	-0.636151264901277	0.191443875269413	-3.32291259778377	0.000890828215310123	0.00426454525475854
X276_24945	tRNA	136.249284952676	-0.520664628253663	0.217943657328997	-2.38898729439827	0.0168948866313746	0.0540659374091846
X276_24940	tRNA	127.963436679127	-0.537606251940226	0.264769287908008	-2.0304705888963	0.0423087278003738	0.115033735910675
X276_24935	tRNA	176.927659039525	-0.79006886332769	0.220782045526353	-3.57850141955219	0.000345569991926722	0.00182530846297474
X276_24930	tRNA	81.4146242797794	-0.888205253312126	0.266251801510642	-3.33595960017053	0.000850055158458214	0.00409437428269679
X276_24925	tRNA	79.3920189748391	-0.683125046583896	0.263417113141177	-2.59332067851559	0.00950540942928815	0.0337244752657235
X276_24920	tRNA	127.004321276779	-0.821934975406889	0.21869779319299	-3.75831398847985	0.00017106213700825	0.000977111915037404
X276_24915	tRNA	120.204528481928	-0.626008410979468	0.241520434243029	-2.59194801856621	0.00954341901445869	0.0338337954652868
X276_24910	tRNA	89.8269687472583	-0.665857759995169	0.264911351840574	-2.51351161574944	0.011953584139788	0.0406318142018389
X276_24905	tRNA	141.462333343522	-0.855382442784051	0.224710146067273	-3.80660356354345	0.00014088831065997	0.000822258254374874
X276_24900	tRNA	65.3188368557759	-0.828028314104948	0.291970564332261	-2.83599929328031	0.00456825470989188	0.01773358000925
X276_24895	tRNA	16.5595500897961	-0.460675822125894	0.513332780637349	-0.897421398948891	0.369494098137454	0.57137886688953
X276_24890	tRNA	2.71477154924988	-1.00782004639919	1.35887526057384	-0.741657513121255	0.458294867902416	NA
X276_24885	protein_coding	133.458568140539	0.374339521632699	0.215478558504861	1.73724719633417	0.0823435475289203	0.195690927395766
X276_24880	protein_coding	196.884382970505	0.586447276168128	0.18443081534947	3.17976838662722	0.00147392808535714	0.00664327509996542
X276_24875	protein_coding	57.1098517088297	0.434779519289487	0.297347152187227	1.4621950003265	0.143687781317817	0.298353551154402
X276_24870	protein_coding	80.2615104403734	0.199146692451033	0.272311599979213	0.731319166962535	0.464584225799468	0.665451080281323
X276_24865	protein_coding	95.0292399113056	0.444663411621712	0.257170103987625	1.72906338927758	0.0837977506353748	0.198056390255868
X276_24860	protein_coding	297.817450615258	0.022710242292397	0.161760931059229	0.14039386484541	0.888348804990196	0.945128293424209
X276_24855	protein_coding	20.6071704478281	-0.173409791836508	0.458338840457467	-0.378344090724295	0.705174995706387	0.836916853020885
X276_24850	protein_coding	9.98480889850662	-0.250100014813053	0.632868149763879	-0.395185023778436	0.692706344376538	0.829870674035195
X276_24845	rRNA	27.0418636865515	-0.832304960776471	0.439300283787205	-1.89461512203265	0.0581434099077842	0.148308285391478
X276_24840	tRNA	42.7127159418333	-1.89756169362827	0.486031045409238	-3.90419853124923	9.45381533744339e-05	0.000574933840896784
X276_24835	rRNA	37.1208289910098	-0.025537573042657	0.362140169593068	-0.0705184765096709	0.943780995030007	0.973289337772244
X276_24830	tRNA	3.5940010706839	0.41671645236308	1.09246695916954	0.381445359848554	0.702872808279977	NA
X276_24825	protein_coding	334.101949248862	0.194149110785473	0.161916062435255	1.19907258035691	0.23049972481471	0.423935526742547
X276_24820	protein_coding	551.500930226791	0.222137978974644	0.135115734918917	1.64405706787555	0.100164414930001	0.226599092678506
X276_24815	protein_coding	458.350028744956	0.0529046573209741	0.151271878997863	0.349732267963177	0.7265396347855	0.852586825543344
X276_24810	protein_coding	263.762340555747	0.238576543519286	0.15462571438618	1.54292928874325	0.12284793355749	0.264911988832
X276_24805	protein_coding	192.992470119142	-0.249077245032069	0.201639135313047	-1.23526241394248	0.21673285730025	0.404197966343552
X276_24800	protein_coding	220.668096070744	0.282700461430391	0.177231793985698	1.59508886680459	0.110692364734098	0.246035369557916
X276_24795	protein_coding	510.737390282808	0.357294963813557	0.152495302522286	2.34298996692924	0.019129897514963	0.0599930942080328
X276_24790	protein_coding	225.556463531485	0.0910282637894271	0.180567219351591	0.504123971761351	0.614174262494735	0.777382511103454
X276_24785	protein_coding	158.830475913887	0.13947572989315	0.188922132987821	0.73827098862017	0.460349792303421	0.661425674416984
X276_24780	protein_coding	338.72722310588	-0.0943745967259857	0.174366868794496	-0.541241563712503	0.58834109257743	0.758485801829059
X276_24775	protein_coding	222.294309341801	-0.302716475196276	0.191149706282158	-1.58366173343438	0.113270717354682	0.250345859089967
X276_24770	protein_coding	2099.33652028787	0.68027232417849	0.147255940963701	4.61965961934383	3.84370085086823e-06	3.08875858118488e-05
X276_24765	protein_coding	93.7778210971064	0.40140732601069	0.232342979748527	1.72764990121564	0.0840510105261023	0.198057042848725
X276_24760	protein_coding	280.647100896122	0.376529267080991	0.155363031635911	2.42354479773139	0.0153698574727805	0.0500371883514828
X276_24755	protein_coding	138.397720022146	0.0501924113983682	0.322561802070846	0.155605564813109	0.876343938291867	0.940139857122333
X276_24750	protein_coding	57.639371200607	0.194322293588296	0.387102823636318	0.501991413451587	0.615673560988909	0.778660589241017
X276_24745	protein_coding	60.1826289070996	-0.0243798150654974	0.298868557230578	-0.081573703474897	0.934985713172532	0.967716388732733
X276_24740	protein_coding	78.2936265552704	0.14796642736603	0.288952637146399	0.512078480498733	0.608596084670567	0.773455040290981
X276_24735	protein_coding	333.2931453197	0.127549276022161	0.174254958276493	0.731969278141151	0.464187319434144	0.665085214465075
X276_24730	protein_coding	205.744967189393	0.316140398801431	0.210074573719537	1.50489606240258	0.132350800818229	0.279631961638875
X276_24725	protein_coding	102.595841511956	0.230050877563998	0.264685732689924	0.869147253333445	0.384766593615219	0.588606494170238
X276_24720	protein_coding	188.267991665328	-0.182360748442105	0.179700481794026	-1.01480389268588	0.310199317805825	0.514234793439108
X276_24715	protein_coding	524.931824504136	-0.430670384550705	0.167270289795857	-2.57469742580294	0.0100327810794835	0.0353024729450989
X276_24710	protein_coding	692.723507171741	0.178128642364871	0.149515795993172	1.19137005679993	0.233508342451523	0.427628639604444
X276_24705	protein_coding	0.940917094281626	-1.83987363687407	2.51638526652358	-0.73115737138927	0.464683034690277	NA
X276_24700	protein_coding	48.7882684904068	0.235919411090017	0.302095669170741	0.78094271174963	0.434836189593878	0.636018956839085
X276_24695	protein_coding	192.479519630077	-0.0247245846735695	0.215120428127987	-0.114933690346039	0.908497680997506	0.956088560190122
X276_24690	protein_coding	241.735192838855	0.235799657704671	0.180496588641108	1.30639398494963	0.191418610321168	0.368341746672047
X276_24685	protein_coding	58.4068130865466	-0.0551307287798072	0.267014536010208	-0.206470889576212	0.836423101588503	0.918482831246801
X276_24680	protein_coding	60.9237187914596	-0.0627723991606344	0.300642920657214	-0.208793870893125	0.834609156209121	0.917562591987624
X276_24675	protein_coding	22.7977247726711	-1.00943681258647	0.462346540462141	-2.18329050667813	0.0290144232201223	0.0839364944971045
X276_24670	protein_coding	682.103455712966	-0.585487628519469	0.140760891239304	-4.15944814901817	3.190174285205e-05	0.000215474271763631
X276_24665	protein_coding	584.30838446896	-0.767275486175677	0.150299807834512	-5.10496651479745	3.30853095416783e-07	3.14846235132449e-06
X276_24660	protein_coding	165.392658671495	-0.0824468477991064	0.18562727370536	-0.444152662232015	0.656932214326558	0.806118073492338
X276_24655	protein_coding	412.321855221323	-0.639027441166461	0.47121452336516	-1.35612849239635	0.175058288774134	0.345631673887949
X276_24650	protein_coding	217.300365201824	-0.0407630040198817	0.168623082739728	-0.241740355813562	0.808981357353649	0.903237996046214
X276_24645	protein_coding	682.181535411163	-0.37078034245035	0.133344786023847	-2.78061372706422	0.00542562519560431	0.0207196296056343
X276_24640	protein_coding	720.916661738298	-0.588256488140186	0.136282881492438	-4.3164371174	1.58567825592705e-05	0.000113765591339724
X276_24635	protein_coding	73.2667609057785	-0.0236594379958416	0.277034929119196	-0.0854023644999	0.931941513433409	0.966567223346264
X276_24630	protein_coding	514.533223971111	-0.232783829799651	0.150639916782199	-1.54529977692578	0.122273769411928	0.264012216832867
X276_24625	protein_coding	526.225858821094	-0.231489848268661	0.162313545584271	-1.42618933888346	0.153813696162046	0.313712771273831
X276_24620	protein_coding	832.376671690957	-0.51425935515086	0.125226641575947	-4.10662897829909	4.01475325000407e-05	0.000267327974904662
X276_24615	protein_coding	761.832403009715	-0.466074252725528	0.126273062009736	-3.69100301606365	0.000223371488616744	0.00124415801894231
X276_24610	protein_coding	328.257171466092	-0.634756217757009	0.147449910014073	-4.30489389716429	1.67065787369762e-05	0.000118636898251548
X276_24605	protein_coding	6549.00012621677	-0.191128130195142	0.109157101993911	-1.75094544197229	0.0799553082403632	0.191770359203034
X276_24600	protein_coding	614.446469386761	-0.29934378763579	0.25039569714442	-1.19548295377911	0.231898392365651	0.425349410437349
X276_24595	protein_coding	1708.08133636528	-0.33786769033281	0.166833006115088	-2.0251849331285	0.0428483782030657	0.116098112929459
X276_24590	protein_coding	684.397664531486	-0.459819958373647	0.144714108930516	-3.17743696016832	0.00148582987530768	0.00668410166872863
X276_24585	protein_coding	1254.23079610957	-0.324919609889573	0.122122735598955	-2.66059884996839	0.00780018272931656	0.0281849800234567
X276_24580	protein_coding	1105.45932969556	-0.421179047539388	0.130062715988503	-3.23827658324941	0.00120254166182705	0.0055586512804808
X276_24575	protein_coding	4238.21829576477	-0.231588781522489	0.109768891871369	-2.10978518207028	0.0348768633763628	0.0976973758116219
X276_24570	protein_coding	2204.88798918061	-0.249357649375465	0.117380089319767	-2.12436070564033	0.0336399931246952	0.0949229337810277
X276_24565	protein_coding	4056.17007901627	-0.329339293426385	0.11430756974549	-2.88116783656298	0.0039620460059968	0.015744360333213
X276_24560	protein_coding	972.570779723642	-0.315205627137686	0.124115739566401	-2.53961043328476	0.0110976003753412	0.0383601612974111
X276_24555	protein_coding	34.5853735268318	-0.381248752068421	0.388742392840856	-0.980723376430154	0.326729172886056	0.53136851038641
X276_24550	protein_coding	183.568706562912	-0.00270245672602553	0.209650833353066	-0.0128902741897258	0.989715334055548	0.994887798315287
X276_24545	protein_coding	12.4937668842042	0.250329552101199	0.603910941631996	0.414514019939288	0.678497701618999	0.819742404346162
X276_24540	protein_coding	130.41319510729	0.350384404739903	0.214408321096279	1.63419219435315	0.102218501026392	0.230801716294461
X276_24535	protein_coding	40.775187005233	0.260577156578098	0.340842037175136	0.764510031502376	0.444563360962558	0.646825242923239
X276_24530	protein_coding	726.30964375285	0.610613941698574	0.149204965688673	4.09245053527684	4.26838314765461e-05	0.00028301366963504
X276_24525	protein_coding	38.1191076322193	0.662839532658372	0.347973191023263	1.90485804584313	0.0567985261071963	0.145351045851894
X276_24520	protein_coding	10.0302548057704	0.317672634699997	0.688742349243365	0.461235809078656	0.644629433047525	0.798403672123738
X276_24515	tRNA	35.5568484214754	-0.432661056827031	0.440896478518437	-0.98132118968362	0.326434376557308	0.531176186983698
X276_24510	tRNA	32.7247501485191	-0.618952549975641	0.424690545231781	-1.45742013078685	0.145000443545123	0.300114409696465
X276_24505	tRNA	48.6717659872011	-0.901029866884325	0.370786540319577	-2.43005009326319	0.0150967361316892	0.0493188023315294
X276_24500	tRNA	58.319575447026	-0.566853250481626	0.352319608552327	-1.60891768928449	0.107634340975481	0.240045740391575
X276_24495	tRNA	35.842878356802	-0.407675852963727	0.365259481272458	-1.1161266821699	0.264367912358061	0.462176852359705
X276_24490	tRNA	50.666578012232	-0.653491412180337	0.332028542387041	-1.96817842069304	0.0490475122663467	0.12907769851724
X276_24485	tRNA	39.5833471417404	-0.575134596844054	0.378080549822127	-1.52119593857614	0.128210674366424	0.273093964746969
X276_24480	protein_coding	2491.38176621118	-0.165761239703578	0.107280817195726	-1.54511537138237	0.122318359553709	0.264012216832867
X276_24475	protein_coding	325.32191894342	0.314941918491147	0.157323578402294	2.00187360146236	0.0452983274916229	0.121476005441026
X276_24470	protein_coding	150.252057843793	0.45827973792599	0.193374982427763	2.36990189823124	0.0177928055981447	0.0565162021059989
X276_24465	protein_coding	87.9510586086011	0.616650883721508	0.241890871331728	2.54929373864562	0.0107941341226251	0.0375597516731759
X276_24460	protein_coding	2301.500447277	1.53385931518434	0.138116507254767	11.1055466552959	1.17893716909544e-28	6.09031168342599e-27
X276_24455	protein_coding	3220.72879833038	0.184451933917305	0.108412425216133	1.70139108639603	0.0888695739672285	0.206694100220268
X276_24450	protein_coding	508.515882269151	0.2696566577076	0.140083752891741	1.92496740086622	0.0542334366779091	0.139929410440643
X276_24445	protein_coding	86.4674465401556	-0.28245948972476	0.254414754250494	-1.1102323470071	0.266898917278207	0.465217578837542
X276_24440	protein_coding	83.781529120445	-0.209399622360044	0.240613317870015	-0.870274447872277	0.38415043940818	0.58804663486091
X276_24435	protein_coding	127.085773135806	-0.180353361763838	0.226042632014064	-0.797873216025092	0.424944067804204	0.62710849424401
X276_24430	protein_coding	220.943051494161	-2.07920460147281	0.217102960383739	-9.57704398778223	9.98621348037758e-22	3.50337235606381e-20
X276_24425	protein_coding	91.4176458201942	-2.02278487489599	0.244355878300666	-8.2780282961193	1.25231474605573e-16	3.13145299000424e-15
X276_24420	protein_coding	587.876201837369	-1.03572890077466	0.139098815556395	-7.44599367458127	9.62174162854725e-14	1.89254424250212e-12
X276_24415	protein_coding	90.8338827217538	-0.94676247202348	0.246565768375201	-3.83979689582369	0.000123136137126317	0.000728129535384674
X276_24410	protein_coding	55.7531151968215	-0.893170043563195	0.289756622584393	-3.08248362227874	0.00205281026167139	0.00890245483405648
X276_24405	protein_coding	47.7329301621772	0.908222791830306	0.309199539731225	2.93733552326691	0.00331045724104969	0.0135798075830494
X276_24400	protein_coding	40.6250698823591	0.391529028864488	0.322158975264242	1.21532863873604	0.224240773248799	0.414695466185131
X276_24390	protein_coding	75.5969110720204	-0.0209682626015069	0.255163230234557	-0.0821758784846545	0.934506854738653	0.967571933321165
X276_24385	protein_coding	2128.19308029867	-0.728537716250351	0.179949069456339	-4.04857729162703	5.15299171245294e-05	0.000336447417225573
X276_24380	protein_coding	22.1389704890281	0.314177853936785	0.451198816267159	0.69631799244517	0.486229707769188	0.680155623392347
X276_24375	protein_coding	298.213236878951	-0.627242035662285	0.196197090443909	-3.19699968150958	0.00138865079867606	0.00628906301018899
X276_24370	protein_coding	598.69608279099	-0.943873759367393	0.219142940315459	-4.30711460751907	1.65397923917298e-05	0.00011763020277386
X276_24365	protein_coding	166.077125806082	0.0507514657787193	0.199796348825145	0.25401598215959	0.799483210993627	0.897414177383247
X276_24360	protein_coding	699.956629098681	1.98446991096483	0.157770554883561	12.5782020125962	2.78291787609547e-36	2.1100801508911e-34
X276_24355	protein_coding	899.695796755109	2.04256417704938	0.180450760483064	11.3192328565503	1.0539011585381e-29	5.82869334857365e-28
X276_24350	protein_coding	860.094951658916	1.72480693012274	0.138632179044217	12.4416058523656	1.55348932964567e-35	1.12353128287143e-33
X276_24345	protein_coding	58.4679085240888	-0.134723109138858	0.285815038220055	-0.471364662887793	0.637380346186262	0.793396076740546
X276_24340	protein_coding	754.151544353465	-1.75464643299613	0.445731064099046	-3.93655855362647	8.2658458785941e-05	0.000509944113848699
X276_24335	protein_coding	1450.63964972452	0.26643229593938	0.254537718831126	1.04673011592496	0.29522406975303	0.496600526244848
X276_24330	protein_coding	302.114675552565	-0.00303126961947632	0.162830935252103	-0.0186160548349314	0.985147395149365	0.993388653924746
X276_24325	protein_coding	163.263361601038	-0.129289121688511	0.208689794595595	-0.619527763391837	0.53556873787953	0.721820136689126
X276_24320	protein_coding	172.135386193819	-0.425083051564473	0.195110058917599	-2.17868342576842	0.0293551938541284	0.0848179264340859
X276_24315	protein_coding	77.6822935676295	-0.178947928742295	0.243420450360549	-0.735139255872878	0.462254688823012	0.66332701225793
X276_24310	protein_coding	169.340377868421	-0.342461536331521	0.208510377679793	-1.64241962506746	0.100503070558587	0.22725525609638
X276_24305	tRNA	9.45774244331492	-0.0894533121127922	0.6179362624216	-0.144761389730128	0.884899267574932	0.944033291534901
X276_24300	protein_coding	91.5829569183358	-0.686414311091388	0.236353001078525	-2.9041912222783	0.00368203198398057	0.014908899532035
X276_24295	protein_coding	477.230015752752	-0.121272958574352	0.173889589404893	-0.697413565638909	0.485544014338003	0.679935183617203
X276_24290	tRNA	3.61683996089116	-0.525840473954808	0.960844356452068	-0.547269149705454	0.584193835240756	NA
X276_24285	protein_coding	35.6730807811325	0.462564493140686	0.345616725837044	1.33837415426122	0.180774499791516	0.354092051466632
X276_24280	protein_coding	324.722319449636	-0.582709612722354	0.201808766477579	-2.88743458915643	0.00388397353953993	0.0155190150030804
X276_24275	protein_coding	110.128836948987	-0.436752158202137	0.235088868247659	-1.85781726483975	0.0631949685300934	0.159116384070933
X276_24270	protein_coding	267.902620177372	-0.591285097198123	0.176307468391671	-3.35371554360118	0.000797342856437509	0.00386025619785039
X276_24265	protein_coding	579.419185508863	-1.36791878697244	0.220582738606467	-6.20138636238846	5.59679254247161e-10	7.90105758022793e-09
X276_24260	protein_coding	228.903039678327	-0.661758846486253	0.171763886123938	-3.85272400048491	0.000116811033018082	0.000695099577491143
X276_24255	protein_coding	96.6066287185501	-0.762408530241013	0.257270583164181	-2.96345007992799	0.00304211400626026	0.0126333727415455
X276_24250	protein_coding	181.365939015591	-0.493618118601189	0.188949335746518	-2.61243637957741	0.00898994228104847	0.0320650369220097
X276_24245	protein_coding	8489.95046571697	1.9044589409363	0.171814037297022	11.0844199397048	1.49315047882011e-28	7.62967434884061e-27
X276_24240	protein_coding	6464.54167957018	1.99939040344267	0.112294925194739	17.8048153108912	6.48458107341148e-71	1.27016731775447e-68
X276_24235	protein_coding	5303.32500325497	1.99364813212599	0.147467726366138	13.5192165855741	1.20451657823578e-41	1.04859859894193e-39
X276_24230	protein_coding	358.638846321991	0.417363538503172	0.148548774566007	2.80960606859613	0.00496021714736473	0.0190662148894208
X276_24225	protein_coding	997.982195965202	0.238491607915473	0.137936625504427	1.72899407277308	0.083810155906952	0.198056390255868
X276_24220	protein_coding	971.911343712998	-0.113034091406821	0.126832058721944	-0.891210728153733	0.372816130069667	0.575191541666394
X276_24215	protein_coding	9.87973759655365	0.00736082472930857	0.67625923969491	0.0108846198280845	0.99131550137189	0.995289323745475
X276_24210	protein_coding	42.1169618922768	0.613706596688866	0.35589833721992	1.72438736714198	0.0846379365911408	0.199117903038729
X276_24205	protein_coding	540.106498885995	0.273989832653085	0.14177850292083	1.93252028345992	0.0532953209879985	0.138039285930899
X276_24200	protein_coding	538.501393047294	0.373696897457624	0.156178051066327	2.3927619464205	0.016722086744815	0.0536080692947806
X276_24195	protein_coding	1029.86904979609	0.369730378788473	0.119100597277584	3.10435369124769	0.00190695216780779	0.0083391461775483
X276_24190	protein_coding	302.278626832216	0.479843409133504	0.159035778673772	3.01720413566686	0.00255117946548331	0.0107948646869821
X276_24185	protein_coding	110.018145057303	0.306486679588258	0.236546217340945	1.29567356026034	0.195087974126628	0.37371987219612
X276_24180	protein_coding	954.554968467465	0.0842985884872135	0.124783412939507	0.67555924702973	0.499320523157723	0.692624898012528
X276_24175	protein_coding	28.3936234823558	0.114627551311944	0.393871705590296	0.291027635864707	0.771030183490973	0.879546928558861
X276_24170	protein_coding	369.712721573359	-0.306475700762063	0.151823819120615	-2.01862726505771	0.0435259749791823	0.117595177228239
X276_24165	protein_coding	401.207689478371	-0.34361406330715	0.145555388836539	-2.36071000911573	0.0182399875002231	0.057741536187575
X276_24160	protein_coding	127.716518243204	-0.471875631595921	0.2240876617673	-2.10576355643325	0.0352248959433635	0.0984496051306491
X276_24155	protein_coding	191.279508279556	-0.376468649472333	0.190899068173337	-1.97208217449495	0.0486002265107072	0.128498124199569
X276_24150	protein_coding	28.8089886335012	1.02548854902289	0.408358502237414	2.51124573972182	0.0120305916693711	0.0407756391043356
X276_24145	protein_coding	26.5959444537543	0.0896884054456421	0.457012527563177	0.196249336804545	0.844415013592551	0.922257797560288
X276_24140	protein_coding	26.886550834412	0.311613022065959	0.39003217110418	0.798941844165787	0.424324134231564	0.62668795319591
X276_24135	protein_coding	91.4094592026287	0.120671809633522	0.271278968414876	0.444825525320396	0.656445846477277	0.805731572921587
X276_24130	protein_coding	249.53651533196	0.301842792418554	0.174689031637857	1.72788634517304	0.0840086028866624	0.198056390255868
X276_24125	protein_coding	225.412130447423	-0.427880631805511	0.17284492030428	-2.47551753937726	0.0133043226739823	0.0444517561410026
X276_24120	protein_coding	87.685120468979	-0.581566953943482	0.249801024897633	-2.3281207680465	0.0199056918176731	0.0618893235680433
X276_24115	protein_coding	124.450404238332	-0.28915649961375	0.201704578212517	-1.43356438498432	0.151696613056565	0.310459633425734
X276_24110	protein_coding	1222.68871891357	-0.971393902488587	0.147584555615932	-6.5819482156148	4.64323322214334e-11	7.22776138321054e-10
X276_24105	protein_coding	733.563432390094	-1.19664011250311	0.153940315033169	-7.77340303769857	7.64051446458128e-15	1.64761736229342e-13
X276_24100	protein_coding	1154.89579819031	-1.13174237068137	0.193965128970333	-5.8347723463967	5.38640594472396e-09	6.57701151847982e-08
X276_24095	protein_coding	372.579671008995	-0.0967579718018365	0.171056298714967	-0.565649862230827	0.5716318247288	0.747910160882295
X276_24090	protein_coding	93.1363651410623	0.251071022963208	0.238090160943858	1.0545207830844	0.291644550546321	0.492634201426063
X276_24085	protein_coding	53.2862906171839	-0.350099907645812	0.284586513225578	-1.23020554866669	0.218620142600198	0.406379316078898
X276_24080	protein_coding	46.7273341376432	-0.735879665068228	0.32615206005028	-2.25624717794143	0.0240551554432314	0.0723964697430415
X276_24075	protein_coding	87.1844536490573	-0.543138719548612	0.236440027512005	-2.29715215847298	0.0216100912059477	0.066181784207922
X276_24070	protein_coding	88.1569523973666	-0.243625533801307	0.247945002391651	-0.98257892456521	0.325814721256651	0.530699603966291
X276_24065	protein_coding	73.4109359748044	1.96900899773397	0.294732463933446	6.68066548033402	2.37859621789172e-11	3.79043417637593e-10
X276_24060	protein_coding	269.709335330032	1.35538343455193	0.162876756599006	8.32152765596145	8.68367501539894e-17	2.19472883050486e-15
X276_24055	protein_coding	205.964107029244	-0.40752547367308	0.202025864223555	-2.01719455694112	0.0436752138836896	0.117862904975445
X276_24050	protein_coding	1.75319910382612	-0.336092509304218	1.54590757106597	-0.217407893974197	0.827890479820872	NA
X276_24045	protein_coding	315.286975958326	-0.17628711538299	0.161352197211778	-1.09256098416565	0.274586600933221	0.474372104611405
X276_24040	protein_coding	195.713444612173	-0.451182633920671	0.179075949353242	-2.51950435304228	0.01175201872391	0.0400916110457916
X276_24035	protein_coding	280.620055318957	-0.229592343849163	0.162166771247792	-1.41577921347613	0.156840157380369	0.318215614952575
X276_24030	protein_coding	13.7893682604863	0.726763355777511	0.628371529954111	1.15658224654224	0.247443079060258	0.443531045773694
X276_24025	protein_coding	8.31306065671244	0.293732636227035	0.731027651759765	0.401807832467004	0.687825457396464	0.827185335180552
X276_24020	protein_coding	5.36232754051616	0.0245468504752021	0.799783162830885	0.0306918820200176	0.975515265323736	NA
X276_24015	protein_coding	25.0632468532066	-0.518344241472595	0.417505808515663	-1.24152582048005	0.214411565741192	0.401733268453306
X276_24010	protein_coding	192.604211722681	0.0227343066741766	0.231943598652772	0.0980165299073879	0.921919167603048	0.962147413875052
X276_24005	protein_coding	16.9085328000328	-0.792570639432345	0.48106939246775	-1.64751832447016	0.0994515528898803	0.225311686812206
X276_24000	protein_coding	9.35307891360808	-0.0778327300499633	0.650630828426403	-0.119626563404945	0.904778976271616	0.953883374624998
X276_23995	protein_coding	1.17198756461674	0.0403367421863568	1.82774220256327	0.0220691638732134	0.982392784147196	NA
X276_23990	protein_coding	1.19543041616795	-0.756641642682369	1.82223127547453	-0.415228106808413	0.677974925003957	NA
X276_23985	protein_coding	8.46335098100099	-0.392043778376363	0.677745832377142	-0.578452510731492	0.562958650532223	0.740892669695404
X276_23980	protein_coding	8.84788097866832	-1.10098378961403	0.678085405272588	-1.62366536877672	0.104447245943876	0.234482570765121
X276_23975	protein_coding	8.43322920455777	-0.367008867720913	0.623658270182683	-0.588477512874811	0.556211823248214	0.736342377102184
X276_23970	protein_coding	6.86630163606223	-0.541182784641853	0.697046639715584	-0.776393936656335	0.437516423622566	0.63854849656929
X276_23965	protein_coding	6.29298049540566	-1.38680449131808	0.780503652916782	-1.7768071758992	0.0755999708224007	NA
X276_23960	protein_coding	5.95996914339279	-0.104545546866936	0.90000457973509	-0.116161127644159	0.907524843787441	NA
X276_23955	protein_coding	29.9927294256113	0.0334241691852946	0.343663643040114	0.0972583799950966	0.922521207204861	0.962147413875052
X276_23950	protein_coding	33.9495475743373	-0.347506595306065	0.374314197847563	-0.928382084634643	0.353209408292132	0.559635129215138
X276_23945	protein_coding	9.73540521565498	-1.43165639381197	0.633214656137521	-2.26093376066938	0.0237633591557833	0.0717479456591763
X276_23940	protein_coding	115.445235385582	0.207470707453614	0.222321157096956	0.933202715219473	0.350715313091682	0.556997529339187
X276_23935	protein_coding	208.951358160115	-0.0328424123158475	0.198284976458897	-0.165632378722629	0.868446264694365	0.936798047344701
X276_23930	protein_coding	144.613419540302	-2.32357803732528	0.252061555288285	-9.21829604148791	3.01858774990893e-20	9.71943904953553e-19
X276_23925	protein_coding	88.8823463845099	0.790385935422412	0.250748449348552	3.15210697205046	0.00162096877387147	0.00722976679883281
X276_23920	protein_coding	94.6346136359535	0.547701651905458	0.228122405325494	2.40091126132032	0.0163543019150763	0.0525147358625502
X276_23915	protein_coding	216.846394303455	1.13652444696843	0.192679143031417	5.89853384796879	3.66745739577264e-09	4.59659428654676e-08
X276_23910	protein_coding	515.586951209133	-0.175645997280868	0.141852732861717	-1.23822779961591	0.215631606405061	0.402895143763987
X276_23905	protein_coding	554.38614817759	-0.0157431633116913	0.143659621855367	-0.109586556809548	0.912737272552018	0.957626474198769
X276_23900	protein_coding	425.89392858665	0.0850030390646013	0.141997508982583	0.598623452436956	0.549424013197698	0.73064845432599
X276_23895	protein_coding	448.22574137917	0.1593692143309	0.150109311957376	1.0616877277817	0.288377472452092	0.489762463149308
X276_23890	protein_coding	520.359597538213	0.15115617233832	0.140116786170691	1.0787870352249	0.28068267569492	0.480513204093889
X276_23885	protein_coding	22.2790829056809	-0.327038806730839	0.448168015594909	-0.729723664676783	0.465559112935858	0.666319248183756
X276_23880	protein_coding	1086.02169669195	0.117139009420998	0.206408622027284	0.567510253547034	0.570367562265615	0.747124028408368
X276_23875	protein_coding	895.751703878119	0.269848443457488	0.236691912497914	1.14008307512352	0.254251692373709	0.450522881963364
X276_23870	protein_coding	642.471586693933	0.152829603446234	0.210913947296336	0.724606435019242	0.468693510021606	0.668282739038995
X276_23865	protein_coding	404.291283638282	0.122072842325858	0.220581375886884	0.553414094163858	0.579979890067855	0.752964778571938
X276_23860	protein_coding	292.567944562223	0.0972987575846857	0.204732026647042	0.475249325560718	0.634609273335326	0.792376678339805
X276_23855	protein_coding	18.1763983625342	-0.495585000111066	0.509068150604886	-0.973514056069312	0.330297877725903	0.534318762281303
X276_23850	protein_coding	140.84466983136	-1.53102765588879	0.218772144908275	-6.99827510733009	2.59132891140424e-12	4.49514288284552e-11
X276_23845	protein_coding	262.97336500545	-0.000610162958283926	0.157022606620609	-0.00388582874412583	0.996899565041728	0.998638453439468
X276_23840	protein_coding	44.4878775833485	-0.635525567009395	0.3194905493659	-1.98918424432502	0.0466808703230835	0.124402931626313
X276_23835	protein_coding	173.003452766173	-0.341007046408396	0.190268858849528	-1.79223782846187	0.0730948774792782	0.178596163737051
X276_23830	protein_coding	637.334991955025	-0.506062977515861	0.161759479405353	-3.12849039435716	0.00175706754035605	0.00777775377327101
X276_23825	protein_coding	845.931183377229	-0.99605648252048	0.258462472295166	-3.85377603825973	0.000116309995487653	0.000692995296308566
X276_23820	protein_coding	550.293299782241	-1.13376103080562	0.163651946994905	-6.92787987936934	4.27194223787106e-12	7.30269107644794e-11
X276_23815	protein_coding	512.805699911415	0.0653362543409802	0.138047360096751	0.473288690889772	0.636007229391079	0.793396076740546
X276_23810	protein_coding	578.853816415792	-0.0288911591666413	0.144989065107682	-0.199264400699351	0.842055924855541	0.921439688721112
X276_23805	protein_coding	340.583594185661	-0.262225976494283	0.155236278832784	-1.68920550315912	0.0911800547613617	0.210799162902914
X276_23800	protein_coding	187.173457916251	0.430739056446803	0.173133302666962	2.48790411672195	0.0128498371772676	0.0431688676401666
X276_23795	protein_coding	5.73808336994044	0.260097849935435	0.860397703718316	0.302299563110629	0.762423711358078	NA
X276_23790	protein_coding	275.184983433035	-0.475280995056634	0.17933151669866	-2.65029261897825	0.00804220829080118	0.0290149049693449
X276_23785	protein_coding	546.288333021074	0.164759245432861	0.194554037752769	0.846855954962136	0.397075415148579	0.599836427823136
X276_23780	protein_coding	46.6974700937318	0.74332929779882	0.299612567747736	2.48096834984799	0.0131026006656557	0.0438713146219712
X276_23775	protein_coding	55.2778790176551	0.0579634602660513	0.287581811164159	0.201554681192839	0.840264877180723	0.920765778001534
X276_23770	protein_coding	595.8159345109	0.281891226526275	0.139077623517086	2.02686254911196	0.0426764714977381	0.115765777559646
X276_23765	protein_coding	95.4571715144033	-0.756892089676701	0.235291474500814	-3.21682751694466	0.00129616497564181	0.00594465517121183
X276_23760	protein_coding	228.513217901748	-0.322881999198414	0.184108495702403	-1.75375936871662	0.079471747922805	0.191248523269184
X276_23755	protein_coding	529.256029593489	0.00167558998986833	0.176448636462128	0.00949619120592057	0.992423249526124	0.995978329928358
X276_23750	protein_coding	284.137038735251	-0.591777133170075	0.160362802182253	-3.69023941410999	0.000224043092298106	0.00124453917635384
X276_23745	protein_coding	144.835828434475	-0.488105504638113	0.196654022740568	-2.48205197043966	0.0130628222010591	0.0437692994776756
X276_23740	protein_coding	260.985571426207	-0.265527544258768	0.158631182708875	-1.67386726698037	0.0941566885537881	0.216128219185233
X276_23735	protein_coding	100.342062921212	0.255992525634784	0.223825991281677	1.14371223899831	0.252742995970587	0.448724248546412
X276_23730	protein_coding	1690.84486000782	-0.0129403648644856	0.254777122950777	-0.0507909215498353	0.959492125095151	0.98183989553163
X276_23725	protein_coding	13387.6180528455	-0.272495806230101	0.106981028537299	-2.5471413946548	0.0108609416714	0.0377084836021059
X276_23720	protein_coding	3815.28821083331	-0.232721833688184	0.112431771950833	-2.06989385340254	0.0384622856739734	0.106109862061824
X276_23715	protein_coding	2117.27701563507	-0.229830061750112	0.112768577164803	-2.03806829462992	0.0415431033941523	0.113279657225006
X276_23710	protein_coding	2723.77256668085	0.549025811208474	0.107603715075581	5.10229419888373	3.35560565980015e-07	3.17398434742867e-06
X276_23705	protein_coding	60.6526280965398	0.0650899529972835	0.280920080515652	0.231702742209832	0.816768901366245	0.907070778483987
X276_23700	protein_coding	4939.63141609567	-0.377383915417742	0.180840188053964	-2.08683655706622	0.0369029113497503	0.102590530014888
X276_23695	protein_coding	172.796406179821	-0.648795093170272	0.291337494081932	-2.22695364087883	0.0259503722775739	0.0768700063496378
X276_23690	protein_coding	13.3419179354605	-1.95018576027867	0.580176629640427	-3.36136559221167	0.000775580936592315	0.0037665351063228
X276_23685	protein_coding	10.4571289652515	-0.331721419630273	0.599832957881699	-0.553022996271732	0.580247663482643	0.753104435679708
X276_23680	protein_coding	8.17089364348067	-0.868325110254046	0.686527417945431	-1.26480762101633	0.205940298800008	0.38864927525445
X276_23675	protein_coding	7.73074039136518	-1.41035946672055	0.651385308874471	-2.16516928998217	0.0303747232201006	0.0873342959374269
X276_23670	protein_coding	10.0992656578552	-1.38185431191068	0.631109986067409	-2.18956179179058	0.0285560325719755	0.0830191151025707
X276_23665	protein_coding	9.36836749074262	-0.331724384859	0.644669880614875	-0.514564732794104	0.606857214811108	0.772498176774172
X276_23660	protein_coding	5.58740398380791	-0.518884322652882	0.77559117565638	-0.669017826580805	0.50348410643322	NA
X276_23655	protein_coding	7.46808190920041	-0.626958076466984	0.681034902450874	-0.920596101918887	0.357261338117699	0.561888775674574
X276_23650	protein_coding	3.09412827320499	-0.284745135075691	1.07130612332441	-0.265792502139433	0.790399018008962	NA
X276_23645	protein_coding	13.0226342702996	-0.107448903192039	0.580725561619803	-0.18502526889351	0.853209216040706	0.926955517588943
X276_23640	protein_coding	65.5727306101051	-0.16529320150663	0.278941725662753	-0.592572520708047	0.553467273803561	0.733535284508188
X276_23635	protein_coding	85.6374617087895	0.159459936896301	0.240865888364643	0.662027894356287	0.507953344925692	0.700055313543148
X276_23630	protein_coding	3.24890371425178	0.0277613578818013	1.04640958478979	0.0265301066478459	0.978834520413346	NA
X276_23625	protein_coding	3.43393927638932	-0.449152803966072	1.04797199705971	-0.428592371958656	0.668219897728286	NA
X276_23620	protein_coding	1348.53203726865	0.414607846340787	0.119135540172174	3.48013569873104	0.000501159876329368	0.00254697576067498
X276_23615	protein_coding	421.028541267199	0.480260591845672	0.147330492671597	3.25975012461393	0.00111510408135998	0.00520783709186104
X276_23610	protein_coding	220.95411549694	-0.336751766120639	0.191504357023709	-1.75845485373969	0.0786701467757497	0.189604282296292
X276_23605	protein_coding	879.040192363119	-1.26084675018957	0.135878106971329	-9.27924871999884	1.70677743204076e-20	5.6904685872508e-19
X276_23600	protein_coding	353.643732396418	-1.16263619384002	0.151516903157623	-7.6733101694306	1.67613519189138e-14	3.53341324532798e-13
X276_23595	protein_coding	786.718034917006	-1.01172816660534	0.150202264321808	-6.73577173535624	1.63062109068888e-11	2.61622858270595e-10
X276_23590	protein_coding	79.3217619507673	0.487751410000149	0.23448937649997	2.08005760124579	0.0375202498761112	0.104123562749852
X276_23585	protein_coding	140.992460431449	0.194050125053274	0.199517280261852	0.97259808673513	0.330753093926661	0.534871102356117
X276_27435	protein_coding	49.8234550290343	-0.343385807244112	0.304409274009357	-1.12803990076057	0.259303068485692	0.456890451630898
X276_23580	protein_coding	611.034998498777	1.60685034976825	0.164778691326736	9.75156639994224	1.81643580375723e-22	6.77703548687519e-21
X276_23575	protein_coding	490.651170792954	1.357313606344	0.159405880479135	8.51482769810153	1.66838182679766e-17	4.45628577714535e-16
X276_23570	protein_coding	34.3516009265721	1.23690088461636	0.371266709048099	3.33156960877985	0.000863576997630217	0.00415524612677549
X276_23565	protein_coding	32446.8820817161	4.6140185365544	0.195218999576985	23.6350895484169	1.6802312949611e-123	8.77640813068015e-121
X276_23560	protein_coding	286.767826311021	-0.155704361497482	0.16533279575161	-0.94176331313847	0.346313831918163	0.552058773769848
X276_23555	protein_coding	97.3141461411134	-2.63310340979726	0.394933372846277	-6.66720918219834	2.60713379767634e-11	4.14058648070151e-10
X276_23550	protein_coding	65.3222208070891	-2.6237466831793	0.303184759416177	-8.65395308204698	4.97456660666597e-18	1.37561397752569e-16
X276_23545	protein_coding	120.064530060114	-1.73959346907456	0.252100997365302	-6.90038312920214	5.18624737913837e-12	8.76998162925521e-11
X276_23540	protein_coding	70.6917767214388	-0.484614033674091	0.252167626868528	-1.92179321228554	0.0546317827647076	0.140683928095138
X276_23535	protein_coding	414.212187320912	-0.482582300355036	0.146148696365847	-3.30199524426143	0.000959996978042034	0.00456314033748797
X276_23530	protein_coding	37.8586242437524	-1.46068315313605	0.408594038273593	-3.57490079715255	0.000350360716206833	0.00184853616934716
X276_23525	protein_coding	10.6673398510553	0.38550870479599	0.633804256468241	0.608245686048508	0.543024538064872	0.726247042231284
X276_23520	protein_coding	828.342481314247	-0.367803520428839	0.127823480106402	-2.87743316112716	0.00400924834273996	0.0158916327649414
X276_23515	protein_coding	129.89723715284	-0.432503917072712	0.242887941119275	-1.78067266361454	0.0749659414486306	0.182314997801351
X276_23510	protein_coding	860.568811451115	1.24402024450202	0.304192538836043	4.08958171446979	4.32151805592187e-05	0.000285730750786058
X276_23505	protein_coding	5869.21956476982	0.355241286978879	0.121927054587586	2.91355588126417	0.00357337875316399	0.0145315341856608
X276_23500	protein_coding	566.7652211116	1.44259356535445	0.1591703122707	9.06320748369862	1.26669774990972e-19	3.94354047836132e-18
X276_23495	protein_coding	281.649747806512	1.54491244199218	0.186592094592574	8.27962430758667	1.23564488237054e-16	3.10629229519996e-15
X276_23490	protein_coding	1669.52406345291	0.362233797768782	0.132183505881533	2.74038576411665	0.00613671105184429	0.023078942923776
X276_23485	protein_coding	1493.06898091866	0.315620270706564	0.125612081486017	2.51265855141249	0.0119825247399417	0.0406795053513555
X276_23480	protein_coding	2683.91736936191	0.363831987987298	0.115205092800121	3.15812416920267	0.00158787908017946	0.00708890746051628
X276_23475	protein_coding	148.71345308625	-0.45803537048232	0.198727895238995	-2.30483682188389	0.0211757140197079	0.0650634193507495
X276_23470	protein_coding	1976.63274343636	-0.368271049703726	0.183526652186026	-2.00663525061439	0.0447885150262233	0.120314748079015
X276_23465	protein_coding	708.903950359767	0.814074516419008	0.139421163933692	5.83895940508842	5.25278653683673e-09	6.43055976814309e-08
X276_23460	protein_coding	76.8828781401424	0.0335777350564884	0.255443480343022	0.13144878472294	0.895420298798597	0.948697503865721
X276_23455	protein_coding	433.637944873832	-0.0924019443681769	0.148680489307191	-0.621479958794484	0.534283876783948	0.720884870245763
X276_23450	protein_coding	72.4052098720107	-0.407215772898591	0.281211690225319	-1.44807554967687	0.14759592273602	0.303786529239068
X276_23445	protein_coding	425.381957498245	-0.252511522722886	0.149630249083407	-1.68757002190199	0.0914937979002651	0.211253607037891
X276_26845	tmRNA	42610.1979726834	0.424087168310892	0.256516728124537	1.65325345996539	0.0982792904516728	0.222978255025731
X276_23440	protein_coding	275.159427489155	0.550029013627343	0.158894130501518	3.46160686924864	0.000536960885368308	0.00271066649382758
X276_23435	protein_coding	457.174020909797	0.308526283685912	0.156543670999876	1.97086398776323	0.0487394352485331	0.128771922715124
X276_23425	protein_coding	11.6442098868527	0.0892315794621355	0.620986804608465	0.143693197343213	0.885742743184279	0.944033291534901
X276_23420	protein_coding	211.11078214825	-0.338637454717391	0.185798098204455	-1.82260990822817	0.06836249389507	0.168787859139036
X276_23410	protein_coding	770.527696455715	-0.529331830755506	0.151090324827983	-3.50341314943993	0.000459336417745371	0.00237029692625795
X276_23405	protein_coding	276.585532724827	-0.442537542224448	0.161102668559215	-2.74692868952565	0.00601562124731441	0.0226598040734175
X276_23400	protein_coding	588.415120044464	0.0948494884374206	0.132911465392808	0.713629092547444	0.475456563033385	0.673026589226119
X276_23395	protein_coding	138.201716866198	0.120647636358634	0.197930742976245	0.609544705104823	0.542163450147429	0.725921497904604
X276_23390	protein_coding	42.345558635914	-0.176152271819803	0.345137608940277	-0.510382720563741	0.609783360156982	0.774126809640284
X276_23385	protein_coding	73.9336361374116	-0.100103038483017	0.244710464945291	-0.409067256299791	0.682490304864708	0.82393089963251
X276_23380	protein_coding	3.49620576063003	-0.561237851493259	1.02029613941544	-0.550073483385723	0.582268973244072	NA
X276_23375	protein_coding	2.67878598826094	1.04667970661897	1.28391461834196	0.815225320801043	0.414943346573407	NA
X276_23370	protein_coding	12.5657127625726	1.53785907136701	0.652048461512434	2.35850425564984	0.0183487494015145	0.0580467502937547
X276_23365	protein_coding	58.2867956301662	0.604985100096748	0.295486491459246	2.04742050003389	0.0406168152656569	0.111205386467008
X276_23360	protein_coding	40.2911621795291	0.843576084122346	0.358136661007935	2.35545861668615	0.0184998575296908	0.058446122477874
X276_23355	protein_coding	18.9636547301781	-0.40958998993145	0.483379491065844	-0.847346644824154	0.39680193456662	0.59979610752337
X276_23350	protein_coding	20.723613203026	0.697851349246274	0.532694081725975	1.31004149132871	0.190181799724222	0.366712321781611
X276_23345	protein_coding	109.856639023287	0.138279467687974	0.224839610323288	0.615013820247895	0.538545593520632	0.723271047357355
X276_23340	protein_coding	195.145143424137	0.386745184720987	0.16841430868355	2.29639148682836	0.0216535072969885	0.0662284566058183
X276_23335	protein_coding	266.418418599141	0.18652466054651	0.158024178380222	1.18035519917536	0.237858972483232	0.431228318412523
X276_23330	protein_coding	6.72311251911603	0.481160606591627	0.778676290586234	0.61792122401644	0.536627267707592	NA
X276_23325	protein_coding	1.71117052618851	4.52515629284588	2.03368059371912	2.22510668923208	0.0260740768029455	NA
X276_23320	protein_coding	7.81737904682646	0.298671276380478	0.805904426503506	0.370603841545197	0.710932620377776	0.842049445300057
X276_23315	protein_coding	2.32042900028451	-0.377405011835615	1.45573081241708	-0.259254670311592	0.795438751783496	NA
X276_23310	protein_coding	10.3550056816719	0.394161142570879	0.627157245732371	0.628488541355514	0.529683950758778	0.718783809075512
X276_23305	protein_coding	4.63730087212834	1.56814290453875	0.916940038891187	1.71019132988786	0.0872304984441737	NA
X276_23300	protein_coding	11.6997667055671	-0.0204918553158761	0.660132487852246	-0.031042034277917	0.975236017305788	0.990324900273953
X276_23295	protein_coding	5.88229148364326	0.575871282287325	0.856920660980726	0.6720240373575	0.501568393796379	NA
X276_23290	protein_coding	7.04206625975677	-0.751751541933443	0.753643475354124	-0.997489617461635	0.318526910929032	0.522650962749522
X276_23280	protein_coding	5.74397383515159	-0.339380138797382	0.908738782212411	-0.373462809599837	0.708804019932272	NA
X276_23275	protein_coding	8.75237689279658	-0.801572812849314	0.781054141410779	-1.0262704854256	0.304764105263019	0.507508345321095
X276_23270	protein_coding	3.36096833082428	0.183575039423375	1.05281236154651	0.174366341171864	0.861577564931467	NA
X276_23265	protein_coding	3.27718484987562	0.180423819379636	1.03463020358161	0.174384836973691	0.861563030084544	NA
X276_23260	protein_coding	7.66059786501181	0.412646456177397	0.719782520030345	0.573293244409437	0.566446158752633	0.744301031013891
X276_23255	protein_coding	4.80065935354706	0.00173652108799888	0.884653461506101	0.00196293934694213	0.998433802007077	NA
X276_23250	protein_coding	25.82847884598	0.192604019109658	0.42645632994524	0.45163831695121	0.651529561586913	0.802298112100796
X276_23245	protein_coding	2077.34239436033	-0.153164352846595	0.2609213715517	-0.587013443688901	0.557194677820847	0.737435861609178
X276_23240	protein_coding	1167.42068959822	-0.360286728196704	0.218603677692516	-1.64812747891404	0.0993265145568913	0.225245511303399
X276_23235	protein_coding	1599.55296707534	-0.431701543819712	0.24786612547781	-1.74167221514244	0.0815658170204619	0.194344098232738
X276_23230	protein_coding	141.072825996165	0.0129505183367984	0.198979814155968	0.0650845835379423	0.948106654960146	0.975070965864722
X276_23225	protein_coding	68.7261248242603	-0.13350102251116	0.252338323345243	-0.529055677082025	0.596766827112026	0.764206171139645
X276_23220	protein_coding	18.7611852567196	0.562903612329521	0.482733008548636	1.16607649023613	0.243583520964287	0.439741218146356
X276_23215	protein_coding	76.852109607415	0.606940131291977	0.260161887040138	2.33293253749477	0.0196516863363466	0.0613023075429101
X276_23210	protein_coding	109.596929886785	0.406428264414377	0.214032138596182	1.89891231793554	0.0575760054864037	0.147100435756296
X276_23205	protein_coding	20.4968072536569	-0.149718083815225	0.426802845035736	-0.350789798045253	0.725746051441556	0.852586825543344
X276_23200	protein_coding	9.55666103554375	0.10712184243847	0.614058515952102	0.174448915951238	0.861512674256125	0.932099213274579
X276_23195	protein_coding	6.00969987827045	-0.495950445736455	0.816073968915929	-0.607727319614513	0.543368340522102	NA
X276_23190	protein_coding	4.97548790319594	0.349622341469194	0.884876786548424	0.395108501866052	0.692762814702799	NA
X276_23185	protein_coding	4.82548203103344	0.283667977146772	0.902037417562291	0.314474734222633	0.753160502988669	NA
X276_23180	protein_coding	2.29738931323945	-0.930374111528013	1.66536863113725	-0.558659562893698	0.576394081527621	NA
X276_23175	protein_coding	3.69007468334809	0.673326486288557	1.10601388054196	0.608786650994485	0.542665862895614	NA
X276_23170	protein_coding	21.1098331726158	0.309935675569444	0.445158033243488	0.69623740879437	0.486280163842093	0.680155623392347
X276_23165	protein_coding	4.46906746261934	0.342794509493393	0.986526347760015	0.347476284107094	0.728233532423253	NA
X276_23160	protein_coding	9.97885840929303	-0.294538591059208	0.652640513544079	-0.451302953075583	0.651771216786416	0.802298112100796
X276_23155	protein_coding	9.58354724409699	0.209081281049381	0.618430103975742	0.338083931725262	0.735299938978533	0.857765814142091
X276_23150	protein_coding	15.5077695208233	-0.205907139177991	0.492876402872637	-0.417766275638071	0.676118010283239	0.81886378242451
X276_23145	protein_coding	35.6676951611475	0.46705875597944	0.339135023811982	1.37720590085198	0.168448597979364	0.335825639991939
X276_23140	protein_coding	162.919101472596	2.56241835923181	0.259624587769864	9.86970602916542	5.63294510280592e-23	2.15288414051143e-21
X276_23135	protein_coding	25.9447609340189	0.288418477730298	0.385185653082632	0.748777830695643	0.45399112388165	0.655956384229574
X276_23130	protein_coding	109.046335392656	0.47162967357689	0.210377922240432	2.24182114051818	0.0249729343493321	0.0742637871427311
X276_23125	protein_coding	59.9780348311875	1.20462283976468	0.286743485197995	4.20104693549671	2.65683498222022e-05	0.000182599141102591
X276_23120	protein_coding	27.3129754319142	0.317733211241322	0.417611120182681	0.760835130784668	0.446755548225597	0.648209207471768
X276_23115	protein_coding	162.480963837434	0.442456022057353	0.195493816143611	2.26327374842549	0.0236188195057795	0.0715412825365139
X276_23110	protein_coding	15983.1157663618	0.159867175337518	0.171611914127447	0.93156221787022	0.351562816480055	0.557590013587293
X276_23105	protein_coding	552.623162400503	0.140959092214476	0.155483901620282	0.906583194437212	0.364627252095398	0.567963125281798
X276_23100	protein_coding	92.6332985692725	0.200947379823578	0.232327308024565	0.864932243790861	0.387075978848203	0.590616622919378
X276_23095	protein_coding	23.9302210024513	-1.21968839220348	0.426639143161968	-2.85882908718586	0.00425207810873096	0.0167272127105809
X276_23090	protein_coding	12.7909368584001	-0.550274057810746	0.533824449874288	-1.03081463942	0.302627751842891	0.505382970306726
X276_23085	protein_coding	11.4805273882027	-0.835105376996473	0.552966405504427	-1.51022805125869	0.130985243291491	0.277745434692512
X276_23080	protein_coding	44.7114514985304	-0.661427531958663	0.331375569841482	-1.99600571724423	0.0459333004878779	0.122828467345571
X276_23075	protein_coding	43.9833998079864	0.11387138460053	0.343729953151286	0.331281529458133	0.740431841716934	0.860724551906851
X276_23070	protein_coding	34.4643538348044	0.211028000695957	0.362921834467652	0.581469563564566	0.560924025657492	0.739872010273813
X276_23065	protein_coding	8.28711922436947	0.404932609917502	0.663256842014327	0.610521572137442	0.54151635784116	0.725675142021463
X276_23060	protein_coding	3.63900444525106	-0.0105178493499468	1.11224156938973	-0.00945644331178683	0.992454962333229	NA
X276_23055	protein_coding	43.7498581320267	0.866638604084134	0.339384104341812	2.553562742029	0.0106627066083088	0.0372402553979643
X276_23050	protein_coding	18.5670229463258	-0.309699634428634	0.494046106450841	-0.626863829883153	0.530748498580278	0.719448873075515
X276_23045	protein_coding	263.227807757082	0.995184587321918	0.195545154653627	5.08928277504349	3.59420314887109e-07	3.38604188433727e-06
X276_23040	protein_coding	40.9552643357657	-0.417434257627516	0.351421784433548	-1.1878439986308	0.234894876306385	0.428600450892675
X276_23035	protein_coding	144.860260449457	-0.5381760827953	0.206682295691235	-2.6038809032743	0.00921747805056097	0.03285167878369
X276_23030	protein_coding	268.249846681572	0.287403856543841	0.168940827007771	1.70121019077657	0.0889035249192472	0.206694100220268
X276_23025	protein_coding	135.954222160491	1.64073066441985	0.214013054188526	7.66649805845261	1.76755838988147e-14	3.70950535305035e-13
X276_23020	protein_coding	31.2268316573095	0.827808537186714	0.420366735477508	1.96925319565636	0.0489240229800962	0.12907769851724
X276_23015	protein_coding	239.806116648723	0.16462295803834	0.181394771482536	0.90753970852015	0.364121460906275	0.567592378064244
X276_23010	protein_coding	190.732495505298	0.0720947728241397	0.187776247984814	0.383939787901025	0.701023075679323	0.835234649875456
X276_23005	protein_coding	120.354657360903	-0.335019766205159	0.219687565981723	-1.52498283053958	0.127263380177492	0.271791336891199
X276_23000	protein_coding	74.345270588412	0.322757658532133	0.254993477142305	1.26574868561054	0.205603071882881	0.388480723843016
X276_22995	protein_coding	111.971135299282	-0.0282532540563075	0.229106569977186	-0.123319266047765	0.901854285176633	0.952455042042865
X276_22990	protein_coding	401.29593280378	-0.390829445095359	0.156892946869912	-2.49105809338528	0.0127363293174697	0.042889315273227
X276_22985	protein_coding	546.838549504322	-0.914615661756756	0.149593404784376	-6.11401059475239	9.71578508776134e-10	1.31625088465608e-08
X276_22980	protein_coding	26.20155886727	0.0841456533829802	0.423635596305477	0.198627438574128	0.842554188372405	0.921555895658138
X276_22975	protein_coding	82.6773157628518	0.0502671523704999	0.263557045485413	0.190725891155439	0.848740352825721	0.924879091013842
X276_22970	protein_coding	1751.01291223205	-0.711879264544412	0.246808989611835	-2.88433280191297	0.00392243985701276	0.0156398556130763
X276_22965	protein_coding	542.658694329113	-0.979608646120037	0.314742002168947	-3.11241791489336	0.00185561609433001	0.00816783825790766
X276_22960	protein_coding	78.1499392794834	-1.08064396930786	0.301326268556567	-3.58629194356148	0.0003354134402379	0.00178078473089442
X276_22955	protein_coding	115.273864266442	-1.47712155323812	0.287932230203301	-5.13010145545416	2.89586058001415e-07	2.78963946447674e-06
X276_22950	protein_coding	78.0950218559672	-0.936124496745978	0.25901318924044	-3.61419624804117	0.000301280798930462	0.00162608614899208
X276_22945	protein_coding	185.289436450407	-1.35708907758857	0.201085256408296	-6.74882436349808	1.4904788011842e-11	2.42834844760489e-10
X276_22940	rRNA	7.71882947542948	-0.674025782063352	0.729424522796743	-0.924051441921664	0.355459533254636	0.560743377795317
X276_22935	tRNA	36.0817235460703	-1.75893338030723	0.479036008185304	-3.67181871561277	0.00024083049584455	0.00132577674871978
X276_22930	rRNA	45.5101964943751	0.27647567876136	0.327033882278771	0.845403775397456	0.397885437306616	0.600275815397433
X276_22925	rRNA	28.0829330552692	-0.00707074099645811	0.652642918450083	-0.010834011672493	0.991355878457084	0.995289323745475
X276_22920	protein_coding	77.5192058769384	-0.493467134432476	0.328091810206423	-1.50405197289748	0.132567985093428	0.279839289593266
X276_22915	protein_coding	52.4511768527176	-0.654468833914792	0.369004556089816	-1.77360637724889	0.0761282821004745	0.18447373925481
X276_22910	rRNA	5.1716417993584	0.188853094650948	0.900053700194161	0.209824252275402	0.833804843809728	NA
X276_22905	rRNA	42.7343144016553	0.536424610333112	0.345788892626176	1.55130665493362	0.120828212763632	0.262032054019266
X276_22900	rRNA	37.3400391597353	0.314812366203745	1.12098196114651	0.280836246358293	0.778836001340146	0.884029967336781
X276_22895	protein_coding	721.62041731849	0.121359558947155	0.188696292842643	0.643147552709785	0.520128361224937	0.709554099279869
X276_22890	protein_coding	1835.20120712648	-2.24435772556438	0.189235232628315	-11.8601472590076	1.90639544369272e-32	1.16389155594798e-30
X276_22885	protein_coding	35.2048726070778	-1.94844458993845	0.360530670411209	-5.40437957113639	6.50330993659023e-08	6.79379111375792e-07
X276_22880	protein_coding	11.7644879085707	-0.402971753886136	0.616415427700539	-0.653734049761493	0.513283162223879	0.704308505597492
X276_22875	protein_coding	1.04161845433869	0.900199019334481	1.95607373561272	0.460207099019458	0.645367575927492	NA
X276_22870	protein_coding	2.45317993116409	0.21948300064923	1.29873016427975	0.168998154263207	0.865798093203007	NA
X276_22865	protein_coding	2.0213649104561	-0.375370067208817	1.73742901986817	-0.216049152463966	0.828949434064854	NA
X276_22860	protein_coding	20.0020140220632	0.171172172111729	0.447962734391415	0.382112526266894	0.702377900932426	0.835814448774329
X276_22855	protein_coding	516.086174406821	0.523022306883189	0.140985587251541	3.70975726724487	0.00020745805251501	0.00116518554943018
X276_22850	protein_coding	175.635348577581	0.366974611761809	0.183758570649274	1.99704759601241	0.045820012821124	0.122595264810532
X276_22845	protein_coding	356.82113319802	0.140586324068781	0.162736108216523	0.863891398224472	0.387647552554144	0.590616622919378
X276_22840	protein_coding	605.633666517053	-0.0266410770151742	0.183736093920198	-0.144996426378506	0.884713693310619	0.944033291534901
X276_22835	protein_coding	35.0503391736062	-0.0556153145790844	0.366090259052204	-0.151916947266149	0.879252441453064	0.941970311593176
X276_22830	protein_coding	275.425349409946	0.410456267324634	0.178991337660873	2.2931627456872	0.0218386370773083	0.0666645668184586
X276_22825	protein_coding	254.101867296274	0.291511894851524	0.168322522975054	1.73186505108842	0.083297592602126	0.19727052031365
X276_22820	protein_coding	243.485910247052	0.277549324320505	0.19212880081403	1.44460030533974	0.148570186980339	0.305123830928167
X276_22815	protein_coding	138.285978756882	0.259006652468436	0.222911253774256	1.16192721580012	0.245265031014794	0.44040905683749
X276_22810	protein_coding	2.99773770803696	1.50667790924011	1.29102055122384	1.16704409376894	0.243192563161136	NA
X276_22805	protein_coding	3.80144352137693	0.946561548496791	1.05515366777227	0.897084071645464	0.369674057506292	NA
X276_22800	protein_coding	3.07209017984945	0.305968436064406	1.07925313730582	0.283500159034244	0.776793459768726	NA
X276_22795	protein_coding	5.62331663645755	0.485411969613874	0.797979003382667	0.608301681568302	0.542987405962299	NA
X276_22790	protein_coding	26.5012997070937	0.372021653912155	0.393149291700224	0.946260521806617	0.344015723830597	0.549887085252512
X276_22785	protein_coding	334.636520153243	-0.445776097513784	0.171634525183158	-2.59724025243801	0.00939761670051002	0.0334176975106639
X276_22780	protein_coding	263.744392160299	0.561839784135625	0.17854000783122	3.14685649989862	0.0016503593644554	0.00735387618227946
X276_22775	protein_coding	237.669049371495	-0.329799097759176	0.249258641386968	-1.32312001671858	0.185795469072838	0.36091921492207
X276_22770	protein_coding	230.379984582264	-0.528133457372719	0.238133099585844	-2.21780784901904	0.02656793672674	0.0783537456414083
X276_22765	protein_coding	124.651242370662	-0.383543418031442	0.219522680855714	-1.74716988939987	0.0806078731021149	0.19254959931557
X276_22760	protein_coding	3.56525293979401	1.01002126548606	1.23994641413873	0.814568479709364	0.415319359033706	NA
X276_22755	protein_coding	8.74311619654235	0.347733270887677	0.710170518902329	0.489647572846517	0.624383306537223	0.785239680051227
X276_22750	protein_coding	13.9763798403555	0.175639494197196	0.521832362644406	0.336582218295423	0.73643186259976	0.85840966676952
X276_22745	protein_coding	32.8057039292346	-0.0810696703042445	0.3618259807867	-0.224057073314578	0.822712893844679	0.910716225740785
X276_22740	protein_coding	164.396004371741	-0.151190413248504	0.265546644697646	-0.569355389222301	0.569114984767706	0.746278812661921
X276_22735	protein_coding	84.6129888321899	-0.561850050423111	0.264687937772061	-2.12268853334357	0.0337799605176561	0.0952607044952017
X276_22730	protein_coding	608.573743752423	-0.491382762243054	0.140659285500041	-3.49342569526213	0.000476865671579148	0.00244732043896679
X276_22725	protein_coding	242.476642428391	-0.484898311176112	0.179180101888294	-2.70620624760227	0.00680567634335848	0.0251917200709671
X276_22720	protein_coding	166.128480744918	-0.185702051923778	0.184493173597806	-1.00655242848501	0.314149904901205	0.518714422750104
X276_22715	protein_coding	955.140734221798	-0.00190959099082983	0.117962364165272	-0.0161881376686752	0.987084298994205	0.994701669790302
X276_22710	protein_coding	183.852875271408	0.00394830825446606	0.175779562625624	0.0224617025750325	0.9820796612044	0.992245659706275
X276_22705	protein_coding	197.263381119114	0.246051329646871	0.199209075482697	1.23514116538452	0.216777971161933	0.404197966343552
X276_22700	tRNA	15.3109284282158	-0.0445242162914226	0.495932820809714	-0.0897787249061829	0.92846305497064	0.964226238348891
X276_22695	protein_coding	29.6399357855341	-0.47481169329723	0.381003675862503	-1.24621289341203	0.212686246779055	0.398659508017678
X276_22690	protein_coding	56.7172595767833	0.606339776890337	0.286246503945155	2.11824343191459	0.0341544566594023	0.096201378523577
X276_22685	protein_coding	70.0518093541454	0.70833290372419	0.294252247740875	2.40723022224104	0.0160740332683543	0.0518627525013957
X276_22680	protein_coding	89.5526526257755	0.192424676407467	0.223636095412936	0.860436576895879	0.389548430566121	0.592583824989223
X276_22675	protein_coding	77.2800562996797	-0.207726251977937	0.24073175934697	-0.862895085141376	0.388195153182333	0.59077546620594
X276_22670	protein_coding	12.3129261743438	0.417337179352661	0.568854536051548	0.733644812344159	0.463165241697627	0.6640258558823
X276_22665	protein_coding	302.375138055992	-0.0106586370911044	0.215067585480698	-0.0495594771628708	0.960473439464986	0.982202662372177
X276_22660	protein_coding	511.5490455656	-0.723947694000756	0.154327934806103	-4.690969881184	2.71913000682976e-06	2.25443212735568e-05
X276_22655	protein_coding	827.466641336367	-0.529380684864627	0.143827588022621	-3.68066163204634	0.000232629541514062	0.00128809360972627
X276_22650	protein_coding	1199.6735183795	-0.684196704339998	0.126016516892729	-5.42942085062085	5.65372197005684e-08	5.98606913991829e-07
X276_22645	protein_coding	21.4605323744319	-1.15187764298531	0.446687369090094	-2.57871102406967	0.00991697077544947	0.034999759471012
X276_22640	protein_coding	56.7511659765568	-0.591042662959762	0.283860877044323	-2.08215612209031	0.0373282116609524	0.103711538426795
X276_22635	protein_coding	23.1496444959585	-0.453126908956319	0.427030842575912	-1.06111049549253	0.288639688658406	0.489853854289952
X276_22630	protein_coding	374.423037972919	0.191611243829257	0.153399717510374	1.24909776197142	0.211629319113374	0.397153464731325
X276_22625	protein_coding	29.4411102106869	0.105708801869716	0.356208089291516	0.296761373611606	0.766648697054797	0.878258075441239
X276_22620	protein_coding	104.422165533436	0.314939757196061	0.225786104620319	1.39485889853878	0.16305839355954	0.327160694888347
X276_22615	protein_coding	1146.30967337227	-0.409675341141085	0.17002340820447	-2.4095231678241	0.0159733818647729	0.0515733984521273
X276_22610	protein_coding	26.7351645519841	0.944832553389388	0.390332117377648	2.42058624265156	0.0154955031687853	0.0503416450562956
X276_22605	protein_coding	53.3473468246695	-0.0540272148297741	0.362056599744211	-0.14922311834101	0.881377578426219	0.943172318730174
X276_22600	protein_coding	1.00721179155756	0.407335717218931	2.07279807055989	0.19651490562653	0.844207167118972	NA
X276_22595	protein_coding	768.296384621623	0.00471313958882549	0.127670578262225	0.0369164113845014	0.970551654274036	0.98787754564988
X276_22590	protein_coding	264.603848767463	0.265084503032366	0.182030064624678	1.45626769720121	0.145318631659162	0.300414638271645
X276_22585	protein_coding	26.4318941419503	0.365757882101344	0.402072315574071	0.909681835664617	0.362990326334851	0.567185313862472
X276_22580	protein_coding	4929.16290575334	3.67244608677725	0.289718573863174	12.675908340318	8.04216346244731e-37	6.30103507282747e-35
X276_22575	protein_coding	3283.48985492284	3.99132986161342	0.289537348196848	13.785198650434	3.12904076140793e-43	2.94192412387574e-41
X276_22570	protein_coding	23862.5711736428	3.76156196878908	0.156414570605249	24.0486672963628	8.62012791422572e-128	5.06540266559689e-125
X276_22565	protein_coding	8841.24380473825	2.91836301223396	0.183786522957411	15.879091487629	8.84502433786755e-57	1.22295468859751e-54
X276_22560	protein_coding	763.250473771043	-1.60994635586983	0.254287274715138	-6.33121086249147	2.43244648056243e-10	3.56228377106667e-09
X276_22555	protein_coding	247.66604453501	-0.819585225213899	0.173475574605815	-4.72449926784347	2.30683046665699e-06	1.92961032451148e-05
X276_22550	protein_coding	273.49565017831	-0.775566819052881	0.199457774295213	-3.88837598230181	0.000100917213211347	0.000611355437250701
X276_22545	protein_coding	186.786323305832	-0.649654136132015	0.176539199893054	-3.67994267859813	0.000233286387013214	0.00129021094746955
X276_22540	protein_coding	347.797920778092	-0.698032152959728	0.146144665240181	-4.77630949999133	1.78541530814472e-06	1.52327356870932e-05
X276_22535	protein_coding	701.748057252182	-0.0960483819800109	0.144126807737909	-0.666415800693183	0.505145365765382	0.69802715004793
X276_22530	protein_coding	1574.67365872416	-0.236619627353538	0.127556605168181	-1.85501665744051	0.0635938479162877	0.159698012315421
X276_22525	protein_coding	2549.67699202754	-0.239215151554989	0.109480390617455	-2.18500454926993	0.0288885130338843	0.0836752309133026
X276_22520	protein_coding	12.0266787696274	-0.45832119398477	0.575756622842493	-0.796032864931803	0.426012933390659	0.62804283242955
X276_22515	protein_coding	91.9086198617544	0.0571998414353339	0.251429184069396	0.227498815012446	0.820035890564949	0.9094099366704
X276_22510	protein_coding	732.329210125611	0.217538468449585	0.13203006078554	1.64764347721492	0.0994258531162042	0.225311686812206
X276_22505	protein_coding	114.923847642572	0.240323969483186	0.212341774202895	1.13177904058366	0.257727341579203	0.454795883169608
X276_22500	protein_coding	213.968780284239	0.208043398434189	0.190347711402166	1.09296506326065	0.274409139417212	0.474372104611405
X276_22495	protein_coding	490.181487232573	-0.08533724737378	0.144475996099862	-0.590667305832556	0.554743358151211	0.735019314168219
X276_22490	protein_coding	362.207193286043	-0.163115836340575	0.142671098499595	-1.14329978570284	0.252914143961418	0.448829517086684
X276_22485	protein_coding	401.149494727942	0.136913656391324	0.169325920780818	0.808580610458044	0.418756421414528	0.621176729320606
X276_22480	protein_coding	939.172121595048	1.10553210572574	0.130877854621333	8.4470524744187	2.98749469440261e-17	7.89000705527342e-16
X276_22475	protein_coding	11255.415579235	0.941989754134197	0.111683837643181	8.43443217937909	3.32814691584121e-17	8.64398820517654e-16
X276_22470	protein_coding	22.1474671829765	-0.536731749820295	0.469305352478035	-1.14367276440857	0.252759372506041	0.448724248546412
X276_22465	protein_coding	41.911132199016	-1.29866292459578	0.340566237304735	-3.81324624212163	0.000137153339208728	0.000803937465860636
X276_22460	protein_coding	1013.48218975907	-0.473904201520115	0.138969441199876	-3.41013245378538	0.000649313369535779	0.00321646169672044
X276_22455	protein_coding	706.720821344515	-0.511221178841854	0.127807108477347	-3.99994323424089	6.33576793400692e-05	0.000404679960024002
X276_22450	protein_coding	36.1551325671808	-0.451440113678713	0.379416020994422	-1.18982881243528	0.234113682630881	0.427737435696762
X276_22445	protein_coding	72.088107165793	-0.57963094494115	0.256299933698064	-2.26153372955605	0.0237262264743746	0.0717279682675465
X276_22440	protein_coding	19.696760503155	-0.655745186929878	0.496425725015243	-1.32093313034844	0.18652366178536	0.361319766682974
X276_22435	protein_coding	54.8726130681804	0.31890094519478	0.294213696858355	1.08390924215982	0.278405041382393	0.478356030533126
X276_22430	protein_coding	53.9379891704963	-0.0218121301947768	0.304398077381305	-0.0716565964621839	0.942875198327864	0.973289337772244
X276_22425	protein_coding	108.372168915913	0.288105456758367	0.247898488086581	1.16219126216592	0.245157783163112	0.44040905683749
X276_22420	protein_coding	125.443875847765	0.403951635835066	0.213931990276046	1.88822454890374	0.0589958115025671	0.150400927263323
X276_22415	protein_coding	357.139511193926	0.586049609764212	0.153442998507001	3.81933105756842	0.000133814070882817	0.000787309070363106
X276_22410	protein_coding	204.76869211623	0.671128913721325	0.231644043905599	2.89724226190262	0.00376458924262586	0.0151518270801235
X276_22405	protein_coding	210.980488866967	0.131641139045951	0.175197268203908	0.751388080393677	0.452419134106557	0.654724456889827
X276_22400	protein_coding	212.425329973805	-0.119744248189322	0.170919658874348	-0.700587919364806	0.483560219739822	0.678572117312509
X276_22395	protein_coding	484.671779004836	0.322669299017738	0.162087185734704	1.99071442665348	0.0465122917528283	0.124094455495609
X276_22390	protein_coding	199.079245981043	0.303172053387497	0.187802524859217	1.6143129790974	0.106459556262215	0.237977353299417
X276_22385	protein_coding	208.008267836723	0.143609489588235	0.199581111634157	0.719554513011626	0.471799327004857	0.670527427156274
X276_22380	protein_coding	131.657268334873	-0.435755735471468	0.226785038119092	-1.92144834194326	0.0546752090097191	0.140683928095138
X276_22375	protein_coding	219.3697934818	0.147320639092954	0.254656007444324	0.5785083987275	0.562920928722076	0.740892669695404
X276_22370	protein_coding	10.420359827965	0.184502614305183	0.739451088616379	0.24951293891583	0.802964033536732	0.900099619149658
X276_22365	protein_coding	58.468850106318	0.121196965593588	0.386676590024764	0.31343238437534	0.753952183645772	0.870250682722314
X276_22360	protein_coding	85.1153316365425	0.920836685995368	0.236144367081506	3.89946496448733	9.64054854274241e-05	0.000585532541336332
X276_22355	protein_coding	16.2847456061587	-0.170323885608237	0.575058691824489	-0.296185220795203	0.767088634857103	0.878258075441239
X276_22350	protein_coding	96.6246784219934	0.975046200904749	0.248496580435563	3.92378116107551	8.71699242788237e-05	0.000534968425632833
X276_22345	protein_coding	265.8507009018	0.763474121467801	0.178254374820976	4.28305965693449	1.84340720314161e-05	0.000129534488220758
X276_22340	protein_coding	47.2652965169285	-1.27227995038355	0.329457246126628	-3.8617452350541	0.000112579929945376	0.00067247554088083
X276_22335	protein_coding	67.3535686992176	0.0556964033158104	0.265490998595916	0.209786409371196	0.833834380788609	0.917157201832221
X276_22330	protein_coding	30.1872271813961	-0.121637397740964	0.42571627155744	-0.285724098108737	0.775089446172204	0.882892049056344
X276_22325	protein_coding	3.13836550659713	0.710603808036317	1.0104217144501	0.703274482202759	0.481884710051277	NA
X276_22320	protein_coding	751.614581896983	0.324554136167933	0.130738307114565	2.48247161318625	0.0130474463121134	0.0437489622776354
X276_22315	protein_coding	103.718210144544	0.260444512905607	0.222708878538144	1.16943929049959	0.242226687551296	0.437733531682255
X276_22310	protein_coding	52.384166709547	-0.480874817904058	0.297812873126239	-1.61468781673591	0.106378317227271	0.237908881677166
X276_22305	protein_coding	2.24142299323958	1.52371773981578	1.50035327821691	1.0155726400829	0.309832939114907	NA
X276_22300	protein_coding	8.88512950632145	2.35790425340582	0.831813866826896	2.8346536977082	0.00458753846445448	0.0177937444896044
X276_22295	protein_coding	6.62245936747197	0.370123018185587	0.758822253322616	0.48775983646361	0.625719962987105	NA
X276_22290	protein_coding	2.4819323594016	0.460879806933524	1.46596062775458	0.314387575087509	0.753226691755204	NA
X276_22285	protein_coding	15.2138718357011	0.952012844881999	0.623242956836757	1.52751480692842	0.126633048134916	0.270838016051975
X276_22280	protein_coding	13.9718354659239	1.25517314230305	0.595455565758947	2.10792074922207	0.0350378451118363	0.0980433987325849
X276_22275	protein_coding	4.80271904479328	1.26778654053255	0.8996903773119	1.40913649017838	0.158794812756714	NA
X276_22270	protein_coding	2.3673359457224	-0.541867720933188	1.71942883758954	-0.315144022879616	0.752652304752312	NA
X276_22265	protein_coding	2.5202458586019	0.58784257075566	1.29375432851697	0.454369548992738	0.64956286569322	NA
X276_22260	protein_coding	7.61656721513227	0.00228546729508658	0.747824669090693	0.00305615392156769	0.997561545766436	0.999049174829147
X276_22255	protein_coding	1.62587631930842	1.72887057628486	1.74610988141395	0.990127021608094	0.322112037214598	NA
X276_22250	protein_coding	0.0889835618648679	0.460635562750442	5.39771667961189	0.0853389664726832	0.931991913742934	NA
X276_22245	protein_coding	0.503568026964316	0.452044970572512	2.64433021715022	0.170948759591636	0.864264056307311	NA
X276_22240	protein_coding	99.9741598182894	0.1162967656138	0.253867630945246	0.458100015274821	0.646880587958888	0.79934031701563
X276_22235	protein_coding	180.825797920606	0.132791637339914	0.202696549175264	0.655125298778982	0.512387084908851	0.703690238433102
X276_22230	protein_coding	310.287075583144	0.143392963321795	0.161290118314538	0.889037498516547	0.373982927213444	0.576424177321442
X276_26850	protein_coding	51.7976293886302	0.223100982145844	0.293787487329355	0.759395793789316	0.447615828915457	0.64905675870807
X276_22225	protein_coding	7.33894531380253	0.525591390236784	0.746423460864683	0.70414639650785	0.481341608899797	0.67707567427826
X276_22220	protein_coding	1.07472786011134	0.543309635688338	2.20164430681596	0.246774483056293	0.805082759421179	NA
X276_27445	protein_coding	0.0511557839874937	-1.06017197504753	5.38622597756977	-0.196830207173349	0.843960411594118	NA
X276_26860	protein_coding	0.492924290348097	-1.03808113854215	3.6996253135347	-0.280590884364543	0.779024208493876	NA
X276_22205	protein_coding	359.868179899591	0.766196514523508	0.172880011374591	4.43195548421926	9.33823000183875e-06	7.01262288157252e-05
X276_22200	protein_coding	57.8307557110312	0.748241901072602	0.331137373730085	2.25961175159439	0.0238453576074923	0.0718570680210394
X276_22195	protein_coding	75.5484342864626	0.663355804184949	0.26367515094795	2.51580705197319	0.0118760179050185	0.0404852503056503
X276_22190	protein_coding	17.5975997508309	0.657950744599033	0.473485481903054	1.38959011362834	0.164653379567349	0.329517044421502
X276_22185	protein_coding	3.47571843988935	0.000697445183677254	1.18201401157827	0.000590048152429259	0.999529209716365	NA
X276_22180	protein_coding	0.556784251177755	-1.98322120923531	2.74089300628209	-0.723567539736062	0.469331275637843	NA
X276_22175	protein_coding	1.0919512573341	1.48043345453963	2.48054673574326	0.596817400457499	0.550629299268623	NA
X276_26865	protein_coding	0.576840243663728	0.564024676542177	2.72779840594059	0.206769193542252	0.836190116207313	NA
X276_22170	protein_coding	44.3676654222758	0.312403929860353	0.305961420567827	1.02105660668123	0.307227620365052	0.510525642748712
X276_22165	protein_coding	137.214120794879	0.192263606618618	0.256802547835057	0.74868262888929	0.45404851612062	0.655956384229574
X276_22160	protein_coding	119.532420838846	0.0431669062192805	0.22175350447084	0.194661664185591	0.845657825279508	0.92258933317219
X276_22155	protein_coding	27.7769857094294	0.498025976597646	0.394226942647955	1.26329766619321	0.206482224643603	0.389515625220536
X276_22150	protein_coding	62.8075243222917	0.474817972442981	0.27672827171503	1.71582747762014	0.0861936234203085	0.201749431408356
X276_22145	protein_coding	16.3859860378734	0.274005859733598	0.506661981951766	0.540806039320478	0.588641279714025	0.758553359631477
X276_22140	protein_coding	10.4616782460421	-0.0670996560100147	0.615334539153896	-0.109045814496743	0.913166152256307	0.957626474198769
X276_22135	protein_coding	27.8669368365786	-0.80564025242592	0.378401700858741	-2.12906086467796	0.0332492250857491	0.0941027135027732
X276_22130	protein_coding	402.102332046305	-0.532868784434939	0.153002383002105	-3.4827482682254	0.000496294801170384	0.00252498036829218
X276_22125	protein_coding	128.83866764808	-0.319496392190465	0.208336556860123	-1.53355895386605	0.125138192741704	0.268317070625808
X276_22120	protein_coding	265.56243690084	-0.114808458083635	0.165393687769357	-0.694152598155598	0.487586515865526	0.681395507617017
X276_22115	protein_coding	507.053618145291	-0.128999505141132	0.137534388985482	-0.937943637898076	0.348273375739829	0.554618272138529
X276_22110	protein_coding	657.283005149614	-0.0596029412899954	0.131632583180906	-0.452797778860586	0.650694363165863	0.801602253994424
X276_22105	protein_coding	544.486945055033	0.0205519028475441	0.159306649050797	0.129008443589764	0.897350967645472	0.94967287233259
X276_22100	protein_coding	311.637036216175	-0.10097953416457	0.154522034406944	-0.65349601791181	0.513436555771666	0.704308505597492
X276_22095	protein_coding	14.6963312821465	0.96833848986571	0.564524618387924	1.71531667233739	0.0862871834596751	0.201808979822852
X276_22090	protein_coding	9.12197113370635	-0.837777673207041	0.657168608986411	-1.27482911044579	0.20236973468246	0.383759629988805
X276_22085	protein_coding	8.53674740866888	-0.0288277669324759	0.700382306193965	-0.0411600445607092	0.967168306482948	0.985832222197819
X276_22080	protein_coding	3.62746903531632	-1.02938709142462	1.11475674579866	-0.923418580155907	0.355789112714712	NA
X276_22075	protein_coding	4.14128810913469	0.734921118313556	0.908824012991822	0.80865063841592	0.41871612858226	NA
X276_22070	protein_coding	36.640496336621	0.550220381080067	0.337257159468317	1.63145648841817	0.102794033869329	0.231804135253011
X276_22065	protein_coding	202.267554202135	0.170331706875424	0.196886129099151	0.865128019199598	0.386968527495604	0.590616622919378
X276_22060	protein_coding	6.85140401628303	-1.82894015583747	0.772959119316046	-2.36615379795999	0.0179739759566732	NA
X276_22055	protein_coding	7.07310045682729	-1.73678988515705	0.777737991918202	-2.23312979847295	0.0255403860635263	0.0757510125455124
X276_22050	protein_coding	16.9663834416328	-0.92900000105251	0.482579038024814	-1.9250732581649	0.0542201939447353	0.139929410440643
X276_22045	protein_coding	19.6341206563763	-1.18144352908278	0.457089943252674	-2.5847068974556	0.00974618102046872	0.0344487195317469
X276_22040	protein_coding	31.6402827100676	-0.401212111932707	0.345243232159248	-1.16211434304856	0.245189022044741	0.44040905683749
X276_22035	protein_coding	17.074190650035	-0.700678018387751	0.452427245313467	-1.54870871647503	0.121451757577894	0.263108162384184
X276_22030	protein_coding	24.5380729874275	-0.289089992754436	0.408704716323874	-0.707332167229873	0.479360080011	0.675971641642992
X276_22025	protein_coding	105.288923555913	-0.55426921281804	0.240458640171739	-2.30505010101601	0.021163767640199	0.0650634193507495
X276_22020	protein_coding	13.0304607403586	-1.97265884665653	0.567811548156935	-3.47414358348222	0.000512486714354676	0.00259641441356842
X276_22015	protein_coding	16.0659487907149	-2.64506397600243	0.543653797433439	-4.86534627089821	1.14256590508308e-06	1.01343439996142e-05
X276_22010	protein_coding	23.8652238604328	-2.12797483517917	0.410993584371385	-5.17763516536131	2.2471612901698e-07	2.19168158196851e-06
X276_22005	protein_coding	28.6800806499094	-1.96464022767522	0.422845253873052	-4.64623927945293	3.38040887471059e-06	2.76370471652426e-05
X276_22000	protein_coding	51.9315375549319	-2.23664632047129	0.298027843550477	-7.50482335417252	6.15114921000432e-14	1.22527764560298e-12
X276_21995	protein_coding	6.90405251329885	-1.24270809789424	0.949761079201504	-1.30844285484832	0.190723145130824	0.367454715270493
X276_21990	protein_coding	38.9565362062777	-0.231473949308917	0.321322963897295	-0.720377860646473	0.471292377455877	0.670158943260762
X276_21985	protein_coding	85.6043693656788	-0.295711906598817	0.255799402171891	-1.15603048360569	0.247668688404423	0.443708271413564
X276_21980	protein_coding	47.3942927954197	0.0299674179409039	0.326409096938844	0.0918093834453351	0.926849488641069	0.963964479226032
X276_21975	protein_coding	16.2948072280751	-0.228945884149371	0.546145273969081	-0.419203268913267	0.675067583279842	0.818121348027465
X276_21970	protein_coding	10.2630569918449	-0.298058634414287	0.633501533254486	-0.470493943216004	0.638002160487555	0.793661856695421
X276_21965	protein_coding	60.8748489447545	0.00242456439752383	0.279054542301965	0.00868849644059983	0.993067670053795	0.996198549439475
X276_21960	protein_coding	112.767797039277	0.699073632868968	0.262396878612863	2.66418425617163	0.00771752779114479	0.0279292518446279
X276_21955	protein_coding	43.2037044169262	0.371542466714629	0.357415000063508	1.03952678720426	0.298559806591827	0.500902801851598
X276_21950	protein_coding	1601.36831497591	-0.435891835078719	0.24939928101103	-1.747767007634	0.080504380427919	0.19254959931557
X276_21945	protein_coding	227.703101834109	0.186520830711317	0.181112498303809	1.02986172935694	0.303074918244899	0.505590912231821
X276_21940	protein_coding	639.390802770711	0.400896782058205	0.140318774816791	2.8570430619968	0.00427607821268527	0.0167795022352533
X276_21935	protein_coding	3269.11614340374	0.0589848288275086	0.116495966015104	0.506325075838773	0.612628462341005	0.776062086085978
X276_21930	protein_coding	3096.84024447331	0.163935063719495	0.106009970134827	1.54641175269645	0.122005157567035	0.263578237924002
X276_21925	protein_coding	288.177043774619	0.332184280171247	0.162144314304628	2.04869521078091	0.0404919278145124	0.110992742073483
X276_21920	protein_coding	175.083648689614	0.188317460589485	0.186993284999594	1.00708140717403	0.313895655255829	0.518653550726733
X276_21915	protein_coding	299.423506038723	0.189280811511481	0.155408690072936	1.21795513122624	0.223241023867981	0.413527990982217
X276_21910	protein_coding	358.40278459837	-0.0876397758434461	0.157658385343599	-0.55588401246432	0.578290148230084	0.752040845888731
X276_21905	protein_coding	293.716578510501	-0.00986848807814437	0.162862814689231	-0.0605938691221507	0.951682656285603	0.977679232342355
X276_21900	protein_coding	217.124123009908	-0.288416774586554	0.184321428069118	-1.56474902352863	0.117641768720671	0.256747425606255
X276_21895	protein_coding	142.579028791312	-0.277555214682268	0.210041247287149	-1.3214319485678	0.18635737918656	0.361264346208668
X276_21890	protein_coding	27.5612538540098	-0.273480127077645	0.386373961773772	-0.707812001155948	0.479062012629879	0.675891513017125
X276_21885	protein_coding	14.1643960890387	-0.733802164693242	0.595806796854837	-1.2316109325487	0.218094455109812	0.4055625132402
X276_21880	protein_coding	551.647770126867	-0.485121731275269	0.151856633933041	-3.19460348034039	0.00140023076883663	0.0063354040849865
X276_21875	protein_coding	220.491198108627	-0.497248560445528	0.186507570608466	-2.6661038949963	0.00767359744015161	0.0277916653052024
X276_21870	protein_coding	213.669485039096	-1.1072446742177	0.184148005042928	-6.01279755357425	1.82348705027639e-09	2.36801453683683e-08
X276_21865	protein_coding	131.598074492855	-1.02166038488985	0.225401217653847	-4.53263028267592	5.82537242259544e-06	4.52645880307788e-05
X276_21860	protein_coding	53.2620977298144	0.260750102109621	0.282954436532404	0.921526820024822	0.356775445339027	0.561867568353917
X276_21855	protein_coding	2761.47719301642	0.782827063289589	0.139018302901716	5.63110789694387	1.79055660399025e-08	2.0185627326998e-07
X276_21850	protein_coding	873.843100009727	0.598908008622829	0.137068593745291	4.3694036121488	1.24586314911709e-05	9.08031420775105e-05
X276_21845	protein_coding	244.985383497245	-1.86303374405907	0.312211961627154	-5.96720809269928	2.41347529933173e-09	3.08308352776046e-08
X276_21840	protein_coding	100.817809701196	-2.16278689946232	0.398618964391636	-5.42569996077112	5.77278615012995e-08	6.09513754070466e-07
X276_21835	protein_coding	218.80849955853	-2.36793211895389	0.311520210832698	-7.60121506281848	2.93363105008411e-14	6.0486840203708e-13
X276_21830	protein_coding	93.2140528395626	-1.70124512859198	0.292897149500912	-5.80833624188849	6.30967019841307e-09	7.66453736504906e-08
X276_21825	protein_coding	78.8601339144015	-1.08111975829551	0.302664697786469	-3.57200481655857	0.000354258894467188	0.0018670079180384
X276_21820	protein_coding	101.918487980502	-0.792278292941911	0.25717255942454	-3.08072639909462	0.00206496300734157	0.00894690423733892
X276_21815	protein_coding	83.6593973943101	-1.04896059369008	0.276929760758744	-3.78782183184679	0.000151973763446566	0.000878756041774053
X276_21810	protein_coding	34.4976515108685	-0.600857015808307	0.362081152807357	-1.65945399573998	0.0970243434925594	0.220877210052553
X276_21805	protein_coding	145.113619972879	0.326886622417585	0.192665228633737	1.69665603251642	0.0897617096811471	0.20848310138887
X276_21800	protein_coding	2489.69183761755	-2.92994068132205	0.560279839993417	-5.22942371325814	1.70039247883813e-07	1.67931618550799e-06
X276_21795	protein_coding	454.252898696444	-1.4723820976661	0.264297321001828	-5.57093084441787	2.53381896551412e-08	2.80931201813252e-07
X276_21790	protein_coding	1425.8772504047	-0.807806972777457	0.153713786650653	-5.25526688515823	1.47809968300569e-07	1.46903733822616e-06
X276_21785	protein_coding	81.7717472708697	-0.128837205611379	0.227038127749636	-0.567469468183129	0.570395264402815	0.747124028408368
X276_21780	protein_coding	186.371489031186	-0.220966769204103	0.179972317659404	-1.22778198379531	0.219528820563966	0.407745944476968
X276_21775	protein_coding	495.028884407229	-1.25073018681494	0.236247653286303	-5.29414861657571	1.19572163622784e-07	1.2010870538263e-06
X276_21770	protein_coding	176.797583446381	1.19122175486688	0.199529837354527	5.97014346656487	2.37045050933772e-09	3.03637270964485e-08
X276_21765	protein_coding	119.387462378644	-0.0519270182771374	0.200358805761144	-0.259170132702038	0.795503974618084	0.894656503511869
X276_21760	protein_coding	105.752001698544	-0.350808101566959	0.242187068107303	-1.44850055086975	0.147477112033309	0.303674946854395
X276_21755	protein_coding	198.917329789274	0.278090700158595	0.212789237899404	1.3068832940229	0.191252350670198	0.368172522727518
X276_21750	protein_coding	333.95334480691	1.03682542261162	0.166649657712363	6.22158747185175	4.9214964940356e-10	7.07521560197595e-09
X276_21745	protein_coding	75.2218909569758	-0.0687724449029929	0.256672481450934	-0.267938520382987	0.788746642402499	0.891535937950024
X276_21740	protein_coding	63.6289241524136	-0.223679321380489	0.270471419439243	-0.826997994258448	0.408238198328272	0.610021541748635
X276_21735	protein_coding	222.490903768325	0.236355386833863	0.169682586861783	1.39292658843297	0.163641991224784	0.327911765024599
X276_21730	protein_coding	162.135210922209	0.287798449563818	0.189541516685869	1.51839266982754	0.128915438467317	0.274470777280279
X276_21725	protein_coding	32.3431425240902	-0.0576247753208117	0.342387969808939	-0.168302570189507	0.866345251987029	0.935175437334334
X276_21720	protein_coding	970.738584426095	0.0555527439543152	0.142857040659414	0.388869485871253	0.697372695806989	0.833303932779061
X276_21715	protein_coding	133.677341587417	-0.990230885673317	0.193734207431027	-5.11128570841501	3.19973637923698e-07	3.0511076508708e-06
X276_21710	protein_coding	18.0841656056567	-0.597772170210723	0.484847659721013	-1.23290719925242	0.217610389174922	0.404822492881404
X276_21705	protein_coding	101.287165899739	-0.480436747595189	0.261323995583815	-1.83847161268854	0.0659929411243527	0.164231242046364
X276_21700	protein_coding	88.9570826941868	-0.733549306184209	0.256478570882053	-2.86008029310779	0.00423533759663486	0.0166892892219451
X276_21695	protein_coding	20.3793642653181	-0.147191326494424	0.438330960723263	-0.335799520644294	0.737022051676245	0.858685751201317
X276_21690	protein_coding	139.288023107017	-0.174415239894404	0.237068945979738	-0.735715254368706	0.461904004285259	0.663026175311452
X276_21685	protein_coding	307.493314566434	-0.560480359884217	0.153860842241975	-3.64277454690361	0.00026971505787179	0.0014709170383472
X276_21680	protein_coding	25.4117093462093	-0.639978525069541	0.401641463260721	-1.59340751294422	0.11106880139457	0.246638845231872
X276_21675	protein_coding	352.253570982681	0.0165332137435221	0.183805228494641	0.0899496378798827	0.928327235665746	0.964226238348891
X276_21670	protein_coding	182.338533099962	0.126613908672891	0.313182530577682	0.40428151736096	0.686005715223867	0.825841963448757
X276_21665	protein_coding	42.6291657534337	0.258916736725802	0.32897441113583	0.787042177024821	0.431257176532946	0.632358074510724
X276_21660	protein_coding	112.699901663957	0.163477245944499	0.225895562646834	0.723685069458757	0.469259101455734	0.66848091998285
X276_21655	protein_coding	242.467206818896	-0.596594967409217	0.182865814997781	-3.26247400268036	0.00110444302420935	0.00517130145100413
X276_21650	protein_coding	147.353833019232	-0.841128836477473	0.201420374318819	-4.17598685992951	2.96696946612097e-05	0.000202728538666202
X276_21645	protein_coding	98.5702590012232	-0.649818765163513	0.238416283318101	-2.72556369103577	0.00641917903388734	0.0240068103725572
X276_21640	protein_coding	31.5125605422103	-0.359212812030728	0.385920480768047	-0.930794891517119	0.351959672719391	0.557843028136836
X276_21635	protein_coding	240.465013504522	-0.691958185104003	0.161416884263207	-4.2867769890521	1.81284121693103e-05	0.000127960458870763
X276_21630	protein_coding	57.5273313849111	-0.0274524684545384	0.32403298235974	-0.0847212165089439	0.932483028273063	0.966615813872473
X276_21625	protein_coding	3385.93007111537	0.263665539440439	0.138593034855935	1.90244437402294	0.0571130845113255	0.145997069215738
X276_21620	protein_coding	627.438084518481	0.247446318177734	0.142722933430277	1.73375302924682	0.0829619130006706	0.196574573092819
X276_21615	protein_coding	1707.44890248244	1.79344952946038	0.123912119405825	14.4735602785281	1.78014163240184e-47	1.99248709855263e-45
X276_21610	protein_coding	4248.09727549746	1.65760698655787	0.136825423853243	12.1147586455555	8.82234485475351e-34	5.68134837838305e-32
X276_21605	protein_coding	279.055410921253	1.38424955640722	0.174569721162561	7.92949399923824	2.20040591996578e-15	5.021411762019e-14
X276_21600	protein_coding	176.741354929896	1.2800887222233	0.205916717059423	6.21653618270293	5.08249226780652e-10	7.26224807020013e-09
X276_21595	protein_coding	165.273326266512	-0.702733329018266	0.215264883053806	-3.26450519494449	0.00109655452149038	0.00513948435246885
X276_21590	protein_coding	75.8474866568439	-0.496766779083724	0.265055084922775	-1.87420203324324	0.0609025840071817	0.154424513170314
X276_21585	protein_coding	115.043007814865	-0.748620049034077	0.270400796715941	-2.76855711272371	0.00563051161766559	0.0213632244670266
X276_21580	protein_coding	2549.64323346362	-0.75775246636228	0.28392675374832	-2.66883080357398	0.00761157828013853	0.0276309108068967
X276_21575	protein_coding	1764.60612257168	0.0426027392147553	0.484215681072192	0.0879829813037459	0.929890202632664	0.964992018228731
X276_21570	protein_coding	220.339413261897	1.88388684098758	0.300125968920446	6.27698711898849	3.45196669464303e-10	5.03965696630959e-09
X276_21565	protein_coding	698.623774763016	0.847298616836032	0.225078862580718	3.76445218853979	0.000166914599663181	0.000954580940409505
X276_21560	protein_coding	591.955949003366	1.33490369936951	0.271039716386031	4.92512210818677	8.43076904362476e-07	7.60711041728983e-06
X276_21555	protein_coding	533.967824516256	0.95011740633108	0.196262416808548	4.84105628464725	1.29150782456236e-06	1.12641526591236e-05
X276_21550	protein_coding	384.161482736659	0.827008258648026	0.217297763858012	3.80587560573525	0.000141303393214509	0.00082313166233136
X276_21545	protein_coding	800.820029789214	0.6405809298941	0.189950680702548	3.37235395801088	0.000745285999359867	0.00363442892426425
X276_21540	protein_coding	358.988375625737	0.861139972198703	0.212893317185565	4.04493660760663	5.23372841556959e-05	0.000341244899883393
X276_21535	protein_coding	80.1920017522325	-0.436614756862925	0.238870524356998	-1.82783019394387	0.0675750401824319	0.167064285505968
X276_21530	protein_coding	38.5841496908403	1.55483021906447	0.346072980931723	4.49278130548776	7.02989667536129e-06	5.37358443428836e-05
X276_21525	protein_coding	306.513854771915	1.36246528787523	0.225633508107784	6.03839961227917	1.55650212799766e-09	2.04388729154106e-08
X276_21520	protein_coding	47.9328758564369	0.0442322764028678	0.289600018171536	0.152735751475914	0.87860666592936	0.941493033173905
X276_21515	protein_coding	59.6690692906664	0.00106135421239513	0.276653843638113	0.00383639785530494	0.996939004890751	0.998638453439468
X276_21510	protein_coding	138.432013046065	0.22769629298855	0.228445069909092	0.996722288991221	0.318899327659105	0.522897014065382
X276_21505	protein_coding	7.72367841436496	-0.448197034328595	0.681400803754909	-0.657758300047157	0.510693453600194	0.70177431317583
X276_21500	protein_coding	363.158560246701	0.221679368199601	0.145366363743591	1.52497016841267	0.127266538520075	0.271791336891199
X276_21495	protein_coding	140.561235923253	-0.650394844577452	0.239064625618952	-2.72058169582196	0.00651671669487825	0.0243328714715033
X276_21490	protein_coding	346.928579734482	-0.657628199940866	0.16606838227278	-3.95998438077552	7.4954665647164e-05	0.000464857365708863
X276_21485	protein_coding	655.846757999422	-0.651679766986692	0.16188933240957	-4.02546453980045	5.68629492014464e-05	0.000368199344622589
X276_21480	protein_coding	535.105224041024	-0.582002298769601	0.148701660214902	-3.91389240663821	9.08201162118457e-05	0.000554474501703749
X276_21475	protein_coding	397.000277727575	-0.778731400890667	0.161678458437714	-4.81654395035361	1.46066004076944e-06	1.25761224389325e-05
X276_21470	protein_coding	963.396728635032	-0.968013500963543	0.138248421974842	-7.00198589709542	2.52359489519623e-12	4.39385911196943e-11
X276_21465	protein_coding	269.175407160128	-0.59825911660093	0.166750427304202	-3.5877516254248	0.000333541789388168	0.00177574173489669
X276_21460	protein_coding	277.040755372129	-0.509961966009965	0.160093697514509	-3.18539688899213	0.00144555607097942	0.0065279145914258
X276_21455	protein_coding	929.759526477868	-0.469839369496451	0.127996557202044	-3.67071880499726	0.000241869316742528	0.00132985690994927
X276_21450	protein_coding	558.081732084034	-0.400532945118839	0.143221403293983	-2.79659978122603	0.00516434614598021	0.0198107867985109
X276_21445	protein_coding	453.710127147961	-0.503984705696908	0.154101057395882	-3.27048181377617	0.0010736444544454	0.00504216041992789
X276_21440	protein_coding	85.0699499104687	-0.219945707182947	0.237725810964905	-0.925207516551146	0.354857974381476	0.56035852790303
X276_21435	protein_coding	39.4351812954043	-0.299804404586974	0.330449804152822	-0.907261559302738	0.364268497047399	0.567592378064244
X276_21430	protein_coding	61.5373258304233	-0.182573674640609	0.271478241045831	-0.672516787854785	0.501254756301772	0.69464786984544
X276_21425	protein_coding	275.887381252086	-1.49921032756405	0.272806141053837	-5.49551532004623	3.89571120173054e-08	4.20039870626956e-07
X276_21420	protein_coding	116.418872101759	-1.91104309014516	0.283176526821111	-6.74859287102001	1.49285833090366e-11	2.42834844760489e-10
X276_21415	protein_coding	77.8808650222465	-1.99412730830762	0.349358729787047	-5.70796473161884	1.14335103500481e-08	1.32061258367509e-07
X276_21410	protein_coding	4.76826585188777	-0.00329697781660539	0.94429915042833	-0.00349145481610345	0.997214227767371	NA
X276_21405	protein_coding	6.95540130384015	-0.421945013702809	0.787520489108553	-0.53578925188402	0.592104211270061	0.761104228346973
X276_21400	protein_coding	15.9679217886918	-0.263426230850346	0.532930046951932	-0.49429795215526	0.621095771178699	0.782780488019052
X276_21395	protein_coding	7.1645795681101	-2.3648071818245	0.901914498497469	-2.62198599286752	0.00874190238162334	0.0312514700349896
X276_21390	protein_coding	16.1816008339019	0.274458088874041	0.491029584033863	0.558944099903996	0.576199871102721	0.75116904993175
X276_21385	protein_coding	12.1941365137826	-0.143066851063866	0.613263827727849	-0.233287607380874	0.815538081034665	0.906196356952572
X276_21380	protein_coding	5.47701644989804	0.554964413262779	0.855752818702003	0.648510178563645	0.516655029653891	NA
X276_21375	protein_coding	16.5700590892822	0.261938451709418	0.487531929060166	0.537274455468726	0.591078047633523	0.760373544558052
X276_21370	protein_coding	7.21285697203569	0.827418589719428	0.779644135377155	1.06127725737225	0.288563918134467	0.489853854289952
X276_21365	protein_coding	23.7035922813502	0.302372452490788	0.446394367099493	0.6773661918171	0.498173643258029	0.69123798611452
X276_21360	protein_coding	18.3571366048239	0.310416428992072	0.470676935580625	0.659510601702085	0.509567940455657	0.701457946729734
X276_21355	protein_coding	16.3779752399037	-0.205673380411152	0.567064086844544	-0.362698652908232	0.716830006121245	0.846475221998486
X276_21350	protein_coding	20.3344880740008	0.24021492378953	0.438449608640368	0.547873504858257	0.58377876262447	0.754977706491783
X276_21345	protein_coding	10.4538671777948	0.290330139538944	0.627888004210266	0.462391601037371	0.643800521276725	0.797945168523909
X276_26870	protein_coding	16.723815069501	0.25650239037871	0.482786041191639	0.531296202652414	0.595213536429703	0.763052907172244
X276_21335	protein_coding	12.5249634818516	-0.290670404912626	0.560761425634061	-0.518349500563382	0.604214441764071	0.770594707198291
X276_21330	protein_coding	15.303460289994	0.0971227964861921	0.543454892929307	0.17871362968633	0.858162566540157	0.930263013033472
X276_21325	protein_coding	22.5889619678919	0.3642119101066	0.476739872084225	0.76396360244493	0.44488893313748	0.646898507478903
X276_21320	protein_coding	36.5156409621783	-0.0227895692946351	0.354801464567716	-0.0642318918339346	0.948785583806298	0.975129215013862
X276_21315	protein_coding	40.0459498358913	-0.123805941878105	0.333832036607371	-0.370862973896409	0.710739594173167	0.842049445300057
X276_21310	protein_coding	26.3490277718713	-0.203962365297892	0.402680428352081	-0.506511742158869	0.612497448695463	0.776062086085978
X276_21305	protein_coding	7.84405206541676	-0.418678221850788	0.777317193697648	-0.53861953041224	0.590149408589565	0.759455890988104
X276_21300	protein_coding	15.5406694668569	-0.14305930185374	0.580392614715665	-0.246487116180527	0.805305176639669	0.901581242053604
X276_21295	protein_coding	24.1307705738104	0.00228974585942803	0.472393419857675	0.00484711632968532	0.996132575860024	0.998256073143887
X276_21290	protein_coding	51.1097522033017	-0.0461753886029718	0.289126049453479	-0.159706773880302	0.873112064615044	0.938815145415216
X276_26875	protein_coding	154.473781173585	0.071134848967349	0.220533656782361	0.322557790068072	0.747030164932081	0.865965797397405
X276_21280	protein_coding	49.9801767688196	-1.7768705222244	0.363370290154363	-4.88997193873383	1.00850353423819e-06	8.97911953495024e-06
X276_21275	protein_coding	116.829334581474	-0.678755476447027	0.206327324680249	-3.28970230917748	0.00100293428867146	0.00475281662403684
X276_21270	protein_coding	174.162898602477	-0.983845506206514	0.197621292677803	-4.978438774867	6.40992129380111e-07	5.85107572857457e-06
X276_21265	protein_coding	96.9639473302175	-1.01952069402546	0.226665855136096	-4.49790151857371	6.86274710566798e-06	5.26293216048046e-05
X276_21260	protein_coding	405.68358811158	0.126695870393799	0.158228435883013	0.8007149264085	0.423296699350371	0.625563591212227
X276_21255	protein_coding	513.03571266287	0.118761082048605	0.137290632114972	0.865034126648572	0.387020058160749	0.590616622919378
X276_21250	protein_coding	459.233116533179	0.115713278996747	0.159876608315032	0.72376616076779	0.46920930742779	0.66848091998285
X276_21245	protein_coding	212.650992884697	-0.0931944196429789	0.17485398665169	-0.532984242610509	0.594044488103135	0.76217334568036
X276_21235	protein_coding	230.027070976377	-0.386515889336274	0.200317184020875	-1.92951938309993	0.0536664161442761	0.13877107936977
X276_21230	protein_coding	426.373608224323	-0.386316051533511	0.152463027826655	-2.53383431406557	0.0112822062828037	0.0388269778444071
X276_21225	protein_coding	232.526013779023	-0.300511451504303	0.181244311686047	-1.65804625098995	0.0973081313677952	0.221416033668928
X276_21220	protein_coding	245.26730880862	-0.619260499470872	0.170111734588103	-3.64031617789512	0.000272303455029168	0.00148192314738273
X276_21215	protein_coding	240.789010307318	-0.873681731684803	0.184468752345914	-4.73620448219047	2.17757882466351e-06	1.83455162271383e-05
X276_21210	protein_coding	224.795430475349	-0.796508312504683	0.1745691735303	-4.56270884714037	5.04978204377503e-06	3.9697366869208e-05
X276_21205	protein_coding	485.126897166078	-1.02073357376596	0.15083438803755	-6.76724709163703	1.31255809561259e-11	2.1638392895203e-10
X276_21200	protein_coding	46.4827939299954	-0.753111921482935	0.324269349786577	-2.32248876428996	0.020206632720376	0.0627005811343153
X276_21195	protein_coding	55.3750806878514	-0.211817352453204	0.283218954679073	-0.747892571996893	0.454524958327004	0.656039861558258
X276_21190	protein_coding	30.9041045471064	-0.0625284543381194	0.386022591107886	-0.161981334197728	0.871320552896087	0.937961511143692
X276_21185	protein_coding	4.94292093552845	-0.444767797428648	0.948125670900741	-0.469102157107621	0.638996617280962	NA
X276_21180	protein_coding	6.47013233171191	0.793405798180146	0.725349649978601	1.09382529956905	0.27403160593071	NA
X276_21175	protein_coding	0.461239385678281	1.86702926979015	3.76539170327936	0.495839322151825	0.620007779256457	NA
X276_21170	protein_coding	1.83820679291493	1.46215218735073	1.64187482077114	0.890538163356447	0.373176985881049	NA
X276_21165	protein_coding	7.54979993320112	0.8820477511648	0.745071520239655	1.18384306365795	0.23647519187669	0.430478120204741
X276_21160	protein_coding	2.88845624329448	1.46589222986939	1.95075295650363	0.751449446728887	0.452382214049078	NA
X276_21155	protein_coding	2.61576211353984	-0.141389468333738	1.69186466406915	-0.0835701999908658	0.933398160991401	NA
X276_21150	protein_coding	7.84259785436168	-0.403446310462649	0.779991609604731	-0.517244423522837	0.604985544869912	0.770950676723626
X276_21145	protein_coding	6.82508571747821	-0.540957959450473	0.89435438815211	-0.604858618257786	0.545272941044077	NA
X276_21135	protein_coding	838.040328021151	0.045394615773363	0.14164105217517	0.320490529237404	0.748596508641465	0.867213451730785
X276_21125	protein_coding	160.045975073403	-0.140401490122142	0.187606115776225	-0.748384398564129	0.454228330218265	0.656014556176979
X276_21120	protein_coding	29.8360420041228	-0.281734799284868	0.356771556383237	-0.789678420950784	0.429715596777273	0.630884765911918
X276_21115	protein_coding	14.4355472070228	0.194291467995054	0.511126745462709	0.380123853270811	0.703853480071488	0.836077284977151
X276_21110	protein_coding	57.9153277997015	-0.97591419839267	0.289546665813362	-3.37049019594558	0.000750345759489144	0.0036553113112523
X276_21105	protein_coding	162.332585449613	-0.804903824478212	0.190253301059354	-4.23069570933281	2.32969647774673e-05	0.000160820897825072
X276_21100	protein_coding	202.16791767571	-0.553805354847361	0.170997322087004	-3.23867852483435	0.00120084841642412	0.00555628780079703
X276_21095	protein_coding	253.058806456277	-0.694927698105511	0.174713531007745	-3.97752649206493	6.9635866546377e-05	0.000440589782819002
X276_21090	protein_coding	36.3783980159433	-0.877622269077036	0.364061491564922	-2.41064295293789	0.0159244293470221	0.0514860676481094
X276_21085	protein_coding	80.8763702371244	-0.252476394230279	0.257556976819955	-0.980273946944066	0.326950911395885	0.531464811366548
X276_21080	protein_coding	164.763073819397	0.548189343724761	0.227982994746551	2.40451856654564	0.01619378359914	0.0522132899173917
X276_21075	protein_coding	351.327618561998	0.464450935806804	0.176611412850695	2.62979004759701	0.00854376148540722	0.0305663795608062
X276_21070	protein_coding	879.213025770203	-0.790097508960375	0.1295605629457	-6.09828709444177	1.07211068149865e-09	1.4482736533693e-08
X276_21065	protein_coding	2099.41018744096	-0.319546023253946	0.121024071060478	-2.64035096864543	0.00828202093415104	0.029720443062171
X276_21060	protein_coding	3220.71508347097	-0.21557054305988	0.14278629125577	-1.50974257517294	0.131109122983194	0.277855162005558
X276_21055	protein_coding	2710.17876235037	-0.528541447251512	0.12076290967808	-4.37668692035041	1.20496859504926e-05	8.79589653001017e-05
X276_21050	protein_coding	194.117550555074	-0.343841945621406	0.172016632643015	-1.99888778392134	0.0456204967890804	0.122218561370697
X276_21045	protein_coding	856.591696749313	-1.37696850394974	0.238592499396359	-5.77121454963373	7.87021908560847e-09	9.39032992930087e-08
X276_21040	protein_coding	2479.84662576735	-1.68343304455351	0.235076929050233	-7.1612005965663	7.99735220404655e-13	1.48013987052058e-11
X276_21035	protein_coding	1356.03799746634	-1.569988331849	0.228768428843806	-6.86278408163099	6.7531261722052e-12	1.13380164769774e-10
X276_21030	protein_coding	1196.53757043852	-1.43902247733539	0.175827070877734	-8.184305580203	2.73878307442578e-16	6.63660785199773e-15
X276_21025	protein_coding	16.3946984162472	-0.273799054328493	0.504269997975707	-0.542961222019166	0.587156501997821	0.757600873242058
X276_21020	protein_coding	6.85204392747072	0.222613697140592	0.750359794403121	0.296675939730582	0.766713927768161	0.878258075441239
X276_21015	protein_coding	16.1420609420831	-0.0563326544107092	0.497087220718666	-0.113325493118222	0.909772506841701	0.95678759612144
X276_21010	protein_coding	5.81607425550127	-0.0198529584788957	0.813995227396813	-0.0243895268801344	0.980541902181251	NA
X276_21005	protein_coding	1499.18883582594	0.323677055332373	0.111688838945	2.89802507027371	0.00375520570972462	0.0151270111751632
X276_21000	protein_coding	825.712045105131	0.129505904257596	0.132064911913946	0.980623107082242	0.32677863508341	0.53136851038641
X276_20995	protein_coding	801.702409960644	0.183682541832585	0.134030389061656	1.37045444035895	0.170545087973057	0.338855646052975
X276_20990	protein_coding	466.446977473028	0.106189453323036	0.183138256792242	0.579832172605537	0.562027799367922	0.740704425239305
X276_20985	protein_coding	944.074175174336	0.334764655030015	0.132807872616237	2.52066875581505	0.011713205755743	0.0399882209569702
X276_20980	protein_coding	4916.9757303472	-0.190288635811678	0.113450542059222	-1.6772827379912	0.0934872064607138	0.214906287321181
X276_20975	protein_coding	2065.59326927833	-0.757807911464156	0.144101286851584	-5.25885596181148	1.44954370905159e-07	1.44370868140922e-06
X276_20970	protein_coding	318.969639924308	-0.699404654212278	0.176403500016123	-3.96480032509761	7.34574102448262e-05	0.000457988442388499
X276_20965	protein_coding	208.531194605793	-0.798418809772882	0.198079605465711	-4.03079765781891	5.55878831824861e-05	0.000360937346465286
X276_20960	protein_coding	469.898204010397	-0.747957381862398	0.165317949461586	-4.52435675798287	6.05794647528589e-06	4.68394841781562e-05
X276_20955	protein_coding	31.3757335796716	-0.115313494349754	0.384312343183447	-0.300051498202103	0.76413787435195	0.877623024486758
X276_20950	protein_coding	210.159966974773	0.102791845016786	0.247038047941133	0.416097220138659	0.677338864031281	0.818973765383501
X276_20945	protein_coding	224.942942227059	0.07443062343154	0.169533992074284	0.439030677688088	0.660639307788369	0.808226089287671
X276_20940	protein_coding	265.702659167976	-0.594386717129693	0.189241681992429	-3.14088688533995	0.00168437073409901	0.00748414633364789
X276_20935	protein_coding	2232.64716494835	-0.231132170883942	0.109404906155289	-2.11263076772694	0.0346323831486898	0.0971981093623825
X276_20930	protein_coding	169.680791303422	0.0026954646053893	0.209477254238921	0.0128675765547077	0.989733442646227	0.994887798315287
X276_20925	protein_coding	186.603328475647	-0.562431752458952	0.216222848502115	-2.60116706608575	0.00929071966206759	0.0330876311601362
X276_20920	protein_coding	249.934240486426	-0.675051456967387	0.180301185158234	-3.74402118530146	0.000181098373444582	0.0010269522962159
X276_20915	protein_coding	103.312042130623	-0.606282489371715	0.261464150694146	-2.31879776926256	0.0204060042180136	0.0631109380453171
X276_20910	protein_coding	376.989739321355	-0.207813921201398	0.161270380455977	-1.28860563616098	0.197535223003677	0.377792141310124
X276_20905	protein_coding	187.13175919864	0.746272491387125	0.202521901489026	3.68489771180409	0.000228794506674217	0.00126835256589091
X276_20900	protein_coding	277.589101499076	0.945953695702209	0.174579578968285	5.41846704690503	6.01122157355509e-08	6.30775728064341e-07
X276_20895	protein_coding	409.983566513223	0.639876151541001	0.161014858672057	3.97401927262039	7.06698409816376e-05	0.000445333676212706
X276_20890	protein_coding	1096.82241782783	3.98496436558206	0.220692392898139	18.0566457830802	6.99457079724914e-73	1.42962944860296e-70
X276_20885	protein_coding	1015.93693866963	3.99883818368264	0.174176116700207	22.9585907611286	1.20931502633158e-116	5.68498993878474e-114
X276_20880	protein_coding	764.197036379147	3.75254044429809	0.165689818181437	22.6479845622674	1.4604005625219e-113	5.72111920367953e-111
X276_20875	protein_coding	745.773281412125	3.8723586045339	0.172307318575436	22.473558503196	7.5308918213893e-112	2.72328634248854e-109
X276_20870	protein_coding	658.213621324562	3.6130897415967	0.198812232403269	18.1733774522885	8.38729905855881e-74	1.7922133124675e-71
X276_20865	protein_coding	36.9783104135103	1.07241568626124	0.413003925948263	2.5966234674379	0.00941450636217413	0.0334524523118523
X276_20860	protein_coding	386.420589589117	-0.775959324528826	0.158496872631991	-4.89573902401532	9.7936969331043e-07	8.75288389401584e-06
X276_20855	protein_coding	461.465584603153	-0.873495763128801	0.153109224150401	-5.70504989477809	1.16309013724042e-08	1.3401192978351e-07
X276_20850	protein_coding	321.498836028753	-0.479603490984879	0.168501242376132	-2.84629053306502	0.00442318187112039	0.0172989833412121
X276_20845	protein_coding	473.589455101348	0.476379347530857	0.159772975197204	2.98160153144094	0.00286744947106522	0.0119714742126799
X276_20840	protein_coding	182.600599205711	0.53437443137325	0.202638145477882	2.63708706035101	0.00836213671868495	0.0299850531766117
X276_20835	protein_coding	937.90630271969	-0.14935443908519	0.158569303611163	-0.941887462982312	0.346250259457341	0.552058773769848
X276_20830	protein_coding	317.318810755595	-0.133625047588274	0.199436418335482	-0.670013273922198	0.502849328444293	0.695877154258646
X276_20825	protein_coding	699.590464861779	-0.314626471307315	0.173442940360671	-1.81400563581923	0.0696768581024002	0.171672384664247
X276_20820	protein_coding	175.122634876147	-0.430843624004527	0.213365584369205	-2.01927422024632	0.0434587258087908	0.117481006341073
X276_20815	protein_coding	974.773762784421	-0.430301784550982	0.152107646964648	-2.82892933483475	0.00467040101095014	0.0180704157633552
X276_20810	protein_coding	454.078171841286	-0.884962287931604	0.163373470794085	-5.4168053333886	6.06733364785678e-08	6.35245779032844e-07
X276_20805	protein_coding	415.56592449327	-0.391194205873536	0.194022593511562	-2.01623016574214	0.0437759134418845	0.118042609419852
X276_20800	protein_coding	954.159871158578	-0.370596023002539	0.128425108821021	-2.88569755871507	0.00390547261668878	0.0155854217071765
X276_20795	protein_coding	582.845762600695	-0.398999798601729	0.139629741339317	-2.8575559531555	0.00426917358307747	0.0167715099068158
X276_20790	protein_coding	1028.19171710519	-0.45575357361827	0.137874770416005	-3.30556179526639	0.000947862000951384	0.00451458892246449
X276_20785	protein_coding	623.7767533439	-0.550747559813763	0.13010637432354	-4.23305593347948	2.30537139219593e-05	0.00015937574874578
X276_20780	protein_coding	418.413628665472	-0.499946327683583	0.13798641989294	-3.62315601833484	0.000291030155338483	0.00157618981595185
X276_20775	protein_coding	1338.71856067319	-0.376755323404713	0.126430108621334	-2.97994937687761	0.00288296022989409	0.012014890107032
X276_20770	protein_coding	140.962764667522	-0.178788671116788	0.196927014665007	-0.907893065971302	0.363934721465443	0.567592378064244
X276_20765	protein_coding	191.977617722499	-0.25038816011252	0.177483165336721	-1.41077132378997	0.15831205255238	0.32064840975818
X276_20760	protein_coding	205.3263961479	-0.252756212150962	0.171503717303138	-1.47376521118902	0.140544818083513	0.293906223225353
X276_20755	protein_coding	828.070759005502	-0.4383291821178	0.257333247505835	-1.70335231209431	0.0885021563350559	0.206066684958444
X276_20750	protein_coding	339.410478328604	0.229301112518801	0.149381305352713	1.5350054143481	0.124782498084084	0.267977397667098
X276_20745	protein_coding	1812.56978788786	0.381325806210413	0.107042464672135	3.56237879404582	0.000367509597568767	0.00192604528224167
X276_20740	protein_coding	436.213192627413	0.402516716884939	0.182447338640945	2.20620766454198	0.0273694628757076	0.0801144738348078
X276_20735	protein_coding	322.297206783052	-0.251342209830244	0.159555480408935	-1.57526528819984	0.115195222710994	0.253251844252807
X276_20730	protein_coding	261.335388187497	-0.312158250421163	0.166478017845322	-1.87507188313112	0.0607828350511663	0.154287315105579
X276_20725	protein_coding	310.31486148008	-0.380108724310105	0.155551133526247	-2.4436255506037	0.0145405093369497	0.0479683750126319
X276_20720	protein_coding	271.156966809126	-0.360146850531085	0.160401874880627	-2.24527830986459	0.0247502715766884	0.0738736677346108
X276_20715	protein_coding	165.194344260192	0.570575807986102	0.204263885341376	2.79332691157092	0.00521689399073064	0.0199549378766678
X276_20710	protein_coding	4176.44569468749	-0.334332907361229	0.135312500244989	-2.47082055801131	0.0134803441653727	0.0449121884630879
X276_20705	protein_coding	5163.27845069906	-0.50562109787102	0.12305061444237	-4.1090497610463	3.9729047153516e-05	0.000264916667615147
X276_20700	protein_coding	1559.81872729413	-0.539706148496236	0.113818596764182	-4.74180989609668	2.11817339513669e-06	1.78770792289724e-05
X276_20695	protein_coding	1159.15665485493	-0.641465652822948	0.129477566130702	-4.95426097348337	7.26057063600382e-07	6.60192312569709e-06
X276_20690	protein_coding	244.771768490479	-0.190392448726822	0.1747470217408	-1.08953186629543	0.275919410292039	0.475475494055307
X276_20685	protein_coding	690.960899968676	-0.18598310812447	0.292224692249626	-0.636438716703645	0.524490512626842	0.713434577505435
X276_20680	protein_coding	195.544399400738	-0.211885610048563	0.208769216346362	-1.01492745796885	0.310140408321528	0.514234793439108
X276_20675	protein_coding	413.307674791208	-0.34558593251732	0.183082898625378	-1.88759264307069	0.0590806585031418	0.150535596543778
X276_20670	protein_coding	719.121497187048	-0.00945585786120994	0.123090199506956	-0.0768205584123336	0.938766295817043	0.970987977257628
X276_20665	protein_coding	221.130213183756	-0.0192900591163304	0.171834581374876	-0.112259470486019	0.910617676481268	0.957248143367272
X276_20660	protein_coding	62.6305548747017	0.609299562012634	0.270204072689137	2.25496068933653	0.0241357963582134	0.0724999224792083
X276_20650	protein_coding	88.5914145898779	-0.776215301196186	0.270850936970455	-2.86583945353254	0.00415905109901578	0.0164162042119842
X276_20645	protein_coding	1077.03066071533	-0.0402574150217388	0.128006003905944	-0.314496303246206	0.753144123722646	0.869739472296279
X276_20640	protein_coding	643.329693895731	-0.231977010898032	0.128311714811142	-1.80791762653527	0.0706193219658953	0.173539692922987
X276_20635	protein_coding	740.214766301676	-0.18547669971589	0.145669156094065	-1.27327366128297	0.202920949651691	0.384606322224702
X276_20630	protein_coding	45.3980673617257	0.0135974855018699	0.305408036283478	0.0445223566063889	0.964488031649367	0.983953610413124
X276_20625	protein_coding	89.694558975003	0.128506111281096	0.230609678993974	0.557245089805851	0.577359986594907	0.752040845888731
X276_20620	protein_coding	1344.48232851499	-0.582558028731421	0.139629679963845	-4.17216474951646	3.01719343754682e-05	0.000205265214904596
X276_20615	protein_coding	85.5874333591139	-0.413144258865761	0.255982019248008	-1.61395812127525	0.10653651035734	0.238036185926737
X276_20610	protein_coding	46.0864979209898	-0.493807084167623	0.313204962094568	-1.57662599233829	0.114881608367732	0.252793244243038
X276_20605	protein_coding	1.1786040757528	-1.09942196164031	1.91111930291717	-0.575276467545556	0.565104334115351	NA
X276_20600	protein_coding	18.3749009460874	-0.159132446827706	0.453759321038682	-0.350697912857067	0.725814991531392	0.852586825543344
X276_20595	protein_coding	264.041377197542	-0.279429039702011	0.163089564187292	-1.71334714820327	0.0866486932948224	0.202352462582692
X276_20590	protein_coding	696.111063669844	-0.388058076194874	0.153608582610349	-2.52627860761687	0.0115278020656518	0.0394411917835728
X276_20585	protein_coding	584.480121292407	0.114429834944444	0.16745684448915	0.683339252531169	0.494392496215289	0.687746292691979
X276_20580	protein_coding	1759.60868526074	-0.759232632342092	0.16499825591936	-4.60145853125354	4.19542692927787e-06	3.35991516090891e-05
X276_20575	protein_coding	1721.03908654484	-0.850829240085428	0.140782646471385	-6.04356617389176	1.50744506334115e-09	1.99185806464473e-08
X276_20570	protein_coding	494.792342652735	-0.719562772944697	0.152015565710749	-4.73348087467477	2.20701768332626e-06	1.85602685676507e-05
X276_20565	protein_coding	467.068167628045	-0.349290370491207	0.143671302370364	-2.43117703207552	0.0150498590927089	0.0492340901842899
X276_20560	protein_coding	287.804230361083	-0.0715507820777557	0.186811869313342	-0.383009828769191	0.701712476464647	0.835549734513755
X276_20555	protein_coding	208.563714853766	-0.118795982125679	0.171940841515203	-0.690911950173138	0.489620875815767	0.682999328548938
X276_20550	protein_coding	43.2318663380667	0.355578862109579	0.316019405469694	1.125180466627	0.260512568709296	0.457649321936622
X276_20545	protein_coding	397.918609632853	-0.0596707590117216	0.16070660226359	-0.371302474019394	0.710412255463774	0.842049445300057
X276_20540	protein_coding	240.267609829935	-0.138732674985649	0.173990855108289	-0.797356130581139	0.425244229762325	0.627258589304264
X276_20535	protein_coding	225.535520847011	0.159785840769467	0.170937635005354	0.934761035885765	0.349911463974038	0.556284677761905
X276_20530	protein_coding	239.889795556867	-0.895870664857583	0.193532929011912	-4.62903480783078	3.67374019767094e-06	2.9673973658507e-05
X276_20525	protein_coding	631.105344019791	-0.895596937669318	0.155050708807511	-5.77615506925004	7.6426941721875e-09	9.21238597524448e-08
X276_20520	protein_coding	131.020760625126	-0.766801533684582	0.220109118513194	-3.48373360842213	0.000494471383940484	0.00251842900964704
X276_20515	protein_coding	113.538480978775	-0.834291508201883	0.239448596464079	-3.48421966351781	0.000493574219274739	0.00251658612235418
X276_20510	protein_coding	1482.46352043602	-0.730282778660829	0.144496466068741	-5.05398366153408	4.32688639272317e-07	4.05193086298638e-06
X276_20505	protein_coding	229.647502156423	-0.908762942093074	0.182249185797144	-4.98637586839256	6.15224023138442e-07	5.63775464478326e-06
X276_20500	protein_coding	467.177450931889	-0.640543462799855	0.17444929504762	-3.67180310258636	0.000240845212381769	0.00132577674871978
X276_20495	protein_coding	366.255912969201	-0.506037012484131	0.203570534728493	-2.48580676549799	0.0129258129956713	0.0433720534565672
X276_20490	protein_coding	229.47914896471	-0.80685398490485	0.16715773784361	-4.82690179535528	1.38673459225044e-06	1.20055972710301e-05
X276_20485	protein_coding	722.691661933589	0.188002741431164	0.132085228464154	1.42334418176204	0.154636405040804	0.314781061385028
X276_20480	protein_coding	4213.16153178581	-2.28436254929382e-05	0.100567972384666	-0.000227146127651484	0.999818763613259	0.999881677392313
X276_20475	protein_coding	617.039725225084	-0.44884507869758	0.144974369825553	-3.09603055517795	0.00196130149838901	0.00856088982723002
X276_20470	protein_coding	44.0625608240665	-0.44793506325523	0.343121698509556	-1.30546994026015	0.191732876384536	0.36879552041068
X276_20465	protein_coding	263.731093972201	-0.321871772625604	0.174032558501001	-1.84949170085178	0.0643868450729823	0.161258688699036
X276_20460	protein_coding	42.3461997579368	-0.640762184840308	0.363347074498034	-1.76349895131404	0.077816373997615	0.18788637604663
X276_20455	protein_coding	277.368993274673	0.0217129854184429	0.160016189831821	0.135692428630275	0.892064433436713	0.947062985904695
X276_20450	protein_coding	695.572853596758	-0.122053250027235	0.131857352799923	-0.925646142861942	0.354629905188712	0.56035852790303
X276_20445	protein_coding	425.389384149965	-0.461663407720731	0.170943688260036	-2.70067536520248	0.00691988455943031	0.0254740621095395
X276_20440	protein_coding	2253.29444507526	-0.0629492841692919	0.123125340568022	-0.511261807511628	0.60916774455841	0.773717809174393
X276_20435	protein_coding	3653.2400626305	-0.434542693161386	0.123958289288016	-3.50555574505978	0.000455655071678782	0.002356473588517
X276_20430	protein_coding	13.4747208769492	-0.640565773044077	0.555560680430246	-1.15300775524287	0.248907201359856	0.445079023808552
X276_20425	protein_coding	1424.55326016446	0.0321967687081636	0.47147846298772	0.0682889489885399	0.945555621023184	0.974245287303669
X276_20420	protein_coding	3.74233546640268	-3.4435894526579	1.69106645426017	-2.03634188590444	0.0417160365949369	NA
X276_20415	protein_coding	406.993503278597	-0.218206396332156	0.254520401808712	-0.857323793226411	0.391265962523273	0.594102483792606
X276_20410	protein_coding	17.9726934732667	0.540125699040373	0.514685335907306	1.04942896437533	0.293980733245236	0.495341730102456
X276_20405	protein_coding	614.729204867508	0.231951193473282	0.154365988864792	1.50260556213873	0.132940788228934	0.280500289705665
X276_20400	protein_coding	389.910861217095	-3.16898498631709	0.480779243391759	-6.59135149837339	4.3584063567139e-11	6.80693298435616e-10
X276_20395	protein_coding	175.609663791001	-2.61130458764069	0.380848844823924	-6.85653802848729	7.05493068486748e-12	1.17607195565823e-10
X276_20390	protein_coding	319.066435723997	-2.14169123030667	0.586621023437805	-3.65089409471826	0.000261328988718328	0.00142849718135449
X276_20385	protein_coding	139.700458730889	-1.72524125386566	0.356095434834489	-4.84488450313197	1.26685352410428e-06	1.11525813048956e-05
X276_20380	protein_coding	129.826540650736	0.0235318180271902	0.230864944676658	0.101928935378856	0.918813082458636	0.959911606442387
X276_20375	protein_coding	1.88523588623992	-0.558845299540373	1.54046026995979	-0.362778132249371	0.716770628571506	NA
X276_20370	protein_coding	6.26687278568223	-0.986634814880874	0.86349241201885	-1.14260971045955	0.253200672033801	NA
X276_20365	protein_coding	1.37860770413465	-0.14400610908306	1.83836208756816	-0.0783339202091335	0.937562435926494	NA
X276_20360	protein_coding	7.57325214075134	-0.000111880590245374	0.754444117045156	-0.000148295397522037	0.999881677392313	0.999881677392313
X276_20355	protein_coding	137.797060985305	0.491235409274337	0.199450209591363	2.4629475711296	0.0137800064385327	0.0457807846413727
X276_20350	protein_coding	57.5946172572801	0.284862181920294	0.296209130744961	0.961692778355179	0.33620395102064	0.540709809698266
X276_20345	protein_coding	13.3363511615384	0.451898901352331	0.607641392647449	0.743693413286808	0.457061975185036	0.658488613345037
X276_20340	protein_coding	38.4892369122292	1.26633844706852	0.380702901368073	3.32631677488634	0.000880018550634902	0.00422139510870885
X276_20330	protein_coding	569.845921846102	0.156021699551124	0.139353245316586	1.11961296054979	0.262878730165136	0.460429549368965
X276_20325	protein_coding	15.9798083230323	0.225204616162375	0.487074232459633	0.462361999782115	0.643821745205528	0.797945168523909
X276_20320	protein_coding	421.058018764572	0.215600546990434	0.180347312825417	1.19547413051362	0.231901837683669	0.425349410437349
X276_20315	protein_coding	64.0374396416456	0.252806153782202	0.294581632185558	0.858187090303575	0.390789163384354	0.593570228455524
X276_20310	protein_coding	28.9081718369552	1.3004276389433	0.439346210701309	2.95991545452841	0.00307723478316035	0.0127230261351247
X276_20305	protein_coding	43.6419825461755	1.29814917370709	0.347928391698644	3.73108146584219	0.000190659552555557	0.00107727230356211
X276_20300	protein_coding	226.384720991026	-1.72151012698233	0.208260295125959	-8.26614658325117	1.38358417342103e-16	3.44139111071549e-15
X276_20295	protein_coding	1957.09376165107	0.272833434419104	0.114844776482562	2.37567125624152	0.0175170615459912	0.0557911289483093
X276_20290	protein_coding	3.46842279321603	-1.21620123095511	1.09948440991198	-1.1061559581845	0.268659021755431	NA
X276_20285	protein_coding	260.205819746855	0.533136566836294	0.170779618657617	3.12178098901331	0.00179760612177284	0.00794224283689296
X276_20280	protein_coding	31.6287412546021	0.131585599961439	0.373947445645654	0.351882601402035	0.724926307847112	0.852395841217928
X276_20275	protein_coding	23.5410372114917	0.723184579907323	0.410455998092034	1.76190525481167	0.0780853066430367	0.188438925322852
X276_20270	protein_coding	12.3764955064679	0.467108320503932	0.591339072472039	0.789916212624388	0.429576702407433	0.630877875044468
X276_20265	protein_coding	39.828597598904	0.837613902235935	0.364724357322441	2.29656694273212	0.0216434862456754	0.0662284566058183
X276_20260	protein_coding	40.4708863392402	0.728901797482978	0.329704873143208	2.21077047037269	0.0270517357060797	0.0793326322858893
X276_20255	protein_coding	53.0192418326598	0.44892404981361	0.32624049967697	1.37605248354547	0.168805385033365	0.336394283612483
X276_20250	protein_coding	34.0845651692468	-0.785612164938641	0.340559664305505	-2.30682681268412	0.0210644768629448	0.0648912881603561
X276_20245	protein_coding	931.468272402563	4.03857149285673	0.247221696224765	16.3358295591703	5.48807132364206e-60	8.06231977888791e-58
X276_20240	protein_coding	7806.99166051138	4.37181723617096	0.191779731087923	22.7960338215651	5.01991806472211e-115	2.14533043838715e-112
X276_20235	protein_coding	182.644782877754	3.47112951841927	0.285471772220708	12.1592740725889	5.12117378408818e-34	3.34369971652757e-32
X276_20230	protein_coding	117.026269639313	1.5732363036374	0.288099114759201	5.46074674666163	4.74136003136233e-08	5.0542252851325e-07
X276_20225	protein_coding	173.798173333366	1.06653158418069	0.220562265328124	4.83551246898031	1.32803049071589e-06	1.15185818023163e-05
X276_20220	protein_coding	52.6759386649698	0.716062305535541	0.300623479710194	2.38192408066674	0.0172224476677647	0.0549645122105648
X276_20215	protein_coding	31.5473761290194	0.888410364712649	0.385920513449578	2.3020553034912	0.021332053593335	0.0654155146394442
X276_20210	protein_coding	34.0653868898858	0.418280754404172	0.364006928062391	1.14910108065987	0.250514302849173	0.446763178184355
X276_20205	protein_coding	1210.18732894863	-0.272681979347503	0.238093591349788	-1.14527223434125	0.252096403931138	0.448224355098441
X276_20200	protein_coding	3.76754015437445	-0.637689498999266	0.934903133482824	-0.682091519603385	0.495181082626208	NA
X276_20195	protein_coding	69.4648778060334	-0.896921933884924	0.267847461297474	-3.34862958767712	0.000812122919332988	0.00392776732899627
X276_20190	protein_coding	162.17436896186	-0.719849937908693	0.235015588090391	-3.06298805010256	0.00219138810591054	0.00939937544332615
X276_20185	protein_coding	131.521954620013	-0.34014519288317	0.201440366278494	-1.68856520253202	0.0913027838760864	0.210916160688689
X276_20180	protein_coding	98.2870937495447	-0.105709977445759	0.230832654237087	-0.457950708036241	0.646987854976488	0.79934031701563
X276_20175	protein_coding	103.390423212549	0.0416201364339948	0.226925376645208	0.18340891199254	0.854477183717573	0.927879644587017
X276_20170	protein_coding	43.3456141685286	-0.553304491226724	0.343078042194961	-1.61276567770635	0.106795425489495	0.238501327898392
X276_20165	protein_coding	105.2797536613	-0.133559763908772	0.242836371792644	-0.549999009303343	0.582320053083539	0.754544258419437
X276_20160	protein_coding	121.646117540169	-0.304522689147204	0.205516052289273	-1.48174649014071	0.138407761870886	0.290082429137332
X276_20155	protein_coding	120.305516863182	-0.636145085827963	0.208164193571051	-3.05597747102857	0.00224328110923968	0.00958696772230519
X276_20150	protein_coding	402.433106512373	-0.219818385641716	0.156395171768043	-1.40553178948349	0.159863203170783	0.322874114442489
X276_20145	protein_coding	282.943729644323	-0.291825179250776	0.162380224790963	-1.79717191318371	0.0723083319718166	0.176950269963305
X276_20140	protein_coding	621.854586185988	-0.346560205158095	0.136647629430507	-2.53615965825694	0.0112075624163674	0.0386266502341226
X276_20135	protein_coding	271.77060934606	-0.438136918501819	0.17007549052457	-2.57613202907989	0.00999124874578523	0.0352090407450797
X276_20130	protein_coding	113.947963072124	-0.11710386728909	0.219500949481134	-0.533500504512194	0.593687161891354	0.761922835940829
X276_20125	protein_coding	277.71860299468	-0.149447036300981	0.168526263745657	-0.886787809682467	0.375193151947229	0.578099969617805
X276_20120	protein_coding	10.8561521541777	0.140074974807045	0.648118659219853	0.21612550852286	0.828889916637566	0.914662621636128
X276_20115	protein_coding	153.277956758783	0.0810714608365413	0.184252862801749	0.440001091998076	0.659936316420188	0.807906412367527
X276_20110	protein_coding	128.626956264189	-0.0542670904992322	0.259183663831133	-0.209376971129589	0.834153968727808	0.917276679997526
X276_20105	protein_coding	1013.81549205723	1.39886544349327	0.141697406544333	9.87220216381028	5.49448713087944e-23	2.11717901657904e-21
X276_20100	protein_coding	456.28265313963	0.300166121699272	0.14329434219519	2.09475208232854	0.0361930367472296	0.100915460111937
X276_20095	protein_coding	99.9394153561646	0.422232406934897	0.229557512659121	1.83933168661696	0.0658664151736471	0.164105420728343
X276_20090	protein_coding	16.5562484623608	0.478375271071086	0.518536559239451	0.922548781850077	0.356242397483831	0.561789839171918
X276_20085	protein_coding	15.1578860518682	0.420345390132849	0.504399194882854	0.833358566780571	0.404642534860003	0.607138827667611
X276_20080	protein_coding	160.733379286221	-0.134314233370739	0.195550858003306	-0.686850647152204	0.492176849977656	0.685344600635355
X276_20075	protein_coding	91.6827838421878	-0.147498104135131	0.274771656886795	-0.536802470117575	0.59140406525545	0.760445982156967
X276_20070	protein_coding	218.999249188202	-0.331878690093579	0.200554476179982	-1.65480569875561	0.0979639176471351	0.222370051597867
X276_20065	protein_coding	443.03837181869	-0.216338279323502	0.172299532550541	-1.2555941163685	0.209263165642219	0.393498456673629
X276_20060	protein_coding	426.239230108576	-0.209279207948998	0.173814637323241	-1.20403673230238	0.228575381482817	0.421362546211219
X276_20055	protein_coding	536.818988914648	-0.045548746938432	0.135242923320779	-0.336792091002029	0.736273635599321	0.85840966676952
X276_20050	protein_coding	245.343368367744	-0.0265326145750772	0.180740692361763	-0.146799341246136	0.883290404660686	0.94393002780402
X276_20045	protein_coding	244.019152533419	0.119194983503957	0.173961807267019	0.685179036574398	0.493230950674772	0.686609031424963
X276_20040	protein_coding	59.552215316069	0.480790766806992	0.292774580471841	1.64218753565333	0.100551145007545	0.22725525609638
X276_20035	protein_coding	24.1808810489887	-0.525770966075138	0.466711665438028	-1.12654344215219	0.259935563339509	0.456970458386938
X276_20030	protein_coding	1600.27112062448	1.16107441804505	0.161314347473996	7.19758927972737	6.12864204608457e-13	1.1478384963603e-11
X276_20025	protein_coding	1390.15659017959	1.08115275835221	0.15314058761916	7.05987077077756	1.66657521120417e-12	2.94532709318451e-11
X276_20020	protein_coding	476.652948775399	0.954956870960219	0.179423479345012	5.3223629061609	1.02427972490915e-07	1.04676934495607e-06
X276_20015	protein_coding	16.5214589476366	0.421048919039035	0.532100130258316	0.791296402868066	0.428771047032087	0.630285394652233
X276_20010	protein_coding	85.5215598065234	-0.455306992395626	0.256037804904556	-1.77828033077128	0.0753578251501159	0.183014560692718
X276_20005	protein_coding	2.53063202315259	-0.776325376234915	1.21889807501282	-0.636907541450299	0.524185070192662	NA
X276_20000	protein_coding	43.7979329460161	-0.911177650454142	0.322335967465034	-2.82679484272255	0.00470164390593449	0.0181763388172681
X276_19995	protein_coding	43.7444999138936	-1.27199435797201	0.36386867877296	-3.49575116567173	0.000472729317887966	0.00243140101027498
X276_19990	protein_coding	7.93340033138373	-0.644851461961104	0.765426314124311	-0.84247359943308	0.399522911236429	0.601973463372582
X276_19985	protein_coding	36.7255765937662	-0.983486674607278	0.342163470451273	-2.87431815357196	0.00404900860768118	0.0160222133541323
X276_19980	protein_coding	23.2281840982614	-0.805593552507992	0.489936848481951	-1.6442803904301	0.100118297987201	0.226599092678506
X276_19975	protein_coding	9.38355272230324	0.137859859731541	0.68200880938818	0.202137945776996	0.839808883668334	0.920695326988069
X276_19970	protein_coding	499.367500180284	0.246912233347563	0.2486673635669	0.992941855359864	0.320738290861122	0.525362615100395
X276_19965	protein_coding	19.4285093264851	-0.401104278876919	0.494717592650153	-0.810774237334564	0.417495331832522	0.620575877789399
X276_19960	protein_coding	63.0450432111331	0.537851110433095	0.258708979364761	2.07898122343393	0.0376190763101573	0.104334677129233
X276_19955	protein_coding	43.8495915784711	0.655424136096752	0.325208826807458	2.01539466972955	0.0438633124960109	0.118110804596807
X276_19950	protein_coding	84.0628734999193	-0.287492469315734	0.24064816984048	-1.19465886445888	0.232220340462594	0.425767480699943
X276_19945	protein_coding	215.515563764192	-0.224172680615695	0.197388237359808	-1.13569422177403	0.256084559713135	0.452236482047877
X276_19940	protein_coding	155.23666998631	-0.361940230721005	0.193728261599945	-1.86828822873775	0.0617219064964648	0.156081055642755
X276_19935	protein_coding	163.178887932147	-0.94471454182977	0.208920640519721	-4.52188227778574	6.12921461903204e-06	4.73127059508532e-05
X276_19930	protein_coding	52.8344434941875	-0.841745267295733	0.290815408189092	-2.89443146268377	0.00379845822609352	0.0152750659716558
X276_19925	protein_coding	64.8553740628311	-0.887081755679595	0.304782921975661	-2.91053629228751	0.00360809060860688	0.0146473522893445
X276_19920	protein_coding	52.3096736167689	-1.15296752663944	0.332146357314393	-3.47126349950634	0.000518015411870712	0.00262130296146848
X276_19915	protein_coding	293.649269475716	-0.915976807653049	0.169947570565884	-5.38976111634353	7.05514016656556e-08	7.30533346322129e-07
X276_19910	protein_coding	221.071421861344	-0.782029831857743	0.236321313960421	-3.30918027981479	0.000935695661664289	0.00446116156742781
X276_19905	protein_coding	129.650905619824	-0.745225178264517	0.216440350533399	-3.44309726179972	0.000575092446403253	0.00287913694413385
X276_19900	protein_coding	125.786737618355	-0.542289220891275	0.237364656885068	-2.28462496484408	0.022334827803026	0.067958592557945
X276_19895	protein_coding	137.053696777725	-0.43138966641944	0.235075052023213	-1.83511462703767	0.0664887071049058	0.165028200686464
X276_19890	protein_coding	151.613688513334	-0.455694974684423	0.18805328185607	-2.42322266427235	0.0153834943849105	0.050046925331117
X276_19885	protein_coding	58.8683348802443	-0.732645484562286	0.282782344845972	-2.5908459206014	0.00957403464537097	0.0339167572478439
X276_19880	protein_coding	59.9463240134793	-0.405803006527767	0.275520820871027	-1.47285785968867	0.140789366952978	0.294213968831745
X276_19875	protein_coding	8.01591970994505	0.0257190104072498	0.684686199421895	0.0375632084142564	0.970035942638347	0.987684419827349
X276_19870	protein_coding	298.866159023562	-0.253125160327828	0.167786320968147	-1.50861619032628	0.131396894276059	0.278165335032637
X276_19865	protein_coding	2688.11737680047	-0.508377627526001	0.131520008775397	-3.86540141123456	0.000110906642680455	0.000663323317100282
X276_19860	protein_coding	1327.10129657203	0.0502885728810719	0.113860956898047	0.441666522494633	0.658730538448904	0.807692295578586
X276_19855	protein_coding	3830.20934487128	0.0409369603284377	0.110247574875456	0.371318465505324	0.710400346047556	0.842049445300057
X276_19850	protein_coding	134.895365078828	0.161077566925149	0.213208177479097	0.755494319353398	0.449952439502651	0.652042668958682
X276_19845	protein_coding	1254.91254490249	-0.325490054293649	0.129792540202225	-2.50777166227361	0.0121495149508172	0.0411490416309738
X276_19840	protein_coding	233.630470858715	-0.299777450476237	0.192042354897074	-1.5609965345244	0.11852456853607	0.258194623117733
X276_19835	protein_coding	2865.98939280138	-0.0779211805417891	0.148357063062053	-0.525227305889692	0.599425184920547	0.766149481868268
X276_19830	protein_coding	1498.65318122189	-0.146903818768843	0.123114214929832	-1.19323198261525	0.232778532278696	0.426458254186341
X276_19825	protein_coding	218.938213470108	0.0153777222675722	0.233086502060987	0.0659743148213218	0.947398274694054	0.974982331290882
X276_19820	protein_coding	74.2949044879039	0.314866695204955	0.26100720343211	1.20635251082967	0.227681598571296	0.420067187944923
X276_19815	protein_coding	910.238534696075	-0.254209218747137	0.245687759210632	-1.03468410296013	0.300816462502663	0.503431181995379
X276_19810	protein_coding	638.685239004156	0.639971043367931	0.146060555800601	4.38154599549525	1.17840160051533e-05	8.61534358323885e-05
X276_19805	protein_coding	220.809111807427	0.0617391478158919	0.16779119791757	0.367952244111292	0.712908843524634	0.843327748718999
X276_19800	protein_coding	502.938186519946	-0.630533865758169	0.148319453962455	-4.25118788475165	2.12639687849915e-05	0.000147872658666043
X276_19795	protein_coding	86.3213006091035	-0.117355307196019	0.236191876265578	-0.496864282766706	0.619284760239403	0.78159674352649
X276_19790	protein_coding	20.3061987168314	-0.0935900091458506	0.502714437133864	-0.186169328415228	0.852311975833153	0.926568800932911
X276_19785	protein_coding	38.7032268281055	-0.177661954724323	0.362406463641071	-0.490228438365491	0.623972259243689	0.784932724298792
X276_19780	protein_coding	50.4997530568385	0.279195236212698	0.327931682510412	0.851382318644472	0.394557010429814	0.597940846560462
X276_19775	protein_coding	7.83035767866885	-0.594561350818568	0.654735105366678	-0.908094504090459	0.363828293909958	0.567592378064244
X276_19770	protein_coding	65.7645331459657	-0.484580555241772	0.270615345727001	-1.79066177470445	0.0733475873463173	0.178934617599916
X276_19765	protein_coding	311.525273313577	-0.132790172457182	0.152291871849689	-0.871945238077084	0.383238252958088	0.587124169657084
X276_19760	protein_coding	177.07021200123	-0.0182897971181987	0.188003756853016	-0.0972842108282865	0.922500694454572	0.962147413875052
X276_19755	protein_coding	184.763247271423	-0.119873127355624	0.226868943634961	-0.528380506538185	0.597235264542496	0.76438959395978
X276_19750	protein_coding	198.238023678691	-0.206710003175545	0.181460116971996	-1.13914840696067	0.254641260282937	0.450681271385973
X276_19745	protein_coding	19.9601143064605	-0.262144967305652	0.472903267886555	-0.554331054799431	0.579352300905308	0.752565671886115
X276_19740	protein_coding	89.7227322958353	-1.16002786735316	0.264496436925246	-4.38579770993671	1.15561481747528e-05	8.50163576987685e-05
X276_19735	protein_coding	39.4296946978527	0.260810412947269	0.369372922206301	0.706089692198939	0.480132361501071	0.676184011808429
X276_19730	protein_coding	93.0227814910649	0.000554458506945219	0.219316470120266	0.00252812069536397	0.997982853678053	0.99920269695868
X276_19725	protein_coding	426.505304418562	0.140488906372284	0.168098187335096	0.835755034599069	0.403292727401534	0.605941231605798
X276_19720	protein_coding	65.3818386723909	0.0821878895098102	0.278650286498531	0.294949955166271	0.768032109793434	0.878258075441239
X276_19715	protein_coding	495.073153817317	-0.459455946630598	0.15026142210153	-3.05771062329057	0.00223034840812853	0.00954037112521584
X276_19710	protein_coding	58.8882095327357	-0.323663902498981	0.273250145436923	-1.18449672545076	0.236216491753273	0.430241661267778
X276_19705	protein_coding	274.94611147281	-0.193969849453046	0.164401640612257	-1.17985349009093	0.238058490782543	0.431423656580082
X276_19700	protein_coding	50.6023565281256	-0.559305882665669	0.284198275257906	-1.9680129380029	0.0490665490853665	0.12907769851724
X276_19695	protein_coding	8.62465686693527	1.25622521902431	0.666436224785736	1.88498939929052	0.0594312690363952	0.151183114577973
X276_19690	protein_coding	116.965113390571	-0.0465640457786567	0.228992390814622	-0.203343201112529	0.838866791192492	0.920091643816123
X276_19685	protein_coding	130.567408070929	-0.183414815002555	0.228841705498926	-0.801492082060259	0.422846826098576	0.625291893516643
X276_26885	ncRNA	4650.55193903108	0.743549176978891	0.232529969567658	3.19764879495477	0.0013855291066574	0.0062809762106041
X276_19680	protein_coding	53.8763318280901	-0.648371795192764	0.408345581649569	-1.58780166684693	0.112331194448992	0.248503032990453
X276_19675	protein_coding	133.395729558061	0.189824366755074	0.234598395220393	0.809146058210434	0.418431138081868	0.621106656180254
X276_19670	protein_coding	966.330079326989	0.339783020343957	0.124592101495193	2.72716340976933	0.00638813944874166	0.0239097480481963
X276_19665	protein_coding	1750.05958420516	0.311263709562509	0.107674814628804	2.89077543932213	0.00384292608740465	0.015388071155783
X276_19660	protein_coding	163.490081338432	0.0589547581783984	0.193481506766291	0.304704874195603	0.760590936975988	0.875284698830874
X276_19655	protein_coding	4.7937464282979	-0.313156042662199	1.01256985712324	-0.309268580788976	0.757117229089416	NA
X276_19650	protein_coding	21.5032790670735	-0.14323147365012	0.419320492979883	-0.341579951488303	0.732667027043144	0.856006741646149
X276_19645	protein_coding	36.4923208951661	-0.114546074231944	0.356103095419557	-0.321665483129225	0.747706129621197	0.86639549306119
X276_19640	protein_coding	162.615268276475	0.0415778625304642	0.194269874417756	0.21402115307418	0.830530561580899	0.915433568579556
X276_19635	protein_coding	82.4875008366997	0.0401864818708277	0.236559150756212	0.169879210938841	0.865105130736214	0.934585317051366
X276_19630	protein_coding	57308.9219396692	0.190596601117898	0.168961062740098	1.12805043971037	0.259298617864889	0.456890451630898
X276_19625	protein_coding	188.325184223728	-0.208473050891682	0.21615380560143	-0.964466252683469	0.33481221994297	0.53902474176435
X276_19620	protein_coding	97.9651776023335	-0.648494992061047	0.26040403206158	-2.49034159312745	0.0127620371190989	0.0429144037889012
X276_19615	protein_coding	63.0248957505576	-0.572789302890945	0.326776449250877	-1.75284756353783	0.0796281763458369	0.191401759575248
X276_19610	protein_coding	45.6562903376499	-0.359200448294439	0.329585189010156	-1.08985615941428	0.275776511029826	0.475475494055307
X276_19605	protein_coding	31.3826937734802	-0.309219488507842	0.394699712270036	-0.783429728715605	0.433374804190212	0.634473670039921
X276_19600	protein_coding	2.48109915471655	-0.392753919869638	1.40413135999245	-0.279713088860682	0.779697635564041	NA
X276_19595	protein_coding	16.1099098767804	-0.417193667577505	0.51542211086234	-0.80942136316098	0.418272818132984	0.621106656180254
X276_19590	protein_coding	29.9228132224367	-0.0422096338045737	0.446728067009658	-0.0944861917611753	0.924722950749919	0.963624426889908
X276_19585	protein_coding	13.7060680935899	-0.277787399257779	0.714435479186146	-0.388820834561888	0.69740868746142	0.833303932779061
X276_19580	protein_coding	26.8934487098084	-0.324041882385605	0.656772862708369	-0.493385005356855	0.621740575263225	0.783383126323351
X276_19575	protein_coding	1.16331920330482	1.94725091423885	2.78117912157101	0.700153003140231	0.483831757898524	NA
X276_27455	protein_coding	1.05058274049443	-0.264519854660681	2.11918354443233	-0.124821587707986	0.900664796532009	NA
X276_19570	protein_coding	15.8740107268729	0.0656706492672919	0.505041114388583	0.130030303269061	0.896542451675217	0.949458451301012
X276_19565	protein_coding	172.730231107563	-0.958646715504747	0.197971371556695	-4.84235022451319	1.28312347105045e-06	1.12118279505728e-05
X276_19560	protein_coding	9.51956922388617	0.990232862086696	0.682485668826411	1.45092110694351	0.146801829785839	0.303029482233633
X276_19555	protein_coding	1469.17781487587	0.249598417641906	0.11664203261921	2.13986683905575	0.0323655296938271	0.0920449819060383
X276_19550	protein_coding	334.087341675289	3.1116939043731	0.18418818274901	16.8941017709771	4.9722833985769e-64	8.06024284714138e-62
X276_19545	protein_coding	108.499783531889	4.69663249062675	0.38592279741889	12.1698757420876	4.49766667026468e-34	2.97796211505835e-32
X276_19540	protein_coding	6.3927164354494	0.737811889222449	0.880125914329917	0.838302653301808	0.401860746109265	NA
X276_19535	protein_coding	911.089282595098	0.723205573781458	0.126587601143971	5.71308380319918	1.1094700720648e-08	1.28780711327818e-07
X276_19530	protein_coding	8.23820910648712	-0.483569142284982	0.785983265508239	-0.615241015306214	0.538395564805165	0.723271047357355
X276_19525	protein_coding	21.3210030698634	-0.599912897556115	0.453222679687839	-1.32366036485489	0.18561586739702	0.360719385131622
X276_19520	protein_coding	28.9393365083598	-0.0480519822893479	0.513162000753537	-0.093639011109138	0.925395919360628	0.963945538868671
X276_19515	protein_coding	15.4324893807216	-0.97146666878968	0.577168594684939	-1.6831592670422	0.092344263760869	0.212694945585421
X276_19510	protein_coding	36.9336901957404	-0.37147165786305	0.343625471954475	-1.08103644281721	0.279680903236368	0.479147203394375
X276_19505	protein_coding	112.731589625507	0.725961765856121	0.252229534850129	2.87817906133585	0.00399978035277292	0.0158674830703675
X276_19500	protein_coding	73.5480827212945	0.0262432104488287	0.2439313740091	0.107584399733056	0.914325372367353	0.957932599843754
X276_19495	protein_coding	242.188590827728	0.0567763961337303	0.273497173725546	0.20759408720876	0.835545921517937	0.917733966601828
X276_19490	protein_coding	48.5820890022267	0.375518369670868	0.311136631209321	1.20692432842545	0.227461287486856	0.419825485856188
X276_19485	protein_coding	154.504766965414	0.717536161553522	0.218983970166225	3.2766606661157	0.00105042529909523	0.00494794522148968
X276_19480	protein_coding	40.7455368860001	0.794168312578821	0.37711539803405	2.10590264072727	0.0352128102509031	0.0984496051306491
X276_19475	protein_coding	26.7349366112557	1.11712164399439	0.422476216246092	2.64422374807408	0.0081878511968123	0.0294725026617264
X276_19470	protein_coding	90.5960630382483	0.664088815621755	0.294858703927077	2.25222727624142	0.0243079131593592	0.0728337673415431
X276_19465	protein_coding	72.8845285380798	0.0414078393357023	0.274824262919489	0.150670246126824	0.880235845392692	0.94237957394467
X276_19460	protein_coding	289.613563210745	-0.272906214814825	0.181014647912705	-1.50764713221681	0.131644863024022	0.278390688743107
X276_19455	protein_coding	367.752548709224	1.22863789859875	0.156175954514164	7.86701065743977	3.63215712115063e-15	8.16974671125796e-14
X276_19450	protein_coding	218.052114971579	-0.559590041839791	0.186476506503073	-3.00086081798496	0.00269217587818616	0.0113201420423552
X276_19445	protein_coding	56.8568207960668	-0.620282527624788	0.31429458393964	-1.97357052689114	0.048430597795218	0.12812168837103
X276_19440	protein_coding	335.607983145783	-0.73877383990988	0.183497374983721	-4.02607307039363	5.67160709367359e-05	0.000367754826860132
X276_19435	protein_coding	91.2435423188822	-0.289331448294398	0.267445588691042	-1.08183294295663	0.279326765664498	0.478889542446683
X276_19430	protein_coding	66.5813134917066	-0.316082667845311	0.30191075108672	-1.04694074890536	0.295126906398848	0.496600526244848
X276_19425	protein_coding	82.0500089862857	-0.108046176963374	0.237852318321451	-0.454257405291937	0.649643569792535	0.800727430937259
X276_19420	protein_coding	395.446064441579	1.11354414793973	0.169605171861819	6.56550820777423	5.18556967611503e-11	8.01886942349236e-10
X276_19410	protein_coding	16.2716558291406	0.0492826917368322	0.51485294317571	0.0957218801797019	0.923741462822854	0.963047526125018
X276_19400	protein_coding	7665.31325229786	-0.229045632608243	0.123992476236776	-1.84725428154897	0.0647102956019287	0.161896274414405
X276_19395	protein_coding	578.300456806454	-0.247081079373488	0.172101036249322	-1.4356745593068	0.151094967696348	0.309578726209669
X276_26895	protein_coding	54.0337364353931	-0.262142261167235	0.318301349690047	-0.823566288432336	0.410186037512289	0.61254274534475
X276_19390	protein_coding	141.747224846437	-0.0106456621974588	0.238445458821372	-0.0446461100583756	0.964389388768363	0.983953610413124
X276_19385	protein_coding	53.42674009532	0.250779316231584	0.283980825123722	0.883085384804861	0.377190140076669	0.579949401597845
X276_26900	protein_coding	21.9583964586807	0.297646724627806	0.477059982801761	0.623918868398338	0.532680868131098	0.719992168224351
X276_19380	protein_coding	194.347502818159	-0.661777473804794	0.194454074656593	-3.40325845561991	0.000665872601315069	0.00328809569199805
X276_19375	protein_coding	95.0137712707958	-1.54232673211789	0.261776857970729	-5.89176118956377	3.82101112631508e-09	4.76460830366238e-08
X276_19370	protein_coding	28.7621640889588	-0.901056228259342	0.370787589014201	-2.43011431600217	0.0150940612203775	0.0493188023315294
X276_19365	protein_coding	12.9325872989031	-1.02953091014902	0.554535784966483	-1.85656352224636	0.063373277736967	0.159293697892428
X276_19360	protein_coding	244.420406143268	-0.341015603279023	0.170271880541205	-2.00277111050347	0.0452018620782271	0.121355770205452
X276_19355	protein_coding	84.7349040655535	0.1437441614672	0.253435192794472	0.56718311250392	0.570589780273469	0.747170628709075
X276_19350	protein_coding	53.7775010947966	2.6086424296073	0.366467400147196	7.11834784911158	1.09228423145296e-12	1.99024347754278e-11
X276_19345	protein_coding	211.274890291669	1.03926604655015	0.208194347461238	4.99180721870292	5.98169437247831e-07	5.49217680566807e-06
X276_19340	protein_coding	7.65626609187172	2.85247545274181	0.963673433045369	2.96000216974698	0.00307636875688971	0.0127230261351247
X276_19335	protein_coding	111.934856639174	0.57231943619173	0.255363291184907	2.24119697680947	0.025013318603889	0.0742947571725423
X276_19330	protein_coding	23.2397899573352	-0.613644799479123	0.408574649512479	-1.50191599065517	0.13311880634459	0.280749891711941
X276_19325	protein_coding	542.667311116411	0.298772035952501	0.146946071333095	2.03320873598076	0.0420314388396989	0.114412156332035
X276_19320	protein_coding	501.963273587057	0.319355099329122	0.134582851761064	2.37292563762952	0.0176478165317859	0.0561315192935895
X276_19315	protein_coding	97.682184316417	-0.0646333138057497	0.244532551449018	-0.264313742373988	0.791538171829347	0.892803557207397
X276_19310	protein_coding	108.1195760792	-0.280666054206653	0.221785911580959	-1.26548188839398	0.205698636869391	0.388505139382485
X276_19305	protein_coding	18.5250763971273	0.227497519092137	0.46712158910861	0.487019920287267	0.626244214254732	0.786353585612289
X276_19295	protein_coding	56.081529588248	0.259335008763189	0.285785537276203	0.907446231306483	0.364170870993816	0.567592378064244
X276_19290	protein_coding	325.441543569069	0.286001246333281	0.179932407269829	1.58949269157718	0.111949202752161	0.248098832783931
X276_19285	tRNA	39.8481632412581	-0.401666196881799	0.335693202269178	-1.19652764538175	0.231490716940028	0.425177679289007
X276_19280	tRNA	24.810054213543	0.138356966439182	0.460314586806371	0.300570458562028	0.763742060987709	0.877623024486758
X276_19275	tRNA	16.7318304364978	-0.0957836989285917	0.530948696689029	-0.180401043501744	0.856837735169261	0.929179744643759
X276_19270	protein_coding	59.2694112773664	-1.06436385575694	0.295237335346329	-3.60511266133865	0.00031201754175768	0.0016763365300604
X276_19265	protein_coding	150.515504841894	-1.67161721046686	0.243648499040689	-6.86077368442028	6.84885936917065e-12	1.14578248734773e-10
X276_19260	protein_coding	101.050662515111	-2.02712637472153	0.241176374160103	-8.40516149967427	4.2727321160238e-17	1.09163661290369e-15
X276_19255	protein_coding	231.216238577953	-2.29124687079046	0.249181432514126	-9.19509470538328	3.74664414846113e-20	1.19816150625277e-18
X276_19250	protein_coding	134.753643224334	-2.06694644048501	0.308624099177846	-6.69729436551203	2.12313677837177e-11	3.39485237929446e-10
X276_19245	protein_coding	62.5963676361155	-0.732416324358047	0.254310869180208	-2.8800040152395	0.0039767010640476	0.015789249748385
X276_19240	protein_coding	391.892443720641	-0.0564687163885003	0.142774100542228	-0.39551092371826	0.692465861464634	0.829794038935826
X276_19235	protein_coding	51.9895269489308	0.0775573057112027	0.313832945239053	0.247129266980322	0.80480818427842	0.901581242053604
X276_19225	tRNA	11.383576434823	-0.164527577335498	0.572181030018576	-0.287544620852174	0.773695341253354	0.881517644021332
X276_19220	protein_coding	3317.39875462028	-0.326420969202821	0.140037353036731	-2.33095643501061	0.0197556569779878	0.0615449592137313
X276_19215	protein_coding	4607.45405873796	-0.361626311544292	0.136913012068312	-2.64128519328652	0.00825921625546084	0.0296612495163647
X276_19210	protein_coding	0.187032192920676	0.599953154151444	5.37727225764516	0.111572024886495	0.911162754402437	NA
X276_19205	protein_coding	1.43589667814809	0.504965431043269	1.92588069183345	0.262199747463348	0.793167448078308	NA
X276_26905	protein_coding	0.776776020542853	-0.90159653577772	2.24631915704248	-0.401366178510791	0.688150546480664	NA
X276_19200	protein_coding	35.2093655597693	0.51946647645106	0.349344908399637	1.48697308579867	0.137021919496588	0.287434200603954
X276_27460	protein_coding	14.6646535790442	0.266195590900204	0.493793537062001	0.539082776344196	0.589829739475635	0.759252356318445
X276_19195	protein_coding	42.495066976935	-0.317427980114178	0.308169159204132	-1.03004460580662	0.302989066864174	0.505590912231821
X276_19190	protein_coding	44.8129837369794	-0.107183900237369	0.309034262909561	-0.346835005375233	0.728715277126757	0.854713203037147
X276_19185	protein_coding	34.4421809997527	-0.0527589412231048	0.349089740291272	-0.151132889723668	0.87987088822954	0.94221808436483
X276_19180	protein_coding	55.0351607346748	0.407687802628221	0.301009790106698	1.354400474761	0.175608646235128	0.346572731297791
X276_19170	protein_coding	61.2914867965948	0.0804112591774085	0.33144302879159	0.242609595593488	0.808307847065244	0.903222055872049
X276_19165	protein_coding	39.5026207938262	1.14471867256336	0.371020174856377	3.08532729522453	0.0020332827004833	0.00883099778472529
X276_19160	protein_coding	249.928669762304	1.01800629138434	0.163347796565268	6.23213972144141	4.60106812053375e-10	6.65526807219359e-09
X276_19155	protein_coding	2.27210509290568	-0.993429216364415	1.76292896977573	-0.563510631112265	0.573087222963604	NA
X276_19150	protein_coding	5.0269500620829	-0.147776773416791	0.858182988734645	-0.172197276521039	0.863282438922943	NA
X276_19145	protein_coding	18.1966974276097	-0.329046907338725	0.470968020543235	-0.698660828306745	0.484764019569008	0.679520380928931
X276_19140	protein_coding	1.81057059120065	-0.0121328795528446	1.36498703125767	-0.00888864089914884	0.992907984047763	NA
X276_19135	protein_coding	4.37605962914756	-0.433555997164158	0.841136535004014	-0.515440691399868	0.606245103857236	NA
X276_19130	protein_coding	72.8877675737677	0.589930604659488	0.262215440367618	2.2497935431736	0.0244620540900354	0.0731305051330519
X276_19125	protein_coding	177.860535155161	-0.0678807837325165	0.228213359550644	-0.29744439092512	0.766127257283353	0.878258075441239
X276_19120	protein_coding	143.941843194714	-0.00862951806046579	0.192828104041721	-0.0447523876426161	0.964304676195892	0.983953610413124
X276_19115	protein_coding	89.1419386060484	0.0513368851311148	0.236805352577435	0.216789378163772	0.828372490118074	0.914555912645624
X276_19110	protein_coding	428.845462622824	-0.00628068857691165	0.2251598777847	-0.0278943506219048	0.977746414242458	0.99081394553865
X276_19105	protein_coding	25.3969810797151	0.167256444254656	0.410815111932148	0.40713313458216	0.683910208438364	0.824705223684305
X276_19100	protein_coding	548.462992262674	1.13486591098098	0.186998278467662	6.06885753323784	1.28823357500555e-09	1.71557678076519e-08
X276_19095	protein_coding	75.0460915904018	0.380327802202502	0.244916558392037	1.55288725555956	0.120450072002001	0.261540779899032
X276_26910	protein_coding	29.4404124366424	-1.27269497412004	0.366336641502572	-3.47411323339085	0.000512544687468941	0.00259641441356842
X276_19090	protein_coding	4.93416654383785	-1.04885592310417	0.908472243164678	-1.15452720872403	0.248284090171532	NA
X276_19085	protein_coding	6.3943930242289	-0.7937226157694	0.799065874680022	-0.993313118379931	0.320557386535267	NA
X276_19080	protein_coding	10.1607198524123	-0.908166416671457	0.604875700494898	-1.50140998543736	0.133249552771774	0.280798424481947
X276_19075	protein_coding	20.547018728798	0.0514175013400618	0.424792888241249	0.121041342177227	0.903658289586366	0.953343271845939
X276_19070	protein_coding	94.117152160421	-1.63336936056029	0.236649633491857	-6.90205742751125	5.12547054482343e-12	8.72643858711749e-11
X276_19065	protein_coding	160.797913382745	-1.50906445470437	0.206048136386441	-7.32384422965194	2.40966379619376e-13	4.60480874223856e-12
X276_19060	protein_coding	292.821033585762	-0.623796680786982	0.213820765490478	-2.91738119707912	0.00352984088344821	0.0144043246467795
X276_19055	protein_coding	1600.31517435468	-0.553287327377484	0.158488579283499	-3.49102332722525	0.000481174239297942	0.00246405239535907
X276_19050	protein_coding	2394.862322684	-0.570555464132907	0.128622602252415	-4.43588804876785	9.16934941415745e-06	6.90787044806957e-05
X276_19045	protein_coding	81.1082221066677	-0.0472463051723119	0.251425110624505	-0.187914027580454	0.850944046209818	0.925897586324013
X276_19040	protein_coding	13.4568227588224	0.417062541583784	0.57490920392974	0.725440710868762	0.468181705301916	0.667958178034692
X276_19035	protein_coding	7.5592821964552	0.571394091417405	0.765898418548029	0.746044224116091	0.455640700593485	0.656846162878525
X276_19030	protein_coding	22.4300103756185	-2.12271992794435	0.621510555335137	-3.41542055838411	0.000636836026102008	0.0031613159014842
X276_19025	protein_coding	0.203448645833219	-1.0602405081872	5.38622186298452	-0.196843081320776	0.843950336589762	NA
X276_19020	protein_coding	27.930071244941	-0.290109290171009	0.412401649236398	-0.703462972828004	0.481767274094605	0.677235308546081
X276_19015	protein_coding	19.5162779102283	0.224297515100426	0.450645256573091	0.49772523249459	0.618677720837916	0.781580533454654
X276_19010	protein_coding	49.4000756777915	0.0351043447275165	0.304037172650704	0.115460699826486	0.908079969090631	0.955862949998894
X276_19005	protein_coding	39.3106914096887	-0.487784045708276	0.33311386643731	-1.46431624394739	0.143107560841584	0.297808164460507
X276_19000	protein_coding	26.4513528495329	-0.312135780441658	0.415779714932613	-0.750723927193629	0.452818819981024	0.654985006994091
X276_18995	protein_coding	95.7831996021329	-0.44793547779691	0.22909519183088	-1.9552373588337	0.0505550609538469	0.132400747378292
X276_18990	protein_coding	199.790855320401	-0.514195776324049	0.171958377402576	-2.99023393969491	0.00278763860476701	0.0116797585392243
X276_18985	protein_coding	182.767342552209	-0.520074048512649	0.193633888936256	-2.68586274525455	0.00723427998555203	0.0264450623733127
X276_18980	protein_coding	199.983811554619	-0.783753212196384	0.172800000869864	-4.53560884404528	5.74375467366178e-06	4.48528085064519e-05
X276_18975	protein_coding	123.818095311793	-0.53077267996791	0.225768525209876	-2.35095959223944	0.0187250671900746	0.0589200407366405
X276_18970	protein_coding	70.0732544678931	-0.184420201934277	0.260046193829411	-0.709182469539455	0.478211250740636	0.675096423342862
X276_18965	protein_coding	751.938364564862	-0.495492654031316	0.170310133756488	-2.90935508711289	0.00362175246375435	0.0146901279828379
X276_18960	protein_coding	520.579105475004	-0.906793991499045	0.147521400190091	-6.14686405044003	7.90298088449394e-10	1.09592664123911e-08
X276_18955	protein_coding	167.823704926273	-0.768008955748188	0.196539555298064	-3.90765591477734	9.31959005851967e-05	0.000568241152595343
X276_18950	protein_coding	234.253146046002	-0.853679879350875	0.184030995760253	-4.63878313446181	3.50466564888195e-06	2.84549796466219e-05
X276_18945	protein_coding	694.801483572875	0.0517846784447174	0.134324897282241	0.385518094504165	0.699853603074656	0.834293862779741
X276_18940	protein_coding	108.419510385889	0.153468162294743	0.228072410105994	0.672892272342021	0.501015828813441	0.69464786984544
X276_18935	protein_coding	183.864036271052	0.186836863627769	0.185863938253569	1.0052346107768	0.314783892984305	0.519045626418526
X276_18930	protein_coding	232.045226319076	0.155328414857967	0.173179960675645	0.896919102256221	0.369762086185422	0.571605250627317
X276_18925	protein_coding	715.909203894865	-0.278684748207246	0.128133203500954	-2.174961216865	0.0296330228102419	0.0855155556973279
X276_18920	protein_coding	1249.92858764908	-0.470502314039738	0.148321577055777	-3.17217712607522	0.00151300695601416	0.00679335787986874
X276_18915	protein_coding	23.0456327878864	-0.0367970625387777	0.445986266990717	-0.0825071650458323	0.934243420880364	0.967571933321165
X276_18910	protein_coding	15.7684301021488	0.246966832379748	0.559954541992564	0.441048002755602	0.659178245727813	0.807906412367527
X276_18905	protein_coding	23.2307036476415	-0.436505421509577	0.514938056212551	-0.847685301646071	0.396613254227929	0.599703733716788
X276_18900	protein_coding	15.9523541871974	-1.317279873284	0.516674815449563	-2.54953373745889	0.0107867073793975	0.0375597516731759
X276_18895	protein_coding	858.256649802691	-0.424088053066359	0.158552195049578	-2.67475359097835	0.00747841935918922	0.0272527514787198
X276_18890	protein_coding	448.516928926095	-0.393444313583941	0.146350974378785	-2.68836142194469	0.00718036323840272	0.0262888532583576
X276_18885	protein_coding	462.895216113729	-0.0707634545766626	0.145079234493011	-0.487757292240687	0.625721765316087	0.786081779463101
X276_18880	protein_coding	231.421867659483	0.0506019162866692	0.173224418954563	0.292117685208932	0.770196645285952	0.879206844636938
X276_18875	protein_coding	387.285442672156	-1.17436322214092	0.249580142756213	-4.7053551984223	2.53424328574801e-06	2.10858012146927e-05
X276_18870	protein_coding	815.869341976746	0.141211916193153	0.147611769569629	0.956644016970088	0.338746963764509	0.54368367246738
X276_18865	protein_coding	241.35102874453	-0.0953581611211952	0.188592075109347	-0.505631856831236	0.613115113473365	0.776469328781866
X276_18860	protein_coding	201.92396922178	-0.186061956611235	0.223865613342774	-0.831132364783261	0.405898858009376	0.607491414040776
X276_18855	protein_coding	108.737732643543	-0.214124313228409	0.252919050970009	-0.846612038148916	0.397211401789709	0.599836427823136
X276_18850	protein_coding	69.6200714356013	-0.56346344400622	0.275472426027774	-2.04544408357376	0.0408110965870652	0.111542421544066
X276_18845	protein_coding	353.523762362704	-0.171202418899105	0.155715738497633	-1.09945481780384	0.271569731377753	0.471088305242369
X276_18840	protein_coding	369.079278621842	0.25527468882533	0.189346030780396	1.34819139209418	0.177596832484562	0.349762341646386
X276_18835	protein_coding	99.8148211355763	-1.11803243481627	0.243119684527995	-4.59869153329512	4.25152735765757e-06	3.39905273951501e-05
X276_18830	protein_coding	41.7323243961635	0.255660614795507	0.325475749612692	0.785498197944815	0.432161526472573	0.633289069809091
X276_18825	protein_coding	6.89312467569847	0.146604254965278	0.735560299647142	0.199309635166017	0.842020542604102	0.921439688721112
X276_18820	protein_coding	28.4692113851549	0.18423138866686	0.378314258216876	0.486979765275582	0.626272670608894	0.786353585612289
X276_18815	protein_coding	72.880228902771	-0.277453807244889	0.262762364767701	-1.05591151719987	0.291008641768424	0.492292229686623
X276_18810	protein_coding	1734.64743099219	-0.23343484882804	0.131511370335122	-1.77501647373298	0.0758951671416314	0.184003703317591
X276_18805	protein_coding	956.661685750993	-0.381193338991905	0.136843504398658	-2.78561514970705	0.00534262604541437	0.0204192561296691
X276_18800	protein_coding	1284.7052508163	-0.513103756817441	0.133648223204817	-3.8392112106953	0.000123430216808026	0.000728951569364989
X276_18795	protein_coding	112.528847132282	-0.680894229834616	0.231231108756193	-2.94464803415591	0.00323322234704021	0.0132977937475381
X276_18790	protein_coding	143.464400827453	-0.211610951181342	0.18829595641074	-1.12382100611733	0.261088968171236	0.458490563830027
X276_18785	protein_coding	492.385815081355	-0.223675450604054	0.137125707932429	-1.63117079923681	0.10285428497913	0.231804135253011
X276_18780	protein_coding	164.773618021285	-0.177174194291143	0.181236179998598	-0.977587335445457	0.32827846355992	0.532701780184738
X276_18775	protein_coding	261.218077290789	-0.473210374071481	0.175006170531075	-2.70396393815987	0.00685177246908346	0.0253224704222966
X276_18770	protein_coding	193.805380808705	-0.544008088764012	0.17738344999023	-3.06684805597126	0.0021632879112074	0.00929497403449733
X276_18765	protein_coding	790.444595882037	-0.341848588151477	0.124853429411394	-2.73799918643067	0.00618142288411292	0.0232099592477754
X276_18760	protein_coding	259.989678613766	-0.227994396140903	0.169502278690105	-1.34508159950898	0.178598884667734	0.351294291557748
X276_18755	protein_coding	279.976969905964	-0.641488366928012	0.160020983997848	-4.00877654231048	6.103413597498e-05	0.000391434479151952
X276_18750	protein_coding	299.824730601824	-0.577581761557222	0.160609513333223	-3.59618648715341	0.000322916343475072	0.00172896324678396
X276_18745	protein_coding	186.207709064067	-0.511953337960098	0.184717264014736	-2.77155110915489	0.00557899133212939	0.021184845114976
X276_18740	protein_coding	227.939455253583	-0.492310951847752	0.18104127491364	-2.71932989912158	0.00654143303216472	0.0243975350537435
X276_18735	protein_coding	157.002137408545	-0.441971097191118	0.187725814340797	-2.35434374725238	0.0185554429905442	0.0585430453010392
X276_18730	protein_coding	216.401695972697	-0.422890838742792	0.196713330572812	-2.14978231272568	0.0315724378936825	0.0899527457807281
X276_18725	protein_coding	79.6786278105616	-0.770720154636152	0.23702059181942	-3.25170124975194	0.00114716530382746	0.00532361707136515
X276_18720	protein_coding	170.573814098823	-0.80824744062696	0.186406094668957	-4.33594964833284	1.45132166159258e-05	0.000104964048171488
X276_18715	protein_coding	504.998082736589	-0.822204031374383	0.163701172471924	-5.02259097451118	5.09790364456951e-07	4.71756791990577e-06
X276_18710	protein_coding	947.205617080669	-0.627927970968351	0.157159942043389	-3.99547087383751	6.45657950617393e-05	0.000411278865291648
X276_18705	protein_coding	329.465507348994	-0.715964521390427	0.16196346779204	-4.42053094534701	9.8458684036218e-06	7.38204583180639e-05
X276_18700	protein_coding	410.054541117594	-0.619900985457715	0.189147275754855	-3.27734556569104	0.00104788036094039	0.0049417028666811
X276_18695	protein_coding	425.131313473959	-0.72220479233207	0.146235300208291	-4.9386488166906	7.8665733668478e-07	7.12538755251474e-06
X276_18690	protein_coding	258.376143433378	0.149683300521803	0.182088819424357	0.822034548826237	0.411057234154392	0.613259301097999
X276_18685	protein_coding	248.434772807265	0.332945733694132	0.156306273245254	2.13008554795315	0.0331645512519872	0.0940329043640483
X276_18680	protein_coding	145.937153830144	-0.904597517304309	0.22184010240117	-4.07770059386494	4.54832845244584e-05	0.000299883479031527
X276_18675	protein_coding	73.3788648283927	-0.718034731155787	0.261188067042317	-2.74911001596199	0.00597573254265709	0.022527601189279
X276_18670	protein_coding	171.488500014469	-1.08714215616656	0.218321809301087	-4.97953988035745	6.37356189246115e-07	5.82920514717118e-06
X276_18665	protein_coding	90.0447433925418	0.531939634815567	0.375360823876841	1.41714212293529	0.156441379203407	0.317543576699143
X276_18660	protein_coding	277.726561215106	0.225303366383872	0.155850646860611	1.44563638921164	0.148279214540509	0.304659347707576
X276_18655	protein_coding	134.070176117924	-0.449149383771854	0.223047062293045	-2.01369782302602	0.044041268731536	0.118510592047482
X276_18650	protein_coding	82.1392351824153	-0.5765854562438	0.266331771468151	-2.16491428365974	0.0303942501401073	0.0873370231715429
X276_18645	protein_coding	34.0195595858701	-2.38990392161561	0.384928298872725	-6.20869894111324	5.342505947538e-10	7.58764968561213e-09
X276_18640	protein_coding	25.3499484847142	-2.01952685082941	0.425027456093932	-4.7515209238226	2.01892262619999e-06	1.7070063427637e-05
X276_18635	protein_coding	5.75371301929154	0.600533022573784	0.930571757317723	0.645337683903881	0.518708377084508	NA
X276_18630	protein_coding	3.11655470636145	-0.176872979996319	1.19929542203933	-0.147480743064588	0.882752578328001	NA
X276_18625	protein_coding	1.70843285766519	0.0671606475252951	1.55177010832149	0.0432800239965576	0.965478314840976	NA
X276_18620	protein_coding	2.57777574382095	-1.45654441937153	1.55007451820992	-0.939660901627879	0.347391526395315	NA
X276_18615	protein_coding	1.90670189665129	0.490456510095942	1.5520831072902	0.315998871318324	0.752003364832213	NA
X276_18610	protein_coding	2.58721205414076	0.4722261146442	1.24961402452357	0.37789757907386	0.705506680947447	NA
X276_18605	protein_coding	3.50259195974676	0.464660607598322	1.11876623208182	0.415333064471987	0.67789809949527	NA
X276_18600	protein_coding	2.64562473412037	0.0306505253530702	1.29794316427811	0.0236146899160392	0.981159954560581	NA
X276_18595	protein_coding	5.42715049643111	0.0374874699849516	0.907756332233737	0.0412968421742709	0.967059250504449	NA
X276_18590	protein_coding	400.020412926498	-0.804618225304131	0.147270239663611	-5.46354937115611	4.66707388957664e-08	4.98634417156813e-07
X276_18585	protein_coding	46.7804383691023	-0.862967929699842	0.343572442918932	-2.5117495523454	0.0120134312949916	0.0407468546304151
X276_18580	protein_coding	72.3377014455185	0.490519326370709	0.274913069589282	1.78427066819174	0.0743796940464351	0.181076614040544
X276_18575	protein_coding	47.3136483476556	0.47341649836875	0.369049790701545	1.28279844697597	0.199562698375265	0.380431567340681
X276_18570	protein_coding	18.5442599690105	1.07076544416913	0.515992141342356	2.07515843435818	0.0379718535072927	0.105188970735288
X276_18565	protein_coding	27.5650113691333	0.575395228803836	0.418797983379526	1.37392072464302	0.169466294871943	0.337139675071097
X276_18560	protein_coding	164.45621417754	0.4677179979098	0.213807667243528	2.18756419701763	0.0287013621927941	0.0832357209551667
X276_18555	protein_coding	69.5931533554238	0.573037427921841	0.314446777994951	1.82236698870243	0.0683993199938351	0.168790132961165
X276_18550	protein_coding	87.5216578920739	0.136202919475051	0.257642344584695	0.528651141156947	0.597047476517886	0.764357349430986
X276_18545	protein_coding	133.964712276193	0.307902535742425	0.222662294783587	1.3828229698328	0.166719154082927	0.333213527291883
X276_18540	protein_coding	665.039257174124	-0.24826604376821	0.171213355048041	-1.45003900950687	0.147047641291672	0.303029482233633
X276_18535	protein_coding	79.9418115939734	-0.892270302095392	0.249102702125418	-3.58193746788885	0.000341055438924512	0.00180390736596127
X276_18530	protein_coding	197.636093273082	-0.529264196431448	0.208963834726806	-2.53280285138045	0.0113154574717163	0.0389129228782285
X276_18525	protein_coding	178.837220128841	-0.485182911028129	0.224695996145565	-2.15928596570904	0.0308279882567518	0.0880987068662555
X276_18520	protein_coding	22.7115852970743	0.0221710768640726	0.400251217426351	0.0553929030038547	0.955825449740917	0.979153506043157
X276_18515	protein_coding	177.355888473353	-0.121115667297815	0.185266530665215	-0.653737439044918	0.513280978259046	0.704308505597492
X276_18510	protein_coding	449.49755831775	-0.222023888285307	0.158907360816184	-1.39719071001458	0.162356229600127	0.326109720143905
X276_18505	protein_coding	286.169398689825	-0.500582574472505	0.187518735155472	-2.66950699116796	0.00759626917120889	0.0275966471204428
X276_18500	protein_coding	226.089686996668	-0.41427785482942	0.188078936413226	-2.20268076122685	0.0276172571892021	0.0806389602772912
X276_18495	protein_coding	131.549560192317	-0.499377008727015	0.202656887778311	-2.46415019100308	0.0137338549095082	0.0456597255513423
X276_18490	protein_coding	355.41048042865	-0.526526489887947	0.160895667786617	-3.27247151605248	0.00106611614309857	0.00501181198870639
X276_18485	protein_coding	26.6410398901931	-0.50051320800048	0.495913795710747	-1.00927462056816	0.312842948227778	0.517296763847621
X276_18480	protein_coding	2659.08463808351	-0.374573895249604	0.111325270567124	-3.36467985517945	0.000766325204998832	0.00372543411447726
X276_18475	protein_coding	41.5347794815353	-0.69289152164333	0.330918485167365	-2.09384350739093	0.0362739230505952	0.101081038684557
X276_18470	protein_coding	54.9898190921483	-0.524269850228262	0.288262392540277	-1.81872441149259	0.0689534854716524	0.170068381533178
X276_18465	protein_coding	413.656239682838	-1.50680441929172	0.226412955189541	-6.65511572882526	2.8307722248117e-11	4.45065559492969e-10
X276_18460	protein_coding	8.52397482234523	0.14116978258136	0.662878150540981	0.212964905339164	0.831354336223515	0.915673868073743
X276_18455	protein_coding	43.0584697998914	0.170160718484539	0.345983392277417	0.491817590909395	0.622848299821084	0.784358386675305
X276_18450	protein_coding	109.140337515427	0.175727455542118	0.220275758271581	0.797761210407282	0.425009075231103	0.62710849424401
X276_18445	protein_coding	87.5598864742969	-0.133382491016808	0.247084977779395	-0.539824364133928	0.589318162991537	0.758801611674395
X276_18440	protein_coding	78.173355748124	0.0764791562186756	0.247375674437856	0.30916199174583	0.757198304711247	0.872662228597101
X276_18435	protein_coding	4974.27972939604	0.266939705614716	0.1217415197439	2.19267597592227	0.0283307328344071	0.0824150835733589
X276_18430	protein_coding	33.0155771245997	0.423034911273933	0.346910556297677	1.21943510681449	0.222679091968487	0.412781707943161
X276_18425	protein_coding	144.214283779222	1.08953156526597	0.23888203593736	4.56096064733671	5.09201243665729e-06	3.99625216439498e-05
X276_18420	protein_coding	407.318177739954	1.00621504314652	0.228343153007631	4.40659170153831	1.05009862831914e-05	7.85401578027541e-05
X276_18415	protein_coding	53.879848923797	1.02260579352087	0.289886874807144	3.52760294580839	0.000419340662382371	0.00218549939452275
X276_18410	protein_coding	62.0130816114577	0.766744943528597	0.263968929215034	2.90467876582547	0.00367630197546054	0.0148985306781379
X276_18405	protein_coding	55.5060803802447	0.64047976242319	0.290542289917929	2.20442869987742	0.0274942091463263	0.0803795256199501
X276_18400	protein_coding	13.8534845770051	0.473327197958356	0.568187308806496	0.833047818249588	0.404817761262997	0.607138827667611
X276_18395	protein_coding	28.5142399230948	0.373640739569554	0.360990343873234	1.03504358471362	0.300648557143772	0.503329368637064
X276_18390	protein_coding	102.617505883878	0.374540538910861	0.225610060327422	1.66012339328885	0.0968896317100289	0.220784371628137
X276_18385	protein_coding	119.747345053261	0.574580660848077	0.225986793037419	2.5425408853558	0.0110049725276597	0.0380960057824215
X276_18380	protein_coding	3.41831564261279	0.440070314076689	1.2436869405302	0.353843318390946	0.723456307569119	NA
X276_18375	protein_coding	10.8689464826167	0.129641570807001	0.599679512210947	0.216184758970717	0.82884373323577	0.914662621636128
X276_18370	protein_coding	32.2144211129355	-0.187011272778037	0.367686324895098	-0.508616339841827	0.611021173424298	0.774861218307964
X276_18365	protein_coding	14.541482276298	-0.218156384072745	0.541946041650666	-0.402542628428988	0.687284722556933	0.826746540619279
X276_18360	protein_coding	11.5202616498258	-0.363618565667612	0.579262381474596	-0.627726876967167	0.53018287537218	0.719096854334858
X276_18355	protein_coding	52.6907885752222	-0.34508235425653	0.315404992249136	-1.09409287340624	0.273914247711307	0.473756761769998
X276_18350	protein_coding	77.1564180081877	0.738411099120511	0.272195074427007	2.71280110661417	0.00667171373246952	0.0248130745698886
X276_18345	protein_coding	183.989015635228	-0.392030757284509	0.1786908312449	-2.19390527512417	0.0282422200910197	0.0822594031275611
X276_18340	protein_coding	165.852909334582	0.0584306774090564	0.189461730261007	0.308403588041558	0.757775252084758	0.872685316033916
X276_18335	protein_coding	44.2018062301557	0.294424706315604	0.317986332469264	0.925903651359174	0.354496053580434	0.56035852790303
X276_18330	protein_coding	13.0276305484561	-0.77439301099934	0.549844489883856	-1.40838550762401	0.159016948203415	0.321819074392248
X276_18325	protein_coding	8.47516199048031	-1.14398954500847	0.717167510626407	-1.59514970778481	0.110678762018405	0.246035369557916
X276_18320	protein_coding	17.1551326289066	0.823719485220248	0.497269545286737	1.6564848843604	0.0976236636524173	0.221919169647009
X276_18315	protein_coding	33.0615473422669	-0.265914755519414	0.364907350515988	-0.728718550457818	0.466173843079406	0.666915166255718
X276_18310	protein_coding	88.8359777132258	-0.158169392360836	0.263860498445151	-0.599443241003785	0.548877349054608	0.730128018649042
X276_18305	protein_coding	1.43169477184114	-1.37886934542084	1.72972453053729	-0.797161236415223	0.425357395631914	NA
X276_18300	protein_coding	14.8026507381204	-0.312063328310611	0.561184535978524	-0.556079699820084	0.57815637193087	0.752040845888731
X276_18295	protein_coding	9.4139443875294	-0.0491213242972633	0.661268589884572	-0.0742834682437248	0.940784831115732	0.972220156314586
X276_18290	protein_coding	17.6375921368909	0.459527679505514	0.478121726409767	0.961110223867306	0.336496749604518	0.540810673466954
X276_18285	protein_coding	7.98968000661717	1.58611096945686	0.734082554310173	2.16067111272975	0.0307207538816424	0.0878648492173949
X276_18280	protein_coding	8.62062741750849	0.57670718759838	0.741305478436924	0.777961588540251	0.43659165817707	0.637991105094935
X276_18275	protein_coding	26.9049755434553	0.0576243342260458	0.434663691549276	0.132572228475433	0.894531696982216	0.948397272781552
X276_18270	protein_coding	34.9567933717226	0.443662312622083	0.391196523170134	1.13411619568288	0.256745810912148	0.453233968117915
X276_18265	protein_coding	42.4209736451016	-0.274393925977562	0.358372260385158	-0.765667313878199	0.443874280502849	0.646222667279
X276_18260	protein_coding	27.7941936267898	-0.0367621063193314	0.404796976350492	-0.090816158388251	0.927638670571227	0.964226238348891
X276_18255	protein_coding	77.6278646693813	-0.240907119599485	0.254027799960548	-0.948349431191781	0.34295159403274	0.548559184602896
X276_18250	rRNA	12.8579614816903	-0.0828054708853102	0.595075370843848	-0.139151231831167	0.889330644838311	0.945539652691037
X276_18245	rRNA	45.6670435877687	0.0576717480260173	0.350158968034202	0.164701616382374	0.869178844668594	0.936877809813452
X276_18240	rRNA	946.138345533436	1.24253666678836	1.16617795764242	1.06547775032579	0.286659788967351	0.487549807501995
X276_18235	protein_coding	31.9483435170297	0.222381136587099	0.340535478549836	0.653033679586353	0.513734566083747	0.7043390568867
X276_18230	protein_coding	29.4249554805287	-0.541477436615695	0.397939049114015	-1.36070445416518	0.17360710644041	0.343054647909361
X276_18225	protein_coding	257.02593260871	-0.364596219334529	0.176038125198573	-2.07112078092891	0.0383475102991834	0.105904909773226
X276_18220	protein_coding	224.578437086383	-0.545792607548679	0.24631970492445	-2.21578946644192	0.026705924203452	0.0785655370355358
X276_18215	protein_coding	209.835649885443	-0.458727984339826	0.238086024961767	-1.92673208943486	0.0540130265819125	0.139513867011852
X276_18210	protein_coding	204.887804679912	-0.888529939857096	0.205932605790475	-4.31466370488764	1.5984604665572e-05	0.0001143738607806
X276_18205	protein_coding	243.698979889982	-0.766379093882306	0.186111493174206	-4.11784936443958	3.82424521237841e-05	0.000256093685803289
X276_18200	protein_coding	285.928624231667	-0.659607716840945	0.189024960004171	-3.48952708058444	0.000483876028450714	0.00247489792939951
X276_18195	protein_coding	118.505409636229	-0.410343535144874	0.208924081308079	-1.96407964355139	0.0495208565129692	0.129981879657994
X276_18190	protein_coding	33.6520312529708	-0.120518922054378	0.358918398023949	-0.335783628584948	0.737034036608661	0.858685751201317
X276_18185	protein_coding	30.7047997325058	-0.332615559553941	0.385175865177357	-0.863542058640631	0.387839505414193	0.590616622919378
X276_18180	protein_coding	125.224971515737	-0.718456539904382	0.238226773256218	-3.01585136751891	0.00256258841027852	0.0108333885941721
X276_18175	protein_coding	70.4616283176653	-0.302482093981746	0.258450461879263	-1.17036778260065	0.241852995004579	0.437288819044817
X276_18170	protein_coding	71.8820669454195	-0.282000150962121	0.269464696372796	-1.04651984010545	0.295321089721749	0.496600526244848
X276_18165	protein_coding	891.537287250118	0.172147408493348	0.126162367406383	1.36449094949877	0.172413100741636	0.341566229638043
X276_18160	protein_coding	211.594654486069	-0.78159650650293	0.202194030375614	-3.86557657044062	0.000110827071125098	0.000663323317100282
X276_18155	protein_coding	334.359217297237	-0.897193223806009	0.169291203375864	-5.29970374074334	1.15990736710474e-07	1.17262893177621e-06
X276_18150	protein_coding	28.8103067254893	-0.255208984072968	0.420574249637178	-0.606810769544574	0.543976500200531	0.726432275494372
X276_18145	protein_coding	14.6529939868976	0.262126160133143	0.571476584773302	0.458682240213088	0.646462369348098	0.79934031701563
X276_18140	protein_coding	49.1893644893425	-1.47380251088837	0.300100883982726	-4.91102355757541	9.06022012002759e-07	8.14380397404392e-06
X276_18135	protein_coding	34.938851975291	0.133331617136201	0.400874398479971	0.332601976184475	0.739434751447968	0.860159456934304
X276_18130	protein_coding	121.10461300246	-0.0836518167446577	0.236815191221088	-0.353236700370972	0.723910996113244	0.851527717290472
X276_18125	protein_coding	543.210176493508	0.405338088988851	0.137096791425434	2.95658333630158	0.00311068157843125	0.012838730553297
X276_18120	protein_coding	5.07526236280511	0.0723596034513525	0.92362180607956	0.0783433251305453	0.937554954875539	NA
X276_18115	protein_coding	301.220517791782	-0.025046683242652	0.154328261851134	-0.162294857352908	0.871073664232602	0.937910512037898
X276_18110	protein_coding	260.412540701005	-0.101236089456471	0.159628494821064	-0.634198108363748	0.525951541929671	0.715214983688569
X276_18105	protein_coding	70.1490986413827	-0.341339112141015	0.258035775385107	-1.32283638434082	0.185889794608568	0.360953293868186
X276_18100	protein_coding	120.680546205939	0.337376393936111	0.222947744141442	1.51325322996797	0.130215347860731	0.276611997421281
X276_18095	protein_coding	261.512758224	-0.119099569327826	0.191575135271677	-0.621685946659665	0.534148394183395	0.720884870245763
X276_18090	protein_coding	365.472846721603	0.174071580371085	0.170057353131414	1.02360513771239	0.306021817551496	0.509061770810185
X276_18085	protein_coding	1348.80181749349	-0.226780457548249	0.121480480959291	-1.86680572679198	0.0619287224866156	0.156519851833107
X276_18080	protein_coding	586.768884951319	-0.801822314487768	0.137784003991204	-5.8194151081497	5.90539072659782e-09	7.19203155589025e-08
X276_18075	protein_coding	233.6600947103	-0.769487925397634	0.177579389720166	-4.33320514621777	1.46954054795687e-05	0.000105955676624927
X276_18070	protein_coding	103.906118665757	-0.876437649613431	0.216884799011479	-4.0410284796725	5.32172943723544e-05	0.000346502078731909
X276_18065	protein_coding	20.4538037648818	-0.621581188658008	0.466324508071119	-1.33293699537493	0.182552480641789	0.356238776046928
X276_18060	protein_coding	896.539672552029	-0.0784672161291458	0.15823243729034	-0.495898423059532	0.619966078804753	0.781985655074093
X276_18055	protein_coding	1479.6546545075	-0.00493909410668256	0.156853324530262	-0.0314886160141901	0.974879870749073	0.990257189367198
X276_18050	protein_coding	1092.20300598986	-0.0796500017708292	0.127647495394294	-0.623984054875466	0.532638056793039	0.719992168224351
X276_18045	protein_coding	2.97736081321975	-0.0741118444326187	1.17903030016778	-0.0628583034906501	0.949879338142985	NA
X276_18040	protein_coding	72.9747786390248	-0.276105790597399	0.271511730397964	-1.01692030098553	0.309191344983749	0.513214780827901
X276_18035	protein_coding	262.655558354237	-0.377477404405335	0.170007775405087	-2.22035376620804	0.0263947628522709	0.0779898052599156
X276_18030	protein_coding	19.3462429548878	0.504803969636127	0.466432304012561	1.08226631237474	0.279134210347362	0.478734010522783
X276_18025	protein_coding	46.23627394422	0.37467222584975	0.32967040575662	1.13650548944437	0.255745069450954	0.451976266399847
X276_18020	protein_coding	45.7557747144027	0.228333181272862	0.319576934014734	0.714485799724003	0.474926833908863	0.672681845798603
X276_18015	protein_coding	157.589033616905	0.267312758058498	0.188210084972299	1.42028923741171	0.155523493159736	0.315953302222956
X276_18010	protein_coding	116.866832819865	0.116455337814195	0.214030315485492	0.544106742776299	0.586368020740452	0.757005162569622
X276_18005	protein_coding	63.7484022627135	-0.534457392934586	0.292419409051546	-1.8277083407975	0.0675933356801428	0.167064285505968
X276_18000	protein_coding	109.382116658441	-0.261058699271989	0.21141558994569	-1.23481290731233	0.216900142517616	0.404197966343552
X276_17995	protein_coding	60.9030277716569	0.146391641418263	0.334998009861493	0.436992570429866	0.662116736143696	0.808836225125459
X276_17990	protein_coding	171.173077147399	-0.0252712192055643	0.23882439200709	-0.105815067687115	0.915729081624003	0.958019914426453
X276_17985	protein_coding	9.4538062034992	-0.167638914796853	0.683673816268251	-0.245203064396834	0.806299203761685	0.902264355363885
X276_17980	protein_coding	21.1563456374237	-1.0572664062442	0.471756363819808	-2.24112802142937	0.0250177835788416	0.0742947571725423
X276_17975	protein_coding	470.042622288137	0.834241273966714	0.156473453007711	5.3315195512788	9.7394333030045e-08	9.97496208222748e-07
X276_17965	protein_coding	309.449149667941	2.2843864491052	0.224236303568796	10.187406823732	2.25704391979168e-24	9.55888600625289e-23
X276_17960	protein_coding	505.876788801465	2.54368833800713	0.231013517466568	11.0109934946783	3.38252936553825e-28	1.6738179523574e-26
X276_17955	protein_coding	401.881911319262	2.50762202360912	0.171542370414101	14.6180912479859	2.15353606902333e-48	2.46921294158016e-46
X276_17950	protein_coding	100.634742087195	2.06458773335289	0.275074912102137	7.50554718921914	6.11725289091162e-14	1.22371088681598e-12
X276_17945	protein_coding	0.486315369827928	-0.572930717132293	2.99307577477323	-0.191418714474645	0.848197559120147	NA
X276_17940	protein_coding	0.51224140365384	0.451993969864797	3.12894870147657	0.144455538581217	0.885140763205906	NA
X276_17935	protein_coding	96.7347712405651	-0.55319956583539	0.279011337656722	-1.98271357171877	0.0473994327526366	0.125889679870138
X276_17930	protein_coding	1.30205194497025	0.0399309806945998	1.70051529720228	0.0234816944959537	0.981266040135623	NA
X276_17925	protein_coding	3.58117545987922	0.198656388389976	0.967210363409056	0.205391087508395	0.837266582985829	NA
X276_17920	protein_coding	18.331180690197	0.00387536289705544	0.507620013208935	0.00763437767663496	0.99390870709107	0.996664853249812
X276_17915	protein_coding	12.4203781536959	-0.3981782984221	0.543275823160172	-0.732921071484359	0.46360657046444	0.664455636510162
X276_17910	protein_coding	5.04972805614748	-0.242575486112836	0.768219033846864	-0.315763441707682	0.752182068718289	NA
X276_17905	protein_coding	2.1957445460401	-0.730660710925306	1.26080239463064	-0.579520402274743	0.562238084239556	NA
X276_17900	protein_coding	1.82105339646514	-1.68501871341484	1.71256344251047	-0.983916082515899	0.325156775476771	NA
X276_17895	protein_coding	4.52769218729469	-0.276123237294408	1.03040105097587	-0.267976470940996	0.788717430032634	NA
X276_17890	protein_coding	6.12888830144546	0.322047279009344	0.871809641727524	0.369400914597819	0.71182891636758	NA
X276_17885	protein_coding	8.05672024525764	0.45520165867794	0.740825758327202	0.614451716292633	0.538916870090987	0.723428956681248
X276_17880	protein_coding	8.66895910513619	1.26685227310164	0.724153822806837	1.74942427037296	0.0802177086024192	0.192203592324145
X276_17875	protein_coding	12.9551804039012	0.672392813844555	0.564829106400001	1.1904358437371	0.233875132010554	0.427633992836101
X276_17870	protein_coding	53.2198325896965	0.250780671047339	0.284010853784675	0.882996785881534	0.377238008093463	0.579949401597845
X276_17865	protein_coding	57.8924667140796	0.533998788369083	0.288605550906485	1.85027206403979	0.0642743469365711	0.161062742510032
X276_17860	protein_coding	37.4939984150908	0.609649927579983	0.3373391664018	1.80723138105416	0.0707262099390754	0.173711553251616
X276_17855	protein_coding	41.9145059939366	1.21138627546019	0.341152446602032	3.55086497994054	0.000383967342630109	0.00200782033115033
X276_17850	protein_coding	11.7474104649132	0.604287506951782	0.582795992983495	1.03687656440166	0.299793387223732	0.502076492105011
X276_17845	protein_coding	8.00390863191063	0.504863630363437	0.681513965474788	0.740797189697668	0.458816419407395	0.660004892176917
X276_17840	protein_coding	3.72130368577344	-0.00101330351917	1.09908453090827	-0.000921952307283064	0.999264388592433	NA
X276_17835	protein_coding	6.59211589480549	0.0506915847183442	0.866430778771943	0.058506214183888	0.95334541277267	NA
X276_26915	protein_coding	143.433980327108	0.27356439071355	0.239426584710745	1.14258151843935	0.253212382526416	0.449019769994976
X276_17830	protein_coding	24.8852851655705	0.0402143724053219	0.472894402810351	0.085038799711591	0.932230544703672	0.966567223346264
X276_17825	protein_coding	9.11965961295658	-0.46971769612241	0.708070035289765	-0.663377452387442	0.507088842923053	0.699252091062628
X276_17820	protein_coding	240.530502687134	-0.0787311606539861	0.181557247299578	-0.433643722985488	0.664547179190162	0.810385548475474
X276_17815	protein_coding	48.7559841730367	-0.226017807764252	0.304971064721731	-0.741112301819452	0.45862535125265	0.66000236033673
X276_17805	protein_coding	8.29544197069214	0.236779317708471	0.837761484446751	0.282633329538703	0.777457928303208	0.884029967336781
X276_17800	protein_coding	105.701589238365	0.204005233586351	0.236109464753278	0.864028190481587	0.387572404607861	0.590616622919378
X276_17790	protein_coding	27.2185422033168	0.0437047349418581	0.391277140769092	0.111697644426537	0.911063147118475	0.957502314912575
X276_17785	protein_coding	73.7946573344869	-0.0125357469276223	0.259432538638819	-0.048319871491041	0.961461317890479	0.982783351683748
X276_17780	protein_coding	1949.14215551315	0.0327880345405366	0.140210808760023	0.233848123625439	0.815102887915163	0.906076773726456
X276_17775	protein_coding	46.4150057771382	0.229661640180427	0.315442047687501	0.728062862462604	0.466575106125308	0.667084231036052
X276_17770	protein_coding	14.9578291378052	0.236263794136929	0.585030511602321	0.40384867019984	0.686324003986673	0.826013605412532
X276_17765	protein_coding	34.3432177735861	0.569216954443373	0.382502355300653	1.48813973706374	0.136714045857869	0.287018699178754
X276_17760	protein_coding	18.3921357792292	0.211280955702985	0.501441746786502	0.421346960154361	0.673501743742243	0.817066244472848
X276_17755	protein_coding	393.498911435483	-0.733897547453948	0.153647021721096	-4.77651658478703	1.78357849599813e-06	1.52327356870932e-05
X276_17750	protein_coding	184.00981939833	-0.462520210518334	0.214800447807233	-2.15325533647588	0.0312986168586504	0.0892266815357887
X276_17745	protein_coding	5.79483803282845	-0.412037295022943	0.831348536440448	-0.495625212485664	0.620158861107213	NA
X276_17740	protein_coding	108.386168986924	-0.743960022819926	0.218106322771767	-3.41099704660295	0.000647257925941025	0.00320966193022021
X276_17735	protein_coding	1220.01756713705	0.0807023212002336	0.12245063715336	0.659060034936037	0.509857217930336	0.701650697157643
X276_17730	protein_coding	1086.92353382961	-0.316204706718246	0.147155124511929	-2.14878488103629	0.0316514564308068	0.0901232566209709
X276_17725	protein_coding	274.349126140525	-0.541572233370593	0.157972549800426	-3.42826797475122	0.000607445534356146	0.00303464554411078
X276_17720	protein_coding	7129.31191410417	-0.275883734532589	0.134501144860026	-2.05116272296193	0.0402511027532567	0.110396986022789
X276_17715	protein_coding	9101.26873275108	-0.0526564878313366	0.126304344559423	-0.416901635608923	0.67675035714495	0.818894061502809
X276_17710	protein_coding	923.632398856904	-0.683228119400042	0.180285134847904	-3.78970856347331	0.000150824132379535	0.000873182569354919
X276_17705	protein_coding	298.089311152013	-0.777000041504565	0.167361069126217	-4.64265701432979	3.43957068434004e-06	2.79747781783435e-05
X276_17700	protein_coding	251.220936909132	-0.284206334375255	0.180666096541755	-1.57310275594276	0.115695026911607	0.253794830383325
X276_17695	protein_coding	279.182112161399	0.148563739729283	0.163655496027949	0.907783382379726	0.363992679737673	0.567592378064244
X276_17690	protein_coding	128.332934074282	1.49020659872874	0.246980776936762	6.03369467539691	1.60252723090951e-09	2.09846253830239e-08
X276_17685	protein_coding	56.1896289807093	1.41704551700853	0.329329811483271	4.30281580226913	1.68641047541267e-05	0.000119574896605052
X276_17680	protein_coding	6.03912953578842	0.884353550466124	0.910591398165152	0.971185926254193	0.331455700905919	NA
X276_17675	protein_coding	20.331748373143	1.30177125279863	0.520316475686506	2.50188359129137	0.0123534536107357	0.0417495222315375
X276_17670	protein_coding	6.64389228793082	1.1613945917893	0.748761275946905	1.5510879489869	0.120880608762655	NA
X276_17665	protein_coding	10.7160975462118	-0.0383645675533718	0.588620257635025	-0.0651771104642474	0.948032985573811	0.975070965864722
X276_17660	protein_coding	14.5340262310734	0.0620697271351118	0.543099280288065	0.114287993720392	0.909009499759243	0.956413083788765
X276_17655	protein_coding	18.574972513159	0.106759668138573	0.450863576313012	0.236789294472649	0.812820257180324	0.905037429892161
X276_17650	protein_coding	90.8570169284372	0.939640709982684	0.249133229717204	3.77163941979674	0.000162178500871697	0.000932030724447248
X276_17645	protein_coding	80.4955136122682	0.112940679925269	0.249321686169244	0.452991802119462	0.6505546446436	0.801602253994424
X276_17640	protein_coding	813.251441068005	0.982304824092948	0.165520411711933	5.93464463949332	2.94482623498952e-09	3.73143615382365e-08
X276_17635	protein_coding	1106.94637509962	0.632130402942419	0.129235795278166	4.8912950284542	1.00174677994749e-06	8.93588541277639e-06
X276_17630	protein_coding	2586.74762313585	-0.0461383475680208	0.11498918513588	-0.401240755932832	0.68824287703041	0.827264066714385
X276_17625	protein_coding	43.5823713919745	-0.0462969374581825	0.317716057238343	-0.145717965470822	0.884144038360041	0.944033291534901
X276_17620	protein_coding	28.2126255213575	-0.192756412750636	0.419623657290704	-0.459355447200392	0.645978936545276	0.79934031701563
X276_17615	protein_coding	198.445970443811	0.129093191038748	0.177320824058302	0.728020477709389	0.466601051024159	0.667084231036052
X276_17610	protein_coding	2640.44623151665	-0.440505909468466	0.189329494099763	-2.32666289826112	0.0199832140112516	0.0620892855696588
X276_17605	protein_coding	5167.95977412813	-0.608011467091005	0.196517589854194	-3.09392898387426	0.00197524761266538	0.00861376533129865
X276_17600	protein_coding	2469.72553716757	-0.738127107619558	0.196988624942953	-3.74705446993864	0.000178923243987591	0.00101584320046578
X276_17595	protein_coding	2555.36984706864	-0.598248726632221	0.187699810589516	-3.1872633475403	0.00143625938254529	0.00649216861283214
X276_17590	protein_coding	774.863872043892	-0.667723254825882	0.190245875167863	-3.50979097043086	0.000448459090322676	0.00232950959514575
X276_17585	protein_coding	112.536074421671	-0.903855783017621	0.236962136276075	-3.81434687086284	0.000136543570693886	0.000801362454222173
X276_17580	protein_coding	218.39232405438	0.322558625763194	0.174302177169149	1.85057140996105	0.0642312359365268	0.16104055474006
X276_17575	protein_coding	25.8247957265613	0.191262224680012	0.453213371378839	0.42201364028189	0.673015061292593	0.816819322141237
X276_17570	protein_coding	44.2952226967895	0.241167385090891	0.34135577757324	0.706498617968014	0.479878111872772	0.676028469857327
X276_17565	protein_coding	55.9645051254256	0.503320303353553	0.343085777897079	1.46703925309473	0.14236537756007	0.296547927006083
X276_17560	protein_coding	350.368598562813	0.602998087569631	0.158264522778915	3.81006480152206	0.000138930371705149	0.000813204040396648
X276_17555	protein_coding	13.3687801857721	0.539242389856059	0.545255516466635	0.988971910546561	0.322676885034069	0.527252011312185
X276_17550	protein_coding	33.2500152877082	0.616533632262297	0.368613492719117	1.67257478209593	0.0944110347676544	0.216606283280988
X276_17545	protein_coding	155.86672546732	0.312899931504764	0.197669417649311	1.58294558270964	0.113433868019341	0.250588634191222
X276_17540	protein_coding	334.442854324975	0.279462333136349	0.167293356249185	1.6704927165194	0.0948219192784718	0.217019397530719
X276_17535	protein_coding	362.168646713338	0.272100750563205	0.156910317593858	1.73411637128606	0.0828974372926196	0.196574573092819
X276_17530	protein_coding	50.3774409511317	0.478391558789417	0.306535211118924	1.5606414579362	0.118608371149459	0.258257504758502
X276_17525	protein_coding	81.6001722309315	0.0337305851285767	0.243904762211156	0.138294081766944	0.890008002635285	0.945633716785654
X276_17520	protein_coding	34.4027862257087	-0.205146764450765	0.347548237611334	-0.590268464201456	0.555010678274803	0.735166299963327
X276_17515	protein_coding	108.266271361805	-0.316135801572855	0.226087913077349	-1.398287052456	0.162026884357476	0.325786305972839
X276_17510	protein_coding	2809.49641559697	-0.281037949477889	0.16000043085158	-1.75648245434155	0.0790060647480734	0.190270240973716
X276_17505	protein_coding	45.0062127102111	0.0741201873081253	0.318363458696633	0.232816252253227	0.815904092198064	0.906324465364627
X276_17500	protein_coding	152.799514967178	0.100496138626277	0.180133954759531	0.557896698378902	0.576914926188469	0.751684331488911
X276_17495	protein_coding	6.07863531033959	0.115607889187758	0.793423350826497	0.145707696990934	0.884152144903184	NA
X276_17490	protein_coding	399.177815708112	-0.72443237528828	0.141381825052607	-5.12394273463882	2.99211891583183e-07	2.87060224965825e-06
X276_17485	protein_coding	38.7454274772896	-0.663738967131526	0.335661440796421	-1.97740605997722	0.04799574953749	0.127186030764228
X276_17480	protein_coding	51.095340263345	0.0147894511166397	0.296958213129287	0.0498031388348931	0.960279265360632	0.982202662372177
X276_17475	protein_coding	74.9455433819722	0.185328783139052	0.265444401146675	0.698183055805519	0.485062721657833	0.679666126531586
X276_17470	protein_coding	43.5043475153821	0.00439080924011534	0.337142426137699	0.013023603378597	0.989608961683714	0.994887798315287
X276_17465	protein_coding	8.12318507915098	0.504187419048766	0.737990069321686	0.683189977762415	0.49448680478598	0.687746292691979
X276_17460	protein_coding	40.4774466077487	0.187063769204273	0.313502256415445	0.596690343932904	0.550714140625075	0.731950007090325
X276_17455	protein_coding	305.889348420559	0.0934687789397411	0.180066672430394	0.519078726108364	0.603705842940873	0.770154998009509
X276_17450	protein_coding	523.65745314267	-0.034403661155574	0.193792877499056	-0.177527995866317	0.859093676945781	0.930338487749854
X276_17445	protein_coding	31.7818202532509	0.51864507315042	0.393078444552274	1.31944419832324	0.187020653841123	0.362102180274762
X276_17440	protein_coding	4.04489103761126	0.971297314692135	1.048569262438	0.926307254547782	0.354286326896015	NA
X276_17435	protein_coding	3.26989256428447	-0.996289440185611	1.14282855736229	-0.871775065268846	0.383331099962519	NA
X276_17430	protein_coding	3.4340639407208	-1.32941664226336	1.02873971246503	-1.29227697361644	0.196261243249811	NA
X276_17425	protein_coding	4.78743526895023	-0.152283014213359	0.929694457151049	-0.163798991208374	0.869889385852627	NA
X276_17420	protein_coding	4.12200490034317	-0.3109939870516	0.970716874629978	-0.320375585486907	0.748683630939608	NA
X276_17415	protein_coding	455.066055992857	0.188907329105918	0.152501340890685	1.23872569252574	0.215447100523568	0.402710465034311
X276_17410	protein_coding	142.430847897359	-0.139317851383697	0.207286269615445	-0.672103616135102	0.501517734578903	0.69464786984544
X276_17405	protein_coding	720.508244058101	0.0719151263845717	0.160607515469545	0.447769372275787	0.654319649630078	0.804592381091028
X276_17400	protein_coding	83.6435536613249	-0.353744686525597	0.26316476228939	-1.34419472975109	0.178885425461911	0.35150865936233
X276_17395	protein_coding	636.285007662817	0.387565618603245	0.140951014553709	2.74964759799982	0.00596593875579381	0.0225087304101017
X276_17390	protein_coding	497.327564617962	0.398602742744839	0.137744629247244	2.893780649911	0.00380633962840543	0.015293677430029
X276_17385	protein_coding	109.165342615463	-0.0824202688707796	0.226060514974539	-0.364593829577282	0.715414621535312	0.845440959235168
X276_17380	protein_coding	59.271131052777	0.285821536480318	0.262941030473471	1.0870176326823	0.277029017139875	0.477037878965038
X276_17375	protein_coding	34.7476416021418	0.430738471314282	0.479780477373655	0.897782405970682	0.369301566311876	0.57137886688953
X276_17370	protein_coding	82.525857685597	0.144938131838346	0.252953990402268	0.572982191772715	0.566656751754672	0.744301031013891
X276_17365	protein_coding	87.0618300350756	-0.286924876258143	0.250722417352645	-1.14439258877509	0.252460860391024	0.448572329305766
X276_17360	protein_coding	176.486851614656	-0.0617968877525264	0.217829277527377	-0.28369413172552	0.77664479225545	0.883668404722037
X276_17355	protein_coding	65.6251873406408	-0.315849739129155	0.271356522575757	-1.16396590039945	0.244437831072078	0.44040905683749
X276_17350	protein_coding	102.557408946974	0.527463974316065	0.218044482301137	2.41906591145743	0.0155604204247867	0.0504827718543286
X276_17345	protein_coding	0.69370540388591	0.556716183863218	2.49897969661805	0.222777393756596	0.823708763053636	NA
X276_17340	protein_coding	48.4762749029824	-0.122159439703459	0.300605311507689	-0.406378181046658	0.684464748886809	0.825018161969756
X276_17335	protein_coding	11285.3334114269	-0.11839133352886	0.148934297507022	-0.794923234678553	0.426658157748733	0.628472905816313
X276_17330	protein_coding	7.42980210369628	-1.03225851925564	0.781490033786226	-1.32088507162974	0.18653968809606	0.361319766682974
X276_17325	protein_coding	324.072450557539	-0.56823330425699	0.290229408543005	-1.9578763816858	0.050244519912591	0.131660807195703
X276_17320	protein_coding	42.5228593363101	0.440713216279299	0.329068591912353	1.33927462878828	0.180481285071008	0.353665077581829
X276_17315	protein_coding	323.080275057093	0.0790431670578918	0.147921345787625	0.534359437017132	0.593092877271004	0.761368000013925
X276_17310	protein_coding	2082.24575488653	-0.628732495615783	0.247369771689391	-2.54167067916952	0.0110324066641397	0.0381628725004569
X276_17305	protein_coding	1256.12518108017	-0.211869441783755	0.18222117295194	-1.16270485120648	0.244949272679178	0.44040905683749
X276_17300	protein_coding	31.6596607206009	1.40640502603087	0.374822311710865	3.75219132396728	0.000175295600771297	0.000996450567383154
X276_17295	protein_coding	583.949650248453	-0.0309042618459873	0.220692288235521	-0.140033265743326	0.888633707069773	0.945128293424209
X276_17290	protein_coding	1107.41975158945	0.0503373339959585	0.226515695767714	0.222224485704417	0.82413913379134	0.911692795958793
X276_17285	protein_coding	5.01433734233096	-0.0482079780255464	0.880858062999631	-0.0547284290744656	0.956354820171951	NA
X276_17280	protein_coding	52.6399830732136	-0.0373338398936878	0.299035492920312	-0.124847520704295	0.900644265593151	0.952086506083518
X276_26930	ncRNA	588.475498314254	0.728837355384028	0.545043743374017	1.33720891991579	0.181154451094447	0.354540830389256
X276_17275	protein_coding	24.1307275864302	2.0103155364662	0.458295019836286	4.38650967052693	1.1518404618213e-05	8.50047411463414e-05
X276_17270	protein_coding	30.9451101552323	1.10902267882003	0.382522091949274	2.89923824574057	0.00374070535793258	0.0151148631669093
X276_17265	protein_coding	26.2162720575241	0.93336910726759	0.415340945528752	2.24723595714687	0.0246249513338924	0.0735463127195859
X276_17260	protein_coding	62.182155749372	0.235878349393	0.319267659927716	0.738810656382812	0.460021980044086	0.6613343511276
X276_17255	protein_coding	146.321236771613	-0.268784995596739	0.227115099377848	-1.18347479464395	0.236621030123176	0.430478120204741
X276_17250	protein_coding	191.84669144124	-0.161091650042068	0.178373934339742	-0.903112052993366	0.36646642770233	0.569061351281153
X276_17245	protein_coding	294.793019380714	-0.280062962634644	0.17170002864374	-1.63111773973985	0.102865478181935	0.231804135253011
X276_26935	SRP_RNA	63.4076386597084	0.360530564757714	0.342827339344026	1.05163889626645	0.29296525508477	0.493984814976149
X276_17240	protein_coding	50.6675233229743	-0.707620355467095	0.313760095475938	-2.25529111467702	0.0241150619825269	0.0724839554858432
X276_17235	protein_coding	33.4907726137573	-0.38953541105224	0.395892178627905	-0.983943184738593	0.325143448828925	0.530176674625313
X276_17230	protein_coding	61.7415950221217	-0.10264559793495	0.268831138718109	-0.381821832189547	0.702593523738917	0.835814448774329
X276_17225	protein_coding	731.61557898646	0.601342591210493	0.12941218904561	4.64672296825577	3.37249583147497e-06	2.76203883340834e-05
X276_17220	protein_coding	76.4739700757096	0.00625760160353836	0.249682884823488	0.0250621968260345	0.980005353266569	0.991995025389092
X276_17215	protein_coding	164.073621605344	-0.373640956531877	0.198921058293824	-1.87833786797965	0.0603349593202211	0.15331602365641
X276_17210	protein_coding	329.119646545824	0.399032246405895	0.163679898562427	2.43788180412211	0.014773603656925	0.0485669306232198
X276_17205	protein_coding	4.21424067727034	-0.406702854395285	1.04925568681499	-0.387610817368861	0.69830406251017	NA
X276_17200	protein_coding	384.042885409843	-0.125652950886111	0.150222822904973	-0.836443813638063	0.402905273050001	0.605710805439097
X276_17195	protein_coding	133.542513421264	-0.146019258460821	0.201705138999539	-0.723924334229059	0.469112189599822	0.66848091998285
X276_17190	protein_coding	60.8338811671589	0.0157375673636569	0.274733346782934	0.0572830620961753	0.954319712685425	0.978688746267483
X276_17185	protein_coding	11.5986745071914	0.627301028089206	0.635930022934213	0.986430905077902	0.323921705682165	0.528384123916257
X276_17180	protein_coding	17.5616236780547	0.0195886981750081	0.560569426697312	0.0349442856532833	0.972124167315333	0.989167902716316
X276_17175	protein_coding	18.7106145392177	-0.29552670699219	0.524405768766256	-0.563545873432059	0.573063232072306	0.749365856459502
X276_17170	protein_coding	2.36223516104683	1.50836182097081	1.48462303929687	1.01598977049769	0.30963425785387	NA
X276_17165	protein_coding	2.28128276928178	0.827068635473766	1.44138287862438	0.573802178268622	0.566101674555687	NA
X276_17160	protein_coding	1.43723813897789	2.09127999173957	2.19413701120619	0.953121879380688	0.340528321692621	NA
X276_17155	protein_coding	2.88821617217395	-1.0588109157259	1.19514190241412	-0.885929037871701	0.375655767446789	NA
X276_17150	protein_coding	6.51134723538922	0.494213949540268	0.858080668386363	0.575952783634721	0.564647096550999	NA
X276_17145	protein_coding	9.87582511229533	0.223121382260364	0.709569340487836	0.314446199305858	0.75318217224381	0.869739472296279
X276_17140	protein_coding	12.0249206659104	-0.0943968500254494	0.611836228729912	-0.154284505547186	0.877385413818648	0.940613188223823
X276_17135	protein_coding	22.5110559774625	-1.05829618495568	0.42788461726716	-2.47332141013826	0.0133863691166706	0.0446941201828613
X276_17130	protein_coding	105.714666766616	-0.572975418492985	0.233548294807896	-2.4533487558292	0.0141533043430107	0.0468554110679531
X276_17125	protein_coding	90.8636610015591	0.129061302217025	0.268756017862691	0.480217348223112	0.631072852368537	0.789560684935967
X276_17120	protein_coding	46.3324077050077	-0.148026025346959	0.328346257420272	-0.450822940727144	0.652117165860038	0.802513821127758
X276_17115	protein_coding	5.2980850078049	0.297831469399503	1.05910599323022	0.281210257805388	0.778549137404352	NA
X276_17110	protein_coding	16.6515160765362	0.930685354795759	0.559264501679799	1.664123776854	0.096087696400281	0.219382351033376
X276_17105	protein_coding	38.2804343168489	0.391611296045527	0.379371305461812	1.03226388081411	0.301948516579666	0.504427852324452
X276_17100	rRNA	50.7991001012857	-0.602700136961166	0.313965381265463	-1.91963882938919	0.0549035358158212	0.141116195664393
X276_17095	rRNA	121.505002620983	-0.676621622279259	0.228777312508775	-2.95755560225539	0.00310088818115408	0.0128095565374388
X276_17090	tRNA	17.210581298352	0.196717172199477	0.504152454166798	0.390193820487469	0.696393230745705	0.83280197856412
X276_17085	rRNA	953.961406517947	1.24433360248746	1.16615625719162	1.06703848203337	0.285954459156883	0.487055040759603
X276_17080	protein_coding	256.986214014934	-0.295040862070394	0.161161476485381	-1.83071580445068	0.0671429728754601	0.166300903839588
X276_17075	protein_coding	155.746400225582	-0.461496863374659	0.204597525271645	-2.25563267572239	0.0240936450701801	0.072465915211079
X276_17070	protein_coding	57.901238327007	0.0271963135787456	0.288447554661778	0.0942851244158921	0.924882666268297	0.963624426889908
X276_17065	protein_coding	23.0002239379482	0.134910397234833	0.442726186585592	0.304726490825613	0.760574471830532	0.875284698830874
X276_17060	protein_coding	1.05264994422884	-0.877416641630048	1.87977609421888	-0.466766570938145	0.640666895283419	NA
X276_17055	rRNA	16.4227286342341	0.004450114889788	0.524604071045756	0.00848280662579888	0.993231780732359	0.996198549439475
X276_17050	rRNA	43.6423087663749	-0.00568593460448377	0.34541614992511	-0.0164611139511472	0.986866524453305	0.994695439848839
X276_17045	tRNA	45.1463518991642	-0.162537358385131	0.330148421964968	-0.492316023859045	0.622495954104078	0.784124726753288
X276_17040	rRNA	988.998760949589	1.1326481669329	1.05532122037001	1.07327337408773	0.283148477923733	0.484017133945892
X276_17035	protein_coding	18.2975653809106	0.0515735390594074	0.521162907050575	0.0989585758343361	0.921171160301158	0.961675688335719
X276_17030	protein_coding	399.553541783718	0.36563641115655	0.179360346725917	2.03855767359373	0.04149419319557	0.113211957174913
X276_17025	protein_coding	131.587350400383	0.748418621179282	0.209766157660709	3.56787114530567	0.000359893401324773	0.00189245959689906
X276_17020	protein_coding	15.2398155072677	0.120529141308068	0.51477747357323	0.234138336457184	0.814877584775108	0.906040569069958
X276_17015	protein_coding	81.4764595493083	0.559723293602815	0.261706069000967	2.13874785456637	0.0324560946842293	0.0922467358588646
X276_17010	protein_coding	81.8939159465444	0.12240972890541	0.249460166651554	0.49069849727308	0.623639709499371	0.784932724298792
X276_17005	protein_coding	152.013072869844	0.361494437310511	0.2614576773414	1.38261167538212	0.166783967180983	0.333213527291883
X276_17000	protein_coding	8.82045998660641	-0.317471686488707	0.663487180685822	-0.478489555985918	0.632301806017667	0.790125143564341
X276_16995	protein_coding	11.3481375295332	-0.522546103062031	0.607738130899831	-0.859821157326985	0.389887634692973	0.592583824989223
X276_16990	protein_coding	28.0556263149067	0.525890401948694	0.391252826882336	1.34411911126421	0.178909873024539	0.35150865936233
X276_16985	protein_coding	47.5537829307759	0.0473954250828882	0.352944063558172	0.134285939264924	0.893176471377197	0.94781548350885
X276_16980	protein_coding	25.4346035227967	0.424257066479107	0.461049771521547	0.920197975760799	0.357469311941978	0.562027837939545
X276_16975	protein_coding	575.113164177915	0.279656410233158	0.1469814111969	1.90266515987197	0.0570842508196037	0.145997069215738
X276_16970	protein_coding	474.386946909979	0.309139425810749	0.133798420126907	2.3104863683557	0.0208612423690248	0.0643917927621705
X276_16965	protein_coding	405.466153655606	0.185821419474305	0.142864502952218	1.30068292427024	0.193367009518317	0.371027882345146
X276_16960	protein_coding	204.222131012769	0.513049792833882	0.208445157256959	2.46131788133329	0.0138427656518765	0.0459243763793022
X276_16955	protein_coding	71.9851247569885	0.40087218627392	0.258452187871923	1.55104969152969	0.120889776036081	0.262032054019266
X276_16950	protein_coding	74.0627960485094	-0.883670966056971	0.252871068357487	-3.49455147952202	0.000474859022298516	0.00243968553423533
X276_16945	protein_coding	131.432734283254	-0.922008376697618	0.207875370713788	-4.43539017408213	9.19056774278515e-06	6.91277743341328e-05
X276_16940	protein_coding	57.9515716498638	-0.484026814874202	0.314854372826418	-1.53730377167431	0.12421893830083	0.267011078624691
X276_16935	protein_coding	6.99978682384204	-0.556158732921387	0.782275298550022	-0.710950139870515	0.477115133683519	0.674394754625445
X276_16930	protein_coding	37.0805297169108	-1.01838872972959	0.341169896601458	-2.98499000021457	0.00283587594386338	0.0118501802774238
X276_16925	protein_coding	36.0146201284726	-0.883699104387677	0.370754996155526	-2.38351232903407	0.0171483100437977	0.0548023151025785
X276_16920	protein_coding	11.3418911986954	-1.27961976778686	0.577245855356142	-2.21676735469565	0.026638993406107	0.0785140489041437
X276_16915	protein_coding	31.314138649716	-0.464419398684418	0.374656303028029	-1.23958784339383	0.215127879351318	0.402498592813392
X276_16905	protein_coding	6.29516741149213	-0.695053335588327	0.858631067697363	-0.809490084550852	0.41823330394229	NA
X276_16900	protein_coding	242.692521085746	0.477633255270887	0.174468694204688	2.73764446652259	0.00618809343862278	0.0232164622944658
X276_16895	protein_coding	64.9435512032763	0.431392002299119	0.276982603839494	1.55746966170158	0.119359018125707	0.259531334046692
X276_16890	protein_coding	285.686316606636	0.515176639061023	0.168413794377774	3.05899312443145	0.0022208224682191	0.00950827543087247
X276_16885	protein_coding	59.2815223882973	0.49378185581598	0.311323520360971	1.58607308321406	0.112722731975154	0.249251911107807
X276_16880	protein_coding	105.210593776167	0.0271961905183449	0.219192635581027	0.124074380721115	0.901256382618236	0.952305294378136
X276_16875	protein_coding	298.08138573875	-0.327693336376865	0.179044337116328	-1.83023569276004	0.0672147027056291	0.166390899114883
X276_16870	protein_coding	197.455222104147	0.1827110533822	0.183698593207147	0.994624129626117	0.319919107277424	0.52420345880487
X276_16865	protein_coding	48.3008428357739	0.064402854288685	0.298967881101572	0.215417301856599	0.829441981713426	0.914662621636128
X276_16860	protein_coding	9.57618896885514	-0.586627184631498	0.636797634684976	-0.921214452879842	0.356938473991043	0.561867568353917
X276_16855	protein_coding	12.5384320767308	-0.146972064063624	0.609109307684228	-0.24129013004644	0.809330260021557	0.903237996046214
X276_16850	protein_coding	10.1063183675618	0.723576668201237	0.620871628027396	1.16542073359053	0.243848728717634	0.439882146470299
X276_16845	protein_coding	112.092305001985	-0.259284766607307	0.258941091199743	-1.00132723395106	0.316668630584822	0.520775742303291
X276_16840	protein_coding	5.11795471522681	0.0579553420396671	0.997817572517953	0.0580821020153203	0.953683230845397	NA
X276_16835	protein_coding	6.22180820117402	0.785065927171735	0.834823965846656	0.940396969049089	0.347013976337066	NA
X276_16830	protein_coding	228.499501126105	0.535083410361488	0.180110816338273	2.97085661616528	0.00296970395248389	0.0123654369181814
X276_16825	protein_coding	8.26838346195466	0.476939389995023	0.814158592083106	0.585806493517099	0.558005559557561	0.738093453989897
X276_16820	protein_coding	11.7578201840693	0.922570124340863	0.669193330782901	1.3786301833904	0.168008805427802	0.335275461064125
[truncated: 3,444 more rows]

## Sheet: Tb2 vs. Tb1
Additional file 9: Complete differential expression analysis of adjacent time-points
locus	type	baseMean	log2FoldChange	lfcSE	stat	pvalue	padj
X276_26820	protein_coding	639.53211903823	0.0244856353845904	0.153744500839994	0.159261861405197	0.87346256737935	0.999704987681256
X276_26815	protein_coding	311.650653286425	-0.319932424129808	0.16442014773757	-1.94582250735141	0.0516760640240234	0.748627746607497
X276_26810	protein_coding	73.6940331158487	-0.122883778186938	0.27104450088285	-0.453371227922644	0.65028145097144	0.999704987681256
X276_26805	protein_coding	645.527925234499	0.0812830600206596	0.14845598618058	0.547522953515581	0.584019505425625	0.999704987681256
X276_26800	protein_coding	221.225631845627	-0.24764431107508	0.198408333822192	-1.24815478414839	0.211974378883262	0.999704987681256
X276_26795	protein_coding	1942.28630844318	-0.0748188000235395	0.111281326662902	-0.672339216894707	0.501367768893255	0.999704987681256
X276_26790	protein_coding	2969.63711477195	-0.0697420643037397	0.126051366409451	-0.553282890065605	0.580069715260953	0.999704987681256
X276_26785	rRNA	6.40008780717372	-0.0861917209508593	0.884292419201517	-0.0974697046805933	0.922353391813929	NA
X276_26780	rRNA	14.0220744563937	0.141464618611201	0.543930569659485	0.260078448430948	0.79480326170335	0.999704987681256
X276_26775	rRNA	13346.3470659913	-0.602783984977609	1.2761199672895	-0.472356831981818	0.636672111240153	0.999704987681256
X276_26770	tRNA	92.8070061032613	0.443839977422523	0.279583047454731	1.5875067585934	0.112397917468022	0.953130050901725
X276_26765	tRNA	9.53007207028984	-0.147938332243737	0.650131830457886	-0.227551283159824	0.819995096724847	NA
X276_26760	protein_coding	34.9961467078747	-0.174420021685284	0.377007762024645	-0.462643052091542	0.643620244041522	0.999704987681256
X276_26755	protein_coding	137.643827375896	-0.0475218112047335	0.223200411175241	-0.212910948302075	0.831396422658836	0.999704987681256
X276_26750	protein_coding	301.401414526948	0.204363122440208	0.174805711725153	1.16908721358904	0.242368494982731	0.999704987681256
X276_26745	protein_coding	31.6323867963417	0.0242866859920363	0.375434367617879	0.0646895651725617	0.948421171206687	0.999704987681256
X276_26740	tRNA	8.96434224335664	0.189658042193102	0.69806597189892	0.271690713812024	0.785859842111455	NA
X276_26735	tRNA	18.944657861381	0.638443854032437	0.565669204874424	1.12865230868307	0.259044535113213	0.999704987681256
X276_26730	tRNA	52.9415505652863	0.0982909142155791	0.529484057308254	0.18563526674488	0.852730795368366	0.999704987681256
X276_26725	tRNA	66.631774274007	0.309267175025694	0.334296694544213	0.925127828282465	0.354899419222773	0.999704987681256
X276_26720	protein_coding	30.8702203587249	0.200421373292739	0.39731788497889	0.504435820459953	0.613955151666385	0.999704987681256
X276_26715	protein_coding	200.466785732519	0.291510083681993	0.201896686061892	1.44385769458658	0.148779008933929	0.999704987681256
X276_26710	protein_coding	222.688610874519	0.0499514679785926	0.181660632773876	0.27497134197903	0.783338255716147	0.999704987681256
X276_26705	protein_coding	18.8150009483626	0.0180951912728597	0.514265896625467	0.0351864500282782	0.971931066852556	0.999979443976373
X276_26700	protein_coding	3.71498405121228	-0.172574805571007	1.1673762948238	-0.147831343103515	0.882475872880959	NA
X276_26695	protein_coding	346.618934898383	0.170275092758673	0.163042872654149	1.04435778140309	0.296319888826072	0.999704987681256
X276_26690	tRNA	12.9315967433828	0.00766595188050526	0.597676758137475	0.0128262506047491	0.989766413262757	0.999979443976373
X276_26685	protein_coding	261.753902172527	0.0116123178257339	0.208807720360112	0.0556124927072007	0.955650512166804	0.999704987681256
X276_26680	protein_coding	38.1264153037498	0.000236768674198772	0.34806619620133	0.000680240358824789	0.999457246761916	0.999979443976373
X276_26675	protein_coding	39.3594998745852	-0.632141585716553	0.379351767968772	-1.66637311090267	0.0956391230094785	0.92610275803056
X276_26670	protein_coding	479.927415661451	-0.0543831949876643	0.173704754542317	-0.313078333007953	0.754221149972144	0.999704987681256
X276_26665	protein_coding	40.5983960914695	0.402507935973822	0.354394711152996	1.13576168973937	0.256056314540854	0.999704987681256
X276_26660	protein_coding	833.164591000531	1.0794491423639	0.222571015278733	4.84990887520585	1.23518206209102e-06	0.000310975248573503
X276_26655	protein_coding	392.580201165922	0.0825341022801113	0.156305876256065	0.528029427024877	0.597478911706999	0.999704987681256
X276_26650	protein_coding	867.183399954167	-0.0228678167692278	0.13289408102994	-0.172075510000147	0.863378165754028	0.999704987681256
X276_26645	protein_coding	131.554415066491	-0.239950495682025	0.242279680451249	-0.990386380050998	0.321985300029335	0.999704987681256
X276_26640	protein_coding	66.6139772342708	0.00668200636278355	0.278817250495352	0.0239655414107705	0.980880094778507	0.999979443976373
X276_26635	protein_coding	347.429054211279	0.457739569920799	0.306998662288334	1.49101486797649	0.135957591434933	0.999704987681256
X276_26630	protein_coding	723.812455022044	-0.186156216529239	0.226473693633703	-0.821977217496734	0.411089863401879	0.999704987681256
X276_26625	protein_coding	95.2551864236632	0.276396194025945	0.258778586118484	1.06807985224633	0.285484493320536	0.999704987681256
X276_26620	protein_coding	404.010702199023	0.241437676922487	0.158079195687558	1.52732101066408	0.126681207390263	0.984640736290805
X276_26615	protein_coding	522.32248766178	0.0576615380826172	0.150991382708485	0.381886284159294	0.702545714319564	0.999704987681256
X276_26610	protein_coding	607.627480517635	-0.148563139400138	0.158038581377464	-0.940043488781423	0.347195253885075	0.999704987681256
X276_26605	protein_coding	467.47660406307	0.0955089007706772	0.144008843166308	0.6632155267047	0.50719252870639	0.999704987681256
X276_26600	protein_coding	902.819854057532	0.112485983928263	0.139512619669456	0.806278200457949	0.420082457159714	0.999704987681256
X276_26595	protein_coding	563.303770980319	0.0573073784539462	0.209420577813049	0.273647313231582	0.784355670562816	0.999704987681256
X276_26590	protein_coding	96.8484128567048	0.154832803239435	0.253631489850656	0.610463642864708	0.541554720358279	0.999704987681256
X276_26585	protein_coding	17.9575264515449	0.0297019659434215	0.534436354297945	0.055576245336901	0.955679388724558	0.999704987681256
X276_26580	protein_coding	87.3026025388015	-0.00144456691034285	0.246600917018477	-0.00585791378153963	0.995326087766213	0.999979443976373
X276_26575	protein_coding	56.0919861771973	0.299617340594274	0.311186589159395	0.962822149256584	0.335636783357416	0.999704987681256
X276_26570	protein_coding	46.3778498616971	-0.114371122675356	0.383835305558875	-0.297969261865655	0.765726624055714	0.999704987681256
X276_26835	protein_coding	11.86839240019	-0.943500132130879	0.658325591520035	-1.43318161147646	0.151805943296795	NA
X276_26565	protein_coding	10.5190413499625	0.0400490673848789	0.689676861375787	0.0580693214862796	0.953693411049876	NA
X276_26560	protein_coding	23.5843815561009	-0.441161019123869	0.506633537931277	-0.870769473582918	0.383880036228104	0.999704987681256
X276_26555	protein_coding	945.107010837912	-0.241590365363831	0.137936302162734	-1.75146325931522	0.0798661446397138	0.867964155569527
X276_26550	protein_coding	415.718074000199	-0.171845957041625	0.18061239702695	-0.951462689551609	0.341369549959736	0.999704987681256
X276_26545	protein_coding	27.3308325715291	0.137707054501733	0.425063137160426	0.323968470711587	0.745961904713539	0.999704987681256
X276_26540	protein_coding	107.277513954021	-0.0936775821071613	0.217623692934751	-0.430456724834866	0.666863439756194	0.999704987681256
X276_26535	protein_coding	48.7069521790793	-0.165008268204681	0.35960416091665	-0.458860842388658	0.646334099807939	0.999704987681256
X276_26530	protein_coding	12.9903615919238	0.0685130995476586	0.631542777046792	0.108485287201032	0.913610750744914	0.999704987681256
X276_26525	protein_coding	13.134633137081	0.316142669933043	0.570979732174055	0.553684574283053	0.579794734049595	0.999704987681256
X276_26520	protein_coding	1056.90130508824	-0.071184739480916	0.1284691017353	-0.554100079469586	0.579510355752355	0.999704987681256
X276_26515	protein_coding	1076.86263482096	-0.0757394072105468	0.129268993075289	-0.585905447305795	0.557939056495119	0.999704987681256
X276_26510	protein_coding	362.839032378656	-0.014712212230214	0.154289413938253	-0.0953546445908583	0.924033140234096	0.999704987681256
X276_26505	protein_coding	86.9382339682673	-0.203928736695648	0.248219462965392	-0.821566263416181	0.411323796631343	0.999704987681256
X276_26500	protein_coding	2606.59467893633	-0.0639246894464842	0.129664530638002	-0.493000584908988	0.622012174054703	0.999704987681256
X276_26495	protein_coding	88.9028271596404	-0.167314407820484	0.255805797633912	-0.654068083554268	0.513067942924362	0.999704987681256
X276_26490	protein_coding	97.5894727136736	0.112196842241766	0.237692521229452	0.472025125828251	0.636908854433412	0.999704987681256
X276_26485	protein_coding	829.464793286618	0.087422338630868	0.176280671776381	0.49592696550287	0.619945940249157	0.999704987681256
X276_26480	protein_coding	266.614548823937	0.21975489150387	0.207709445025212	1.05799180907347	0.290059176694361	0.999704987681256
X276_26475	protein_coding	29.4660584059463	0.27622926061105	0.41591003117569	0.664156283584238	0.506590290006208	0.999704987681256
X276_26470	protein_coding	405.669852328447	0.0387702739927937	0.159360340406272	0.243286842221554	0.807783196624893	0.999704987681256
X276_26465	protein_coding	313.931563565655	0.0112259850404893	0.166140993416418	0.0675690256188149	0.946128713003308	0.999704987681256
X276_26460	protein_coding	788.28368040592	-0.12846763126828	0.161268243408265	-0.796608362274104	0.425678519308326	0.999704987681256
X276_26455	protein_coding	168.104204754107	-0.122128758568972	0.189802770610618	-0.64345087364146	0.519931581858911	0.999704987681256
X276_26450	protein_coding	307.127728281389	-0.163894177106625	0.275562991395298	-0.594761206055849	0.552003102511403	0.999704987681256
X276_26840	protein_coding	13.8925186720533	0.0543684635948521	0.573170591572561	0.0948556405269954	0.924429491313538	0.999704987681256
X276_26445	protein_coding	299.951138982234	0.0426649942547175	0.164367755864038	0.259570339878639	0.795195217625441	0.999704987681256
X276_26440	protein_coding	3354.79008536446	0.408383064487137	0.152809781208291	2.67249295992696	0.0075289954285347	0.231828060677184
X276_26435	protein_coding	717.975008181225	-0.241519029691842	0.152324508545211	-1.58555594236601	0.112840077184815	0.953130050901725
X276_26430	protein_coding	1649.82811087977	-0.293745783583734	0.156983966058764	-1.87118335049438	0.0613196716938478	0.8025938680418
X276_26425	protein_coding	35.6484986446738	-0.309945127969866	0.377291478577335	-0.821500472628183	0.411361254992182	0.999704987681256
X276_26420	protein_coding	43.7765852906453	0.265852527514662	0.327819658886428	0.810971887463177	0.417381815182136	0.999704987681256
X276_26415	protein_coding	5.04371102210522	-1.77632280988535	1.16459160705839	-1.52527529746854	0.127190446469561	NA
X276_26410	protein_coding	54.590936035138	0.147025489440346	0.289592511464711	0.507697829259173	0.611665271004223	0.999704987681256
X276_26405	protein_coding	80.0698628754876	-0.153792206798661	0.25119112061593	-0.61225176439978	0.540371197942418	0.999704987681256
X276_26400	protein_coding	1566.99802899607	-0.416089833897952	0.144197472911074	-2.88555565848615	0.00390723367050448	0.144163449222062
X276_26395	protein_coding	1360.54254666502	-0.134540073169625	0.12008470247454	-1.12037645426278	0.262553374326534	0.999704987681256
X276_26390	protein_coding	598.632569868038	-0.0792262111397667	0.156896811055503	-0.504957434168246	0.613588732996071	0.999704987681256
X276_26385	protein_coding	1328.04797457904	-0.157045211339916	0.123953365433755	-1.26697012856699	0.205165971096508	0.999704987681256
X276_26380	protein_coding	271.011774915634	-0.0357979171671449	0.173784537917698	-0.205990231329431	0.836798541947628	0.999704987681256
X276_26375	protein_coding	767.290821018573	0.0334774687151014	0.138456875419798	0.241789861381738	0.808942995306513	0.999704987681256
X276_26370	protein_coding	1275.13751641684	0.246058376884785	0.129656476098482	1.89777159065998	0.0577261771404008	0.772087619252861
X276_26365	protein_coding	1265.26878224871	0.213614291073175	0.122581921781249	1.74262475224019	0.0813991834673504	0.867964155569527
X276_26360	protein_coding	134.78488713923	0.252480447336221	0.224265942781785	1.12580824446398	0.260246693723351	0.999704987681256
X276_26355	protein_coding	267.004937700328	-0.0366177123267138	0.178720089525658	-0.204888618978992	0.837659147333739	0.999704987681256
X276_26350	protein_coding	105.871295699862	-0.136907560636518	0.248945341403827	-0.549950281714386	0.582353475203999	0.999704987681256
X276_26345	protein_coding	487.005906363898	-0.0278833412250856	0.152018922375755	-0.183420200520595	0.854468327009101	0.999704987681256
X276_26340	protein_coding	1422.61209802155	-0.146386160780185	0.135672773064291	-1.07896490558807	0.280603372615851	0.999704987681256
X276_26335	protein_coding	86.1764327396373	-0.0772167363890891	0.251511273859259	-0.307011034552265	0.75883497320987	0.999704987681256
X276_26330	protein_coding	42.9559239764622	-0.0753637556931349	0.33759778280643	-0.223235339600398	0.823352348813099	0.999704987681256
X276_26325	protein_coding	289.253923666935	0.0148301020838	0.175123567579046	0.084683645318647	0.932512898401664	0.999704987681256
X276_26320	protein_coding	1247.81783979734	-0.31047262873248	0.14839437052786	-2.09221298374112	0.0364194675537211	0.623501284519706
X276_26315	protein_coding	57.9782902306644	-0.461701035644641	0.322235484188423	-1.43280631184202	0.151913197048547	0.999704987681256
X276_26310	protein_coding	61.2404386443511	-0.380394914626427	0.307702070199998	-1.23624424879293	0.216367787474753	0.999704987681256
X276_26305	protein_coding	38.8885616317064	0.134473637763262	0.353653726864578	0.380240974569893	0.703766546050197	0.999704987681256
X276_26300	protein_coding	506.075465085398	0.0418940793939399	0.161478574238607	0.259440483615093	0.795295397297166	0.999704987681256
X276_26295	protein_coding	1387.70389790226	0.109143970493631	0.122624577619231	0.890066026017561	0.373430434128724	0.999704987681256
X276_26290	tRNA	195.074824300228	0.18351921760736	0.193418415221281	0.948819777048656	0.342712281453435	0.999704987681256
X276_26285	tRNA	165.530668880032	0.27183698992374	0.21460329464973	1.26669532435383	0.205264252513239	0.999704987681256
X276_26280	tRNA	216.568156094514	0.229689293168487	0.177876688748254	1.2912838370494	0.196605273142646	0.999704987681256
X276_26275	tRNA	242.537831084892	0.193377520104427	0.168202845205263	1.14966854376597	0.250280415013816	0.999704987681256
X276_26270	tRNA	118.663540855172	0.300834908897337	0.217030958130948	1.38613823340274	0.165704697657252	0.999704987681256
X276_26265	tRNA	192.761115574373	0.297937628475381	0.188434502225667	1.58112036254685	0.113850519705851	0.953130050901725
X276_26260	tRNA	207.107524850396	0.224639472441667	0.185101335174927	1.21360265839993	0.224899491418439	0.999704987681256
X276_26255	tRNA	109.527449928993	0.316812434055947	0.259379762662539	1.22142310103094	0.221925864995687	0.999704987681256
X276_26250	tRNA	145.427984006169	0.411509359623094	0.219160159801588	1.8776649916465	0.0604270087366546	0.793336188321723
X276_26245	tRNA	38.5781884501798	0.300360549731856	0.363213332979674	0.826953535179462	0.408263398060847	0.999704987681256
X276_26240	protein_coding	1718.2901958283	-0.0680726598745495	0.134763904827076	-0.505125314986219	0.61347082205978	0.999704987681256
X276_26235	protein_coding	219.73693462273	0.0155536183750154	0.188293841355731	0.0826029054536681	0.934167290955084	0.999704987681256
X276_26230	protein_coding	121.886341499583	0.10626776280575	0.226935139876464	0.468273722895444	0.639588857222997	0.999704987681256
X276_26225	protein_coding	1139.75572500374	0.120168356685535	0.127752025661547	0.940637583343669	0.346890615032176	0.999704987681256
X276_26220	protein_coding	1966.7534158407	-0.0301587909678151	0.122309161812749	-0.246578347204988	0.805234563624888	0.999704987681256
X276_26215	protein_coding	218.791518867888	-0.023323343308678	0.200099584529025	-0.116558679337462	0.907209783566239	0.999704987681256
X276_26210	protein_coding	253.482133182811	0.135875913878265	0.19107973910253	0.711095349598297	0.477025151555679	0.999704987681256
X276_26205	protein_coding	473.573393962819	-0.267359828048368	0.16979601471037	-1.57459424771787	0.115350131464122	0.953130050901725
X276_26200	protein_coding	2242.83798806746	-0.180717718126721	0.121634153442549	-1.48574814730863	0.137345750145709	0.999704987681256
X276_26195	tRNA	3.14011909203672	-0.475639072118561	1.33222689538153	-0.35702557407261	0.72107266040858	NA
X276_26190	tRNA	2.15045148015949	-1.06844856714852	1.63007986814188	-0.655457801810929	0.51217304679196	NA
X276_26185	tRNA	6.09571390154864	0.296438826095259	1.00182194031933	0.295899714474979	0.767306669124247	NA
X276_26180	protein_coding	1250.12852937222	0.0864381441751323	0.147034663276709	0.587875962367197	0.556615551982027	0.999704987681256
X276_26170	protein_coding	1598.80775956787	0.125982947174485	0.11141854207945	1.13071796510001	0.258173817447662	0.999704987681256
X276_26165	protein_coding	67.3541287151999	-0.0153119186833225	0.261581035121211	-0.0585360428603982	0.953321653651266	0.999704987681256
X276_26160	rRNA	43.1533870005817	0.15436895646825	0.461864880832747	0.334229691138068	0.738206240711438	0.999704987681256
X276_26155	tRNA	8.42098055616526	-0.459949762414065	0.82267881306372	-0.5590878908151	0.576101738520574	NA
X276_26150	tRNA	226.797923396059	0.415467841429126	0.248123012369364	1.67444300092023	0.0940435677158065	0.92363765789593
X276_26145	rRNA	266.319844077439	0.178502416940674	0.203819522146707	0.875786652135263	0.3811460277339	0.999704987681256
X276_26140	rRNA	19767.1349226321	-0.4849174839418	1.22626907900391	-0.395441336852182	0.692517207298765	0.999704987681256
X276_26135	tRNA	110.802289550352	-0.173919235655657	0.28450834983221	-0.611297474250674	0.541002662803027	0.999704987681256
X276_26130	tRNA	81.0531603325765	-0.0599606612454706	0.305481834038612	-0.196282248449156	0.844389254825135	0.999704987681256
X276_26125	protein_coding	0.470721877052286	0.409811763902967	3.4644637226184	0.118290101070314	0.905837800533572	NA
X276_26120	protein_coding	16.1547401101156	0.425529656287988	0.521809158994368	0.815489051798305	0.414792428880269	0.999704987681256
X276_26115	protein_coding	138.508963306006	0.223746997481828	0.214211963132962	1.04451214679802	0.296248502314589	0.999704987681256
X276_26110	protein_coding	23.0453434393186	-0.211293292365377	0.443616874187631	-0.476296788196585	0.633862953238414	0.999704987681256
X276_26105	protein_coding	13.5088576500822	0.525540132487093	0.639885184159841	0.821303798707449	0.411473244484156	0.999704987681256
X276_26100	protein_coding	118.552266041537	-0.0328402563259451	0.227085577649686	-0.144616213261267	0.885013895477314	0.999704987681256
X276_26095	protein_coding	239.127401668034	-0.189975938936362	0.197289870595281	-0.962927992010686	0.335583660941348	0.999704987681256
X276_26090	protein_coding	391.089379807163	-0.0548983580934782	0.176951353597704	-0.310245482599069	0.756374285553116	0.999704987681256
X276_26085	protein_coding	607.11405774703	0.0114252417923365	0.139509078932581	0.0818960449008327	0.934729379587947	0.999704987681256
X276_26080	protein_coding	103.308356366033	0.13839842941882	0.231408005867571	0.598071051604076	0.549792525041421	0.999704987681256
X276_26075	protein_coding	1013.31094461121	-0.169045629423515	0.451104047414624	-0.374737558646066	0.707855656565616	0.999704987681256
X276_26070	protein_coding	66.4497380752823	-0.0644635582781655	0.315054768668495	-0.204610641351679	0.837876340705731	0.999704987681256
X276_26065	protein_coding	679.426720757268	-0.343016531158947	0.160023684807389	-2.14353601200857	0.0320700826170644	0.58189154973621
X276_26060	protein_coding	1208.09358532357	-0.262791068717607	0.15294418684031	-1.71821547550538	0.0857573198236275	0.882310886646937
X276_26055	protein_coding	2978.2841801451	-0.173331804981431	0.178983318759167	-0.968424354755982	0.332832481022822	0.999704987681256
X276_26050	protein_coding	12741.2738382099	-0.10838170582211	0.170340811733187	-0.636263880155001	0.524604443135438	0.999704987681256
X276_26045	protein_coding	1950.4651564208	-0.248955215712282	0.165471767552217	-1.50451777602315	0.132448099819512	0.997099994788873
X276_26040	protein_coding	625.55779658346	-0.214212093200812	0.13198285368575	-1.6230297134721	0.104583053179856	0.946332912494261
X276_26035	protein_coding	1221.83645880359	-0.302281012011442	0.147654725120405	-2.04721529747827	0.0406369500912258	0.661509744117466
X276_26030	protein_coding	844.003100869888	-0.201019189660142	0.135152589151217	-1.48734989779019	0.13692242221033	0.999704987681256
X276_26025	protein_coding	1175.81512708371	0.0302107299351473	0.13618124225592	0.221842079237121	0.824436821013645	0.999704987681256
X276_26020	protein_coding	302.878536699693	-0.173037726625312	0.174126177080406	-0.993749070511142	0.320345046468938	0.999704987681256
X276_26015	protein_coding	716.469616062157	-0.223168271344145	0.14172611842088	-1.57464463029609	0.115338495031686	0.953130050901725
X276_26010	protein_coding	773.941611224744	-0.0876979302769874	0.136871459484577	-0.640732046017741	0.521696789825685	0.999704987681256
X276_26005	protein_coding	40.6074358281434	0.0081477639201046	0.360617589279998	0.0225939171086254	0.981974196034709	0.999979443976373
X276_26000	protein_coding	129.569320260133	-0.0115263650282058	0.208191766739841	-0.0553641731789006	0.955848337701561	0.999704987681256
X276_25995	protein_coding	85.3603786507936	0.0503221340557605	0.265771186335024	0.18934382898952	0.849823345987151	0.999704987681256
X276_25990	protein_coding	663.598691716475	0.25009522387902	0.143714093893413	1.74022753860527	0.0818190718752421	0.867964155569527
X276_25985	tRNA	260.575724330612	0.145489960459807	0.208002978950177	0.699460946156241	0.484264011317963	0.999704987681256
X276_25980	protein_coding	8935.1816475212	0.000418962985169118	0.100851828213014	0.0041542428391502	0.996685403310557	0.999979443976373
X276_25975	protein_coding	614.56545032458	-0.0387270419397679	0.163430157492836	-0.236963865995574	0.812684822708552	0.999704987681256
X276_25970	protein_coding	780.806886499724	0.131235417242117	0.149941197345529	0.875245893493122	0.381440126990841	0.999704987681256
X276_25965	protein_coding	1868.31348118026	0.0449088395692072	0.140752571108446	0.319062303555409	0.74967926826038	0.999704987681256
X276_25960	protein_coding	1454.20061763801	-0.117986860693752	0.139844047739922	-0.843703129311453	0.398835318440268	0.999704987681256
X276_25955	protein_coding	3062.008947742	-0.103732983089451	0.161124416397655	-0.643806726557432	0.519700771338445	0.999704987681256
X276_25950	protein_coding	928.868540918799	-0.176959501749117	0.153131680385833	-1.15560347345009	0.247843386619942	0.999704987681256
X276_25945	protein_coding	895.428662718864	-0.358179250299189	0.147961663355971	-2.42075712164352	0.0154882216561984	0.374517450217679
X276_25940	protein_coding	5955.86049996063	0.00228882091219228	0.135403251053503	0.0169037367595249	0.986513411690768	0.999979443976373
X276_25935	protein_coding	6916.36139785601	-0.0153133066103422	0.133755529783461	-0.114487278657811	0.908851530251253	0.999704987681256
X276_25930	protein_coding	1803.47742654234	0.0518604325328945	0.11978176855843	0.432957645867426	0.665045539798581	0.999704987681256
X276_25925	protein_coding	3394.9634915618	0.143928806010609	0.147733140534876	0.974248604541318	0.329933116774968	0.999704987681256
X276_25920	protein_coding	9411.20702340355	-0.00411859488479789	0.11280360168734	-0.0365112002027512	0.970874748194498	0.999979443976373
X276_25915	protein_coding	9092.53778818701	0.00338318554878748	0.100961750225445	0.0335095770550027	0.973268228736634	0.999979443976373
X276_25910	protein_coding	1724.12844175725	0.170543711795431	0.14982278143493	1.13830293472091	0.254994008986092	0.999704987681256
X276_25905	protein_coding	2755.33593450299	0.0439409466037292	0.140629494365212	0.312458967459667	0.754691742295422	0.999704987681256
X276_25900	protein_coding	2515.04146411175	-0.0720135452087243	0.137103338189123	-0.525250122716832	0.5994093254142	0.999704987681256
X276_25895	protein_coding	1406.33815727125	-0.0920459255927273	0.158866506413744	-0.579391639374303	0.562324944162413	0.999704987681256
X276_25890	protein_coding	4057.442290291	-0.111371454783254	0.172022375863397	-0.647424233180536	0.517357416332312	0.999704987681256
X276_25885	protein_coding	971.73726503303	-0.174718430701496	0.160300556950276	-1.08994275519387	0.275738361275665	0.999704987681256
X276_25880	protein_coding	1197.25725445677	-0.129029948334026	0.180854523463433	-0.713446066280527	0.475569775963815	0.999704987681256
X276_25875	protein_coding	2221.47968974181	-0.19857617294853	0.170767686986002	-1.16284395750355	0.244892818751965	0.999704987681256
X276_25870	protein_coding	1701.61444156344	-0.231780834011345	0.161910449841704	-1.43153721231676	0.152276309885872	0.999704987681256
X276_25865	protein_coding	898.3290852954	-0.277905386047248	0.19341275944676	-1.4368513579051	0.150760233744161	0.999704987681256
X276_25860	protein_coding	847.025085237272	-0.363663846916038	0.15327293085889	-2.37265539895523	0.0176607322726166	0.4063867426172
X276_25855	protein_coding	1431.87670063795	-0.313401662250163	0.135380364611688	-2.31497132652208	0.0206145013259161	0.452461875256005
X276_25850	protein_coding	929.006449804481	-0.405306369995876	0.152317955669575	-2.66092312107386	0.00779267476719116	0.238233200025558
X276_25845	protein_coding	1832.33353360439	-0.313679234697785	0.150870045934748	-2.07913527668343	0.037604918515017	0.632497962133681
X276_25840	protein_coding	705.212211691029	-0.336258349967881	0.160094425000487	-2.10037513777796	0.0356958543045202	0.613567294872878
X276_25835	protein_coding	1041.86269044193	-0.29258532979215	0.153779427731004	-1.90262985178973	0.0570888610912378	0.768365803366346
X276_25830	protein_coding	1704.44657756098	-0.349193282011982	0.155305599398873	-2.24842686524873	0.0245489837086288	0.490979674172576
X276_25825	protein_coding	1305.90948095063	-0.402928243825855	0.183289170454103	-2.19831997071944	0.0279263122311627	0.538399172744938
X276_25820	protein_coding	1496.37524045338	-0.462333645491366	0.157295938017849	-2.9392599155288	0.00328997048624788	0.127657197400912
X276_25815	protein_coding	509.474385714395	-0.423206078333486	0.178113201750539	-2.37605115271701	0.017499036734472	0.4063867426172
X276_25810	protein_coding	1471.9408784011	-0.29222953816972	0.163173461447702	-1.79091339717262	0.0733071934623648	0.852594532660112
X276_25805	protein_coding	3796.56983928389	-0.233699977151536	0.200743201066225	-1.16417380967458	0.244353581697858	0.999704987681256
X276_25800	protein_coding	2154.9753530215	-0.305298763330525	0.185103281223274	-1.64934279561619	0.0990774268779637	0.937469534268755
X276_25795	protein_coding	2723.1757854807	-0.337872372098427	0.193200741832995	-1.74881508679965	0.0803229880805367	0.867964155569527
X276_25790	protein_coding	848.462208821233	-0.16392202625454	0.205948840233105	-0.795935660861232	0.426069432550203	0.999704987681256
X276_25785	protein_coding	655.702990886179	-0.321515552241101	0.203287462772806	-1.58158082085183	0.113745295210121	0.953130050901725
X276_25780	protein_coding	340.024882083544	-0.566762970385884	0.172335100830663	-3.28872625282987	0.00100641857786558	0.0489485399234622
X276_25775	protein_coding	1088.38486658829	-0.254827658913368	0.158847632612988	-1.60422698608435	0.108664028380622	0.949787779467016
X276_25770	protein_coding	1991.38633189615	-0.302150381760678	0.177267467057633	-1.70448862826275	0.0882898387612907	0.88704345046555
X276_25765	protein_coding	2289.03320108482	-0.355628543655663	0.149332209109692	-2.38145906884988	0.0172442070303515	0.405523110384091
X276_25760	protein_coding	2518.69830131957	-0.331455418392241	0.16237398273097	-2.04130866791273	0.0412201560487579	0.661509744117466
X276_25755	protein_coding	1176.25793196105	-0.463887601816077	0.16893393078962	-2.74597056759293	0.00603321759151863	0.194151663847367
X276_25750	protein_coding	217.765440943565	-0.177793840986132	0.182985567058253	-0.971627674490477	0.331235809639721	0.999704987681256
X276_25745	protein_coding	197.611519946974	-0.0862600740407473	0.187826019300486	-0.459255189254412	0.646050922734483	0.999704987681256
X276_25740	protein_coding	129.015139015315	-0.115370251327176	0.245649253056351	-0.469654395003228	0.638601955329984	0.999704987681256
X276_25735	protein_coding	150.501055681573	-0.266603863081487	0.203224614410654	-1.31186797354558	0.189564685150199	0.999704987681256
X276_25730	protein_coding	913.016601133332	0.0350385228585275	0.149636412818203	0.234157730719573	0.814862528825051	0.999704987681256
X276_25725	protein_coding	961.559418988071	-0.0591273098010436	0.156218162714941	-0.378491903716319	0.705065207132176	0.999704987681256
X276_25720	protein_coding	13.7259757069612	-0.106675908322525	0.586051827862033	-0.182024700292614	0.855563341677901	0.999704987681256
X276_25715	protein_coding	521.49766733219	0.0359877891851006	0.140484640723629	0.256168852336664	0.797820458572832	0.999704987681256
X276_25710	protein_coding	375.906565209035	0.168040619831523	0.16240399055338	1.0347074555184	0.300805553182226	0.999704987681256
X276_25705	protein_coding	372.643915412172	0.0755729722909203	0.166794154267649	0.453091252644567	0.650483033863718	0.999704987681256
X276_25700	protein_coding	284.182184534795	0.0298821550007789	0.161291273843229	0.185268268324445	0.853018625362285	0.999704987681256
X276_25695	protein_coding	410.614272331849	0.0866495456681619	0.16320134490396	0.530936468196099	0.595462805396278	0.999704987681256
X276_25690	protein_coding	1232.8025366724	0.183571292134999	0.189346122859312	0.969501193702268	0.332295184921174	0.999704987681256
X276_25685	protein_coding	293.43179924021	0.389934988617418	0.228524462926549	1.70631618000016	0.087949227192137	0.88704345046555
X276_25680	protein_coding	2070.19583864566	0.158631529620672	0.117759732230342	1.34707787302356	0.177955153670415	0.999704987681256
X276_25675	protein_coding	115.88818188578	-0.0891509004656007	0.225890216992117	-0.394664725425943	0.693090338869554	0.999704987681256
X276_25670	protein_coding	140.208993172081	0.257176420533155	0.217587275581289	1.18194604829764	0.237227108924421	0.999704987681256
X276_25665	protein_coding	76.3963147946757	-0.024117786217331	0.278039426830289	-0.0867423246130203	0.930876333010452	0.999704987681256
X276_25660	protein_coding	193.862623805514	0.267371265817647	0.202226776986905	1.32213582098953	0.186122927517548	0.999704987681256
X276_25655	protein_coding	448.494450144818	0.301993206937637	0.183609463159634	1.64475840047023	0.100019644026635	0.93979359000517
X276_25650	protein_coding	169.832618266796	0.0916164834693373	0.212366326331464	0.431407770958665	0.666171900528978	0.999704987681256
X276_25645	protein_coding	1611.67102929087	-0.267107665221257	0.145163648667732	-1.84004513301153	0.0657616114524176	0.819614492485586
X276_25640	protein_coding	2402.44754258312	-0.358817716655881	0.123024148524991	-2.91664458529449	0.00353818692796449	0.134012743820248
X276_25635	protein_coding	63.1044436892687	-0.0366943084369038	0.293024850420237	-0.125225926689423	0.900344692270537	0.999704987681256
X276_25630	protein_coding	182.902031636074	-0.491132450991373	0.197712215568918	-2.4840774232292	0.0129887564711973	0.337040962305981
X276_25625	protein_coding	198.842078670939	0.0569651989863093	0.19475213501271	0.292501024353811	0.769903576790245	0.999704987681256
X276_25620	protein_coding	207.47159264782	0.113134493033299	0.193007391624192	0.586166633729682	0.55776354159413	0.999704987681256
X276_25615	protein_coding	92.2704448223715	0.330614677885295	0.237048184170821	1.39471508310331	0.163101774667796	0.999704987681256
X276_25610	protein_coding	1511.93384494638	0.145916684176444	0.132455774536409	1.10162569119502	0.270624434425888	0.999704987681256
X276_25605	protein_coding	9.98028798953733	0.336076406658324	0.685069177634303	0.490572948879224	0.623728522960975	NA
X276_25600	protein_coding	141.776989513854	-0.232536814898239	0.255009374910197	-0.91187555351692	0.361834231907107	0.999704987681256
X276_25595	protein_coding	357.396917016898	-0.292054997464018	0.180923304225299	-1.61424753275747	0.106473745571937	0.949390898016434
X276_25590	protein_coding	259.164967037625	-0.544729861772945	0.251899968150684	-2.16248483781901	0.0305808245461295	0.575327665507109
X276_25585	protein_coding	84.4327814249249	-0.318224279476753	0.295696763882319	-1.07618451855428	0.28184474211878	0.999704987681256
X276_25580	protein_coding	216.510753454454	-0.305876903479555	0.219296368296445	-1.39481062023823	0.163072955464076	0.999704987681256
X276_25575	protein_coding	326.065495922551	-0.253200599395775	0.179124289115324	-1.41354698821867	0.157494955681495	0.999704987681256
X276_25570	protein_coding	475.291018785979	-0.384275585453002	0.140075091086882	-2.74335417147546	0.00608150533989174	0.194245095930871
X276_25565	protein_coding	7.53349644987103	0.070973738938225	0.740407886816783	0.095857621456952	0.923633652705273	NA
X276_25560	protein_coding	153.13154670787	-0.08313426046489	0.210601220644033	-0.394747286889695	0.693029400972615	0.999704987681256
X276_25555	protein_coding	42.0065930835212	-0.48205908951356	0.355769324701502	-1.35497654250551	0.175425030817813	0.999704987681256
X276_25550	protein_coding	43.8534044366469	-0.376269967990399	0.364451704064381	-1.03242751726558	0.301871886703108	0.999704987681256
X276_25545	protein_coding	116.700439428902	-0.132088401466936	0.222595081478548	-0.593402156910038	0.552912045753358	0.999704987681256
X276_25540	protein_coding	315.578932026954	0.132686657357692	0.156878575443987	0.845792084624503	0.397668741899192	0.999704987681256
X276_25535	protein_coding	16.9652865554444	0.203713116441187	0.529969336207847	0.384386609796785	0.700691923498567	0.999704987681256
X276_25530	protein_coding	51.5157133484848	0.269150281764303	0.337945272127406	0.796431564406775	0.425781237959462	0.999704987681256
X276_25525	protein_coding	324.135882893549	-0.0309703847483838	0.201252519536395	-0.153888183957782	0.877697900958634	0.999704987681256
X276_25520	protein_coding	188.104990868503	0.0259176625926595	0.234332224729089	0.110602212831047	0.911931792669298	0.999704987681256
X276_25515	protein_coding	401.439996354803	0.0355922420550657	0.170298508038024	0.208999141948553	0.834448908452277	0.999704987681256
X276_25510	protein_coding	206.77234928503	-0.251540817838651	0.218313150210832	-1.15220186047304	0.249238133357852	0.999704987681256
X276_25505	protein_coding	208.153639895314	-0.276874905320377	0.221322956088333	-1.25099949058096	0.210934663297358	0.999704987681256
X276_25500	protein_coding	42.0364114235804	0.00792413087192762	0.359016903928955	0.0220717486703515	0.9823907222797	0.999979443976373
X276_25495	protein_coding	34.3182883974835	0.22624888262439	0.428747964278931	0.527696692402716	0.597709869315555	0.999704987681256
X276_25490	protein_coding	193.393299487968	0.24497841973404	0.190155752413188	1.28830401723387	0.197640155276308	0.999704987681256
X276_25485	protein_coding	104.773377271637	0.198712995297295	0.240750554955399	0.825389562795021	0.409150458540749	0.999704987681256
X276_25480	protein_coding	311.442051424324	0.094061348815684	0.155587791888518	0.604554815477305	0.545474836956722	0.999704987681256
X276_25475	protein_coding	2192.51301287209	0.378892514519454	0.140403024400834	2.69860650179273	0.00696304540975656	0.219131134954104
X276_25470	protein_coding	52.1153575765496	0.157294160446078	0.30784893433796	0.510945931270949	0.609388917636787	0.999704987681256
X276_25465	protein_coding	11.4491932285938	0.989372077695141	0.72654631930659	1.36174673438493	0.173277826840442	NA
X276_25460	protein_coding	6.98117127992688	0.499574823893331	0.788880670516069	0.633270458466829	0.526557041255914	NA
X276_25455	protein_coding	39.8625002261919	-0.0647928544892619	0.338834395038459	-0.191222778555015	0.848351058188385	0.999704987681256
X276_25450	protein_coding	17.4309397352472	-0.0682013190043373	0.517491192008205	-0.13179223155407	0.895148631275389	0.999704987681256
X276_25445	protein_coding	7.8461504147753	0.180304425862012	0.737141897480478	0.244599345768143	0.806766670676517	NA
X276_25440	protein_coding	272.804899307969	0.0188154560733186	0.191656731395229	0.0981726858031296	0.921795171243061	0.999704987681256
X276_25435	protein_coding	33.3966412942383	-0.727797924791471	0.489163768629001	-1.48784102884664	0.136792822631014	0.999704987681256
X276_25430	protein_coding	57.8555041737531	0.203674233912091	0.353606616707139	0.575991014559482	0.564621255055054	0.999704987681256
X276_25425	protein_coding	116.059583191156	0.225144281595572	0.335308801283954	0.671453539941263	0.501931647239178	0.999704987681256
X276_25420	protein_coding	9739.88960404174	-0.725438511576815	0.246168358662991	-2.94692021150433	0.00320956007021622	0.127193676856717
X276_25415	protein_coding	143.054847499061	-0.17333539324362	0.355558370088036	-0.487501934494475	0.625902672266627	0.999704987681256
X276_25410	protein_coding	95.3670002865696	-0.2633999686498	0.403888547123665	-0.65216003406294	0.514297939130577	0.999704987681256
X276_25405	protein_coding	174.300710731905	0.0677774280296099	0.322592936977137	0.210102021032201	0.8335880481299	0.999704987681256
X276_25400	protein_coding	149.341738025462	-0.102376470596514	0.311480883141558	-0.328676577400057	0.742400160126018	0.999704987681256
X276_25395	protein_coding	97.949239723545	-0.0473348380446095	0.299166127003606	-0.158222585286331	0.874281407430456	0.999704987681256
X276_25390	protein_coding	78.9816094055108	0.0313316014896023	0.244388816922885	0.128203908362504	0.897987607169995	0.999704987681256
X276_25385	protein_coding	13.2287531359099	0.564314328563527	0.610786819700126	0.923913729573577	0.35553123419146	0.999704987681256
X276_25380	protein_coding	4502.51075814807	0.114505857179374	0.118734985799878	0.96438178189845	0.334854552545727	0.999704987681256
X276_25375	protein_coding	38.1396186782533	-0.251937561128523	0.365099861989217	-0.690051099323516	0.490162053425201	0.999704987681256
X276_25370	protein_coding	61.9705107395133	-0.0379189089595756	0.318930720659525	-0.11889387413405	0.905359435070402	0.999704987681256
X276_25365	protein_coding	51.3179497018144	0.0534207222718772	0.328725037302555	0.16250883324932	0.870905172810531	0.999704987681256
X276_25360	protein_coding	210.398862501951	0.220764731442709	0.191279026052459	1.15415022754331	0.248438584128008	0.999704987681256
X276_25355	protein_coding	1121.84041800812	-0.397935267658512	0.127505391419942	-3.12092895231309	0.00180281523735084	0.0820856299559743
X276_25350	protein_coding	47.649100135659	0.29925811285532	0.33053783295057	0.905367201642155	0.365270885453314	0.999704987681256
X276_25345	tRNA	16.8737618551993	0.247242780812781	0.626108741982807	0.394887923190139	0.69292560311775	0.999704987681256
X276_25340	tRNA	30.5812994669798	-0.488127320269496	0.525225722507498	-0.929366745290217	0.352699055685623	0.999704987681256
X276_25335	protein_coding	44.6995479310905	-0.0396597433278095	0.346795886349812	-0.114360477989652	0.908952042394256	0.999704987681256
X276_25330	protein_coding	138.246982446447	0.226580518879804	0.195067571843557	1.16154887631205	0.245418758723903	0.999704987681256
X276_25325	protein_coding	86.5611206129569	-0.260027119395714	0.251510735005505	-1.03386091806388	0.30120118784111	0.999704987681256
X276_25320	protein_coding	99.3885067235221	0.148231709987527	0.243265039029198	0.609342429882561	0.542297488660791	0.999704987681256
X276_25315	protein_coding	31.5600390548786	-0.384387983878594	0.395471109515347	-0.971974879150249	0.331063046039043	0.999704987681256
X276_25310	protein_coding	11.909981905231	0.26226886990378	0.638893193428302	0.410505030577091	0.681435514003877	NA
X276_25305	protein_coding	249.939063820925	-0.150318590099321	0.194187878694244	-0.77408842977271	0.438878499166063	0.999704987681256
X276_25300	protein_coding	30.7834120390281	0.303874596671323	0.377262962387266	0.805471586048225	0.420547596591114	0.999704987681256
X276_25295	protein_coding	1361.47987422559	-0.00473464690810462	0.140200930090982	-0.033770438648532	0.973060209035307	0.999979443976373
X276_25290	protein_coding	42.4693664206647	0.171047058801991	0.336951126234304	0.507631657782473	0.611711684784592	0.999704987681256
X276_25285	protein_coding	134.411948953932	-0.0282261963785903	0.205695139350689	-0.137223448583622	0.89085417694172	0.999704987681256
X276_25280	protein_coding	196.777801700722	-0.101569067120977	0.205542387424019	-0.494151441918631	0.621199230129324	0.999704987681256
X276_25275	protein_coding	1900.04988694903	0.643089710017927	0.159678617373317	4.02740029063774	5.63969714617661e-05	0.00574711994896092
X276_25270	protein_coding	1685.33074674227	0.784586630578578	0.16430977879118	4.775045261157	1.79666840835578e-06	0.000366178132750607
X276_25265	protein_coding	1102.88537557756	1.04628579921885	0.218231314515338	4.79438893333209	1.63171434886222e-06	0.000349186870656514
X276_25260	protein_coding	20.2742810916686	0.253834698553394	0.4553667709672	0.557429120298455	0.577234274065637	0.999704987681256
X276_25255	protein_coding	24.3991000704061	-0.234222463435555	0.445489991484809	-0.525763693713739	0.599052403095047	0.999704987681256
X276_25250	protein_coding	175.215121151675	0.23914626816798	0.224130843703761	1.06699401214081	0.285974539857793	0.999704987681256
X276_25245	protein_coding	70.5488931812804	0.432618686023869	0.282253437528874	1.53273132760204	0.125342066986187	0.984640736290805
X276_25240	protein_coding	96.6471769024472	-0.0779159814810406	0.291963172135946	-0.266869211315325	0.789569862976655	0.999704987681256
X276_25235	protein_coding	727.802228142943	0.141440982673347	0.163604370797373	0.864530586707393	0.387296485339576	0.999704987681256
X276_25230	protein_coding	202.944331753763	-0.148699372784543	0.214908544758009	-0.691919313640979	0.488988001020932	0.999704987681256
X276_25225	protein_coding	304.358140630326	-0.47412841831924	0.18848320307009	-2.51549427533301	0.0118865607651336	0.318622884321699
X276_25220	protein_coding	3887.26116719575	-0.26602976689005	0.130106445134719	-2.04470859698449	0.0408835955608216	0.661509744117466
X276_25215	protein_coding	6174.67547165573	-0.388140650147864	0.116220504457564	-3.33969166593651	0.000838714529750697	0.0432493757509998
X276_25210	protein_coding	5827.41513971761	-0.452579315017035	0.119508344272812	-3.78701016879534	0.000152470862647514	0.010876254868856
X276_25205	protein_coding	6599.25528450444	-0.432357390334222	0.11154036139804	-3.8762416125883	0.000106082348825072	0.00890259711708445
X276_25200	protein_coding	4946.16567351076	-0.598822720560141	0.130846114299225	-4.57654186956384	4.72725131354662e-06	0.000843026484249147
X276_25195	protein_coding	749.259703804613	-0.107943300036753	0.142277715601195	-0.758680300570184	0.448043823859115	0.999704987681256
X276_25190	protein_coding	397.673752166156	-0.0569707383918203	0.161695341381104	-0.352333826721355	0.724587922489665	0.999704987681256
X276_25185	protein_coding	66.0315376733389	-0.0370683208386904	0.276507697936483	-0.134058910892258	0.893355990641611	0.999704987681256
X276_25180	protein_coding	25.4938161638295	-0.0152926954296021	0.40403720146023	-0.0378497211997627	0.96980750096545	0.999979443976373
X276_25175	protein_coding	98.3693992981932	-0.163984091785482	0.236531352612278	-0.693286915135873	0.488129512919416	0.999704987681256
X276_25170	protein_coding	50.5575553569113	0.0629883026131377	0.353795770397683	0.178035770586901	0.858694883611402	0.999704987681256
X276_25165	protein_coding	616.112844612729	0.0935571325812653	0.190302015481877	0.491624496694703	0.622984822682369	0.999704987681256
X276_25160	protein_coding	322.184980866756	-0.0167109478413208	0.186418513566812	-0.0896421043252853	0.928571624660381	0.999704987681256
X276_25155	protein_coding	2654.49697351046	0.008636625339688	0.181390599799601	0.047613411881485	0.962024343017634	0.999979443976373
X276_25150	protein_coding	830.475515351526	-0.0165598890285127	0.158080767700759	-0.104755874287377	0.916569524544962	0.999704987681256
X276_25145	protein_coding	252.989388734657	0.0247465576205642	0.222996071538044	0.110973065354393	0.911637705515885	0.999704987681256
X276_25140	protein_coding	138.183563940883	-0.0696807850715764	0.258360558792307	-0.269703647481239	0.787388254219315	0.999704987681256
X276_25135	protein_coding	10011.876195237	-0.0331252104570279	0.149577075832594	-0.221459139193907	0.824734948910067	0.999704987681256
X276_25130	protein_coding	74994.8267720731	-0.0360486827217152	0.134003865800671	-0.26901225950703	0.787920248590749	0.999704987681256
X276_25125	protein_coding	20.7159249416912	0.0773695515754833	0.463600689256766	0.166888344578435	0.86745790421258	0.999704987681256
X276_25120	protein_coding	955.778232693405	-0.277999742365897	0.146330871408276	-1.89980241141496	0.0574590543717129	0.77092398968944
X276_25115	protein_coding	1005.73924805343	-0.0257500338795622	0.146288403448208	-0.176022386413417	0.860276355219546	0.999704987681256
X276_25110	protein_coding	75.7877351893425	-0.0441660121433682	0.290004685085928	-0.152294133214717	0.878954951964441	0.999704987681256
X276_25105	protein_coding	40.1171520556582	-0.348534245074646	0.334169568307427	-1.04298619063363	0.29695468853997	0.999704987681256
X276_25100	protein_coding	4.64747334938024	-0.822264469302212	0.927128216101208	-0.88689401856415	0.375135962294781	NA
X276_25095	protein_coding	6.78847229214586	0.260188486444684	0.821047414986443	0.316898246916691	0.751320812286127	NA
X276_25090	protein_coding	22.423401798175	0.377649261832796	0.451953662629557	0.835592878339688	0.403383976544539	0.999704987681256
X276_25085	protein_coding	9.63152947079821	0.918053586360118	0.685975563235585	1.33831820776512	0.180792728891266	NA
X276_25080	protein_coding	4.06903465315756	0.453358763803591	1.07204881639157	0.422890037162262	0.672375492050086	NA
X276_25075	protein_coding	9.52059244977679	-0.461549898868432	0.733251908229426	-0.629456116906576	0.529050489376128	NA
X276_25070	protein_coding	3818.00079032101	-0.196126058372413	0.115582968770436	-1.69684219447543	0.0897264990902471	0.897264990902471
X276_25065	protein_coding	378.278531614752	0.00916857720822887	0.168904792678257	0.0542825165754409	0.956710078765935	0.999704987681256
X276_25060	protein_coding	1243.8164514436	0.139236882019978	0.117253348442609	1.18748746939307	0.235035396323809	0.999704987681256
X276_25055	protein_coding	545.216379058306	0.234543487730594	0.146719998150633	1.59857886237018	0.109914209539683	0.949787779467016
X276_25050	protein_coding	63.0721195963158	0.215857502960307	0.290738334016226	0.742445964997032	0.457817179034837	0.999704987681256
X276_25045	protein_coding	271.929896747439	0.0453006934004834	0.179427860125724	0.252473018229953	0.8006754670553	0.999704987681256
X276_25040	protein_coding	165.290861471544	-0.0745485588093131	0.238809208285427	-0.312167857112996	0.754912958650283	0.999704987681256
X276_25035	protein_coding	216.330615248679	0.20097402234167	0.172915042969939	1.1622703200936	0.245125678564236	0.999704987681256
X276_25030	protein_coding	128.338801890185	0.0418762893396057	0.21921982268979	0.191024191269707	0.848506640243875	0.999704987681256
X276_25025	protein_coding	103.350196824353	0.150210279077622	0.217567067439109	0.690409080959191	0.489936967651957	0.999704987681256
X276_25020	protein_coding	908.675434888734	0.484729711393133	0.123002169896566	3.9408224407809	8.12027182566786e-05	0.00724057571122051
X276_25015	protein_coding	788.67739182746	0.436090148968999	0.128780255775537	3.3863121822735	0.000708387480878523	0.0378668224295083
X276_25010	protein_coding	70.1868514954399	0.51424951239761	0.327124046091716	1.57203213441982	0.115943098943273	0.95613962134337
X276_25005	protein_coding	43.0926695383855	0.485950811113032	0.353142623426388	1.37607521402561	0.168798348331672	0.999704987681256
X276_25000	protein_coding	101.46215362531	-0.000117362452959354	0.286187613030783	-0.000410089212864468	0.999672796157675	0.999979443976373
X276_24995	protein_coding	94.5978212605163	0.245131601916226	0.247769020313291	0.989355334279766	0.322489319735857	0.999704987681256
X276_24990	protein_coding	62.9122756095616	-0.000755349037586014	0.340282844327693	-0.0022197682021801	0.998228882677411	0.999979443976373
X276_24985	protein_coding	25.3042557169304	0.0675603620826694	0.427595675555327	0.158000573777851	0.874456346585865	0.999704987681256
X276_24980	tRNA	14.8844183109742	0.428295566874558	0.678815162113526	0.630945787275933	0.528075972226236	0.999704987681256
X276_24975	tRNA	70.6979537327901	0.219411963181341	0.398610914105956	0.550441434032131	0.582016636161196	0.999704987681256
X276_24970	tRNA	195.15656578178	0.276740882506895	0.226332257951013	1.22271957613215	0.221435630468359	0.999704987681256
X276_24965	tRNA	110.630619613077	0.377495719629435	0.256842342950889	1.46975656463941	0.141627696870146	0.999704987681256
X276_24960	tRNA	63.8724518972423	0.534972380161292	0.357355969995803	1.49702936309578	0.134385617878043	0.999704987681256
X276_24955	tRNA	189.898218709653	0.240409611893917	0.232467311890683	1.03416523354892	0.30105892418486	0.999704987681256
X276_24950	tRNA	185.429520790532	0.270418811539476	0.202726101046205	1.33391216100902	0.182232645569762	0.999704987681256
X276_24945	tRNA	136.249284952676	0.320170514775739	0.230178064913908	1.39096883491262	0.164234877447216	0.999704987681256
X276_24940	tRNA	127.963436679127	0.215692426392271	0.276919242401929	0.778900102865399	0.436038563351346	0.999704987681256
X276_24935	tRNA	176.927659039525	0.178844390141619	0.232981412978297	0.767633726035815	0.44270481978978	0.999704987681256
X276_24930	tRNA	81.4146242797794	0.214038770728271	0.288777737980193	0.741188611786103	0.458579087433965	0.999704987681256
X276_24925	tRNA	79.3920189748391	0.302034124851419	0.283706103471079	1.0646021398768	0.287056011065685	0.999704987681256
X276_24920	tRNA	127.004321276779	0.295431830133534	0.234567112083611	1.25947677621673	0.20785817343	0.999704987681256
X276_24915	tRNA	120.204528481928	0.572618253856459	0.252654122189394	2.26641168129137	0.0234261890494885	0.481445998490366
X276_24910	tRNA	89.8269687472583	0.298833906541049	0.282030518420858	1.05958003486387	0.289335700484952	0.999704987681256
X276_24905	tRNA	141.462333343522	0.12503637206065	0.240638833453418	0.519601804356543	0.603341140222881	0.999704987681256
X276_24900	tRNA	65.3188368557759	0.0230710997561272	0.321867302835378	0.0716789172211353	0.942857434617125	0.999704987681256
X276_24895	tRNA	16.5595500897961	0.0771423667197244	0.567160394077146	0.13601508061092	0.891809359154683	0.999704987681256
X276_24890	tRNA	2.71477154924988	0.00584846400306529	1.61128569834666	0.00362968777608242	0.99710393452203	NA
X276_24885	protein_coding	133.458568140539	0.143835490651294	0.220136203757518	0.653393163851092	0.513502844828462	0.999704987681256
X276_24880	protein_coding	196.884382970505	0.164908827634506	0.186352633109668	0.88492888392652	0.376194988513027	0.999704987681256
X276_24875	protein_coding	57.1098517088297	-0.0650323587113277	0.309076788400827	-0.210408420016939	0.83334892152505	0.999704987681256
X276_24870	protein_coding	80.2615104403734	0.136538593075658	0.281008152366789	0.485888369877041	0.627046314668924	0.999704987681256
X276_24865	protein_coding	95.0292399113056	-0.0150062420416801	0.264595997936358	-0.0567137906798176	0.95477318832421	0.999704987681256
X276_24860	protein_coding	297.817450615258	0.195257653331974	0.166423533536366	1.1732574665548	0.240692573272316	0.999704987681256
X276_24855	protein_coding	20.6071704478281	-0.183198287705391	0.497519806974363	-0.368223104160416	0.71270688413407	0.999704987681256
X276_24850	protein_coding	9.98480889850662	0.44235274687742	0.665401677314738	0.664790549766207	0.506184467905101	NA
X276_24845	rRNA	27.0418636865515	0.24345174034803	0.484962069730988	0.50200161114265	0.61566638766074	0.999704987681256
X276_24840	tRNA	42.7127159418333	0.934215616810324	0.513899529595376	1.81789545039258	0.0690801138245215	0.825194582574961
X276_24835	rRNA	37.1208289910098	0.203905428868087	0.38039580168209	0.536034908814525	0.591934424435182	0.999704987681256
X276_24830	tRNA	3.5940010706839	-1.59855704886748	1.40587295112508	-1.13705655094096	0.255514645812938	NA
X276_24825	protein_coding	334.101949248862	0.287710993346005	0.164564394431076	1.74831861011409	0.0804088724784368	0.867964155569527
X276_24820	protein_coding	551.500930226791	-0.0438359325939978	0.138339828682689	-0.316871381231391	0.751341198328871	0.999704987681256
X276_24815	protein_coding	458.350028744956	-0.15697694618242	0.155822303495799	-1.00740999626316	0.313737789551885	0.999704987681256
X276_24810	protein_coding	263.762340555747	-0.161785479338062	0.161382240020699	-1.00249865981109	0.316102813507739	0.999704987681256
X276_24805	protein_coding	192.992470119142	-0.0307223100487153	0.211783336799023	-0.145064812525218	0.884659699901944	0.999704987681256
X276_24800	protein_coding	220.668096070744	0.096329775734679	0.18163849932107	0.530337874925974	0.595877691106553	0.999704987681256
X276_24795	protein_coding	510.737390282808	0.0351860845426698	0.154745739856611	0.227379988458962	0.820128279683046	0.999704987681256
X276_24790	protein_coding	225.556463531485	0.119676011159025	0.186042287269828	0.643273166091816	0.520046864921963	0.999704987681256
X276_24785	protein_coding	158.830475913887	0.000227397285270036	0.196760522536302	0.00115570584149105	0.999077880357517	0.999979443976373
X276_24780	protein_coding	338.72722310588	-0.147595703278768	0.180711039650855	-0.81674978774917	0.414071432520078	0.999704987681256
X276_24775	protein_coding	222.294309341801	-0.0165630005068711	0.200271181765344	-0.0827028649897211	0.93408780674697	0.999704987681256
X276_24770	protein_coding	2099.33652028787	-0.090928824002825	0.147649766787257	-0.615841297831788	0.537999267935738	0.999704987681256
X276_24765	protein_coding	93.7778210971064	-0.225964334796658	0.242477963317218	-0.931896374026551	0.351390081705349	0.999704987681256
X276_24760	protein_coding	280.647100896122	-0.0256963732500764	0.15953484979209	-0.161070595443971	0.87203779925796	0.999704987681256
X276_24755	protein_coding	138.397720022146	0.149459992470495	0.326981364207855	0.45709024681751	0.647606180264922	0.999704987681256
X276_24750	protein_coding	57.639371200607	0.0850702437792785	0.395742953729681	0.214963382108345	0.829795867991796	0.999704987681256
X276_24745	protein_coding	60.1826289070996	0.0718829969529922	0.311468791201231	0.230787157441243	0.817480158811607	0.999704987681256
X276_24740	protein_coding	78.2936265552704	0.100029737823509	0.296866893049706	0.33695147611748	0.736153479619504	0.999704987681256
X276_24735	protein_coding	333.2931453197	0.0683648992337979	0.177741943621359	0.3846300869728	0.700511499700837	0.999704987681256
X276_24730	protein_coding	205.744967189393	0.26651471047636	0.213628830644236	1.24755965602881	0.212192360676947	0.999704987681256
X276_24725	protein_coding	102.595841511956	-0.0583937580893269	0.272651242824602	-0.214170151892144	0.830414371376072	0.999704987681256
X276_24720	protein_coding	188.267991665328	-0.450897444604307	0.190431057921583	-2.36777261821431	0.0178955304139683	0.409587541025584
X276_24715	protein_coding	524.931824504136	0.193428186925665	0.170531657196234	1.13426556749568	0.256683167861284	0.999704987681256
X276_24710	protein_coding	692.723507171741	0.276102473561415	0.151259208171148	1.82535977081811	0.0679467558946303	0.819614492485586
X276_24705	protein_coding	0.940917094281626	-0.891847210648558	2.82528411167137	-0.315666380936451	0.75225574699363	NA
X276_24700	protein_coding	48.7882684904068	0.000153494955504679	0.317008850338011	0.000484197697764637	0.999613666147673	0.999979443976373
X276_24695	protein_coding	192.479519630077	0.251161538822363	0.220244792279948	1.14037447252382	0.254130323337228	0.999704987681256
X276_24690	protein_coding	241.735192838855	0.0140336616291571	0.185762983001226	0.0755460609128164	0.939780250907432	0.999704987681256
X276_24685	protein_coding	58.4068130865466	0.00835664351925331	0.287123416755255	0.0291047090957981	0.976781080075022	0.999979443976373
X276_24680	protein_coding	60.9237187914596	-0.0554351292237687	0.318768385948291	-0.173904099865039	0.861940830501652	0.999704987681256
X276_24675	protein_coding	22.7977247726711	0.632335054933948	0.495829501384041	1.27530744574268	0.202200443358558	0.999704987681256
X276_24670	protein_coding	682.103455712966	-0.0248150046728826	0.146702017545886	-0.169152443081574	0.865676735584923	0.999704987681256
X276_24665	protein_coding	584.30838446896	-0.124397148109677	0.156232648105513	-0.796230170954184	0.425898264141937	0.999704987681256
X276_24660	protein_coding	165.392658671495	0.183717706206944	0.193621700550574	0.948848737948963	0.342697549599581	0.999704987681256
X276_24655	protein_coding	412.321855221323	-0.123607290170086	0.473718400087548	-0.26092989030454	0.794146573951281	0.999704987681256
X276_24650	protein_coding	217.300365201824	-0.269010048552216	0.178920205626806	-1.50351967017811	0.132705088455987	0.997099994788873
X276_24645	protein_coding	682.181535411163	0.0383135195989614	0.137400705581592	0.278845144475694	0.780363667649621	0.999704987681256
X276_24640	protein_coding	720.916661738298	-0.0360403360646985	0.141125007957113	-0.255378806254176	0.798430538375829	0.999704987681256
X276_24635	protein_coding	73.2667609057785	-0.0542844630101706	0.292300997822501	-0.185714258297314	0.852668846335036	0.999704987681256
X276_24630	protein_coding	514.533223971111	0.0754503614758194	0.155085884602018	0.486506954965248	0.626607775423985	0.999704987681256
X276_24625	protein_coding	526.225858821094	0.0425171648654174	0.166333982129399	0.25561322058857	0.798249508921673	0.999704987681256
X276_24620	protein_coding	832.376671690957	0.144920820358945	0.128839574757502	1.12481604065917	0.260666995716313	0.999704987681256
X276_24615	protein_coding	761.832403009715	0.196022462366611	0.129795658509987	1.51023897576303	0.130982456713307	0.993980345271197
X276_24610	protein_coding	328.257171466092	0.0337874254947533	0.157297308023912	0.214799769425278	0.829923432673891	0.999704987681256
X276_24605	protein_coding	6549.00012621677	-0.531013512479384	0.109850713430861	-4.83395597438335	1.33846199209084e-06	0.000318256518119377
X276_24600	protein_coding	614.446469386761	0.0758075400240168	0.252655176502533	0.300043486436372	0.764143985444534	0.999704987681256
X276_24595	protein_coding	1708.08133636528	-0.0375666165108669	0.168270721793351	-0.223251057049613	0.823340116740611	0.999704987681256
X276_24590	protein_coding	684.397664531486	-0.0404428840630186	0.149101793832383	-0.271243443982193	0.786203801471441	0.999704987681256
X276_24585	protein_coding	1254.23079610957	0.0329686914025457	0.124571620571702	0.264656518485038	0.791274076549309	0.999704987681256
X276_24580	protein_coding	1105.45932969556	0.0868944615573447	0.132723613402192	0.654702349716991	0.512659412122727	0.999704987681256
X276_24575	protein_coding	4238.21829576477	-0.00775646332570632	0.110558657993394	-0.0701569959918452	0.944068702170912	0.999704987681256
X276_24570	protein_coding	2204.88798918061	0.0600635307135062	0.118699559663768	0.506013087863546	0.612847461901021	0.999704987681256
X276_24565	protein_coding	4056.17007901627	0.0498039294071171	0.115099260682607	0.432704164316525	0.665229704116608	0.999704987681256
X276_24560	protein_coding	972.570779723642	0.0970896043778558	0.126931709480352	0.764896374399529	0.44433325303245	0.999704987681256
X276_24555	protein_coding	34.5853735268318	-0.113415093907754	0.417977069333216	-0.271342861197339	0.786127344054166	0.999704987681256
X276_24550	protein_coding	183.568706562912	0.0308894052336139	0.216073351083885	0.14295795885362	0.886323384051395	0.999704987681256
X276_24545	protein_coding	12.4937668842042	0.366780312892595	0.619911850545666	0.591665270747354	0.554074756829822	NA
X276_24540	protein_coding	130.41319510729	0.0173028387530804	0.221595788016091	0.0780828864482927	0.937762120263155	0.999704987681256
X276_24535	protein_coding	40.775187005233	0.239512353204987	0.35078797356909	0.682783821714495	0.49474345407822	0.999704987681256
X276_24530	protein_coding	726.30964375285	0.0665836237117749	0.150137447463696	0.443484452657125	0.657415362331733	0.999704987681256
X276_24525	protein_coding	38.1191076322193	-0.10089816600629	0.358810675934502	-0.281201683153676	0.778555713759243	0.999704987681256
X276_24520	protein_coding	10.0302548057704	0.240287245951604	0.703462910907898	0.341577703992221	0.732668718664318	NA
X276_24515	tRNA	35.5568484214754	0.14063997705184	0.465019474804589	0.302438897018108	0.762317506661101	0.999704987681256
X276_24510	tRNA	32.7247501485191	0.392752593678607	0.450327303524088	0.872149191499329	0.383126993256784	0.999704987681256
X276_24505	tRNA	48.6717659872011	0.572572356658197	0.391698243332228	1.46176901838326	0.143804516727336	0.999704987681256
X276_24500	tRNA	58.319575447026	0.329189971443316	0.369334621851129	0.891305477383611	0.372765310990389	0.999704987681256
X276_24495	tRNA	35.842878356802	0.111578043236969	0.395168697187043	0.282355470033996	0.777670956110665	0.999704987681256
X276_24490	tRNA	50.666578012232	0.298121755855873	0.355486104929365	0.838631248090861	0.401676269886778	0.999704987681256
X276_24485	tRNA	39.5833471417404	0.337891088263948	0.400855550370947	0.842924809077155	0.39927049745147	0.999704987681256
X276_24480	protein_coding	2491.38176621118	-0.181462527663238	0.108618270866026	-1.67064459981196	0.094791897554799	0.92363765789593
X276_24475	protein_coding	325.32191894342	0.171508965181954	0.160210568672815	1.07052216718744	0.284384336543538	0.999704987681256
X276_24470	protein_coding	150.252057843793	0.237518473006084	0.196298786451166	1.20998441865137	0.226284871824233	0.999704987681256
X276_24465	protein_coding	87.9510586086011	0.109330485239757	0.245592458819665	0.445170367873701	0.656196639196578	0.999704987681256
X276_24460	protein_coding	2301.500447277	0.263908909617561	0.137230298197755	1.92310964184641	0.0544662817096183	0.75686910947132
X276_24455	protein_coding	3220.72879833038	0.00534754312452451	0.109110431133616	0.0490103748007	0.960911027981603	0.999979443976373
X276_24450	protein_coding	508.515882269151	0.14175727469398	0.142617147242077	0.993970763230612	0.320237101434554	0.999704987681256
X276_24445	protein_coding	86.4674465401556	0.172791652263122	0.267245335088269	0.646565644283558	0.517913099132554	0.999704987681256
X276_24440	protein_coding	83.781529120445	0.110521918494719	0.255359149356829	0.432809706537204	0.665153021086531	0.999704987681256
X276_24435	protein_coding	127.085773135806	0.00979380348555818	0.237004428544281	0.0413232931794283	0.967038163656077	0.999979443976373
X276_24430	protein_coding	220.943051494161	-0.295822601181347	0.234883268376439	-1.25944518409563	0.207869577786417	0.999704987681256
X276_24425	protein_coding	91.4176458201942	-0.410785723659426	0.283684747495258	-1.44803598813959	0.147606986035289	0.999704987681256
X276_24420	protein_coding	587.876201837369	0.223550464660284	0.145533277899389	1.53607798770829	0.124519254282706	0.983912492378268
X276_24415	protein_coding	90.8338827217538	0.0636311916149085	0.26985882732167	0.235794367916157	0.813592238703117	0.999704987681256
X276_24410	protein_coding	55.7531151968215	0.425814220954815	0.314370312963742	1.3544988295505	0.175577286556118	0.999704987681256
X276_24405	protein_coding	47.7329301621772	-0.0953520256784293	0.313039200699083	-0.304600910893869	0.760670126175792	0.999704987681256
X276_24400	protein_coding	40.6250698823591	-0.0294046455962606	0.337249597977332	-0.0871895645617257	0.930520834041163	0.999704987681256
X276_24390	protein_coding	75.5969110720204	0.148186717042742	0.267994911457904	0.552946010193253	0.580300380447804	0.999704987681256
X276_24385	protein_coding	2128.19308029867	-0.543850537805015	0.183105309673693	-2.97015165084068	0.00297652770827257	0.119371046576406
X276_24380	protein_coding	22.1389704890281	0.0634553922815693	0.475564638180817	0.133431687697189	0.893851986302759	0.999704987681256
X276_24375	protein_coding	298.213236878951	0.106653088565762	0.209306569880125	0.509554423575164	0.610363660861866	0.999704987681256
X276_24370	protein_coding	598.69608279099	0.302190285363161	0.225325028249066	1.34113057795396	0.179878060966852	0.999704987681256
X276_24365	protein_coding	166.077125806082	-0.235077217762212	0.21389151218372	-1.09904883724556	0.27174676446188	0.999704987681256
X276_24360	protein_coding	699.956629098681	0.378871889204979	0.149931861120886	2.52696048973544	0.0115054445535614	0.313651609485624
X276_24355	protein_coding	899.695796755109	0.333347318722295	0.175171912864208	1.90297241876158	0.0570441442694666	0.768365803366346
X276_24350	protein_coding	860.094951658916	0.223804231296457	0.134306381207277	1.66637079552502	0.0956395838900719	0.92610275803056
X276_24345	protein_coding	58.4679085240888	-0.294710319602992	0.311076298630713	-0.94738918040442	0.343440502368855	0.999704987681256
X276_24340	protein_coding	754.151544353465	0.79207138483382	0.447490210648135	1.7700306419812	0.0767220363276843	0.867964155569527
X276_24335	protein_coding	1450.63964972452	0.0214405673594082	0.254992036727941	0.0840832821076832	0.932990216514411	0.999704987681256
X276_24330	protein_coding	302.114675552565	-0.0239240259952293	0.168186682712099	-0.14224685099582	0.886885026267381	0.999704987681256
X276_24325	protein_coding	163.263361601038	0.0366124019443246	0.218718356432838	0.167395195087648	0.867059105600506	0.999704987681256
X276_24320	protein_coding	172.135386193819	0.100399662154499	0.206756931567705	0.485592726653626	0.627255954319152	0.999704987681256
X276_24315	protein_coding	77.6822935676295	-0.489459904187346	0.272957361970428	-1.79317348560972	0.0729451882925205	0.850695928861002
X276_24310	protein_coding	169.340377868421	0.24773058603039	0.216572110005389	1.14387113845926	0.252677081986855	0.999704987681256
X276_24305	tRNA	9.45774244331492	-0.45539453380519	0.691478055203793	-0.658581325000944	0.510164658299885	NA
X276_24300	protein_coding	91.5829569183358	0.0418440372137626	0.260811334939579	0.160437954981736	0.872536093093006	0.999704987681256
X276_24295	protein_coding	477.230015752752	-0.274289009136269	0.178648417564008	-1.53535650008204	0.12469628268387	0.983912492378268
X276_24290	tRNA	3.61683996089116	-0.225746792522331	1.0817871420576	-0.208679493169934	0.834698449778893	NA
X276_24285	protein_coding	35.6730807811325	-0.0873249070377578	0.361935541381565	-0.241271986454895	0.809344321201266	0.999704987681256
X276_24280	protein_coding	324.722319449636	-0.0712288312565291	0.207951163960162	-0.34252672550645	0.731954534955731	0.999704987681256
X276_24275	protein_coding	110.128836948987	-0.00163592578559536	0.251002779799998	-0.00651756043060113	0.994799775974717	0.999979443976373
X276_24270	protein_coding	267.902620177372	0.17046340053509	0.184546447154233	0.923688335178982	0.355648607110232	0.999704987681256
X276_24265	protein_coding	579.419185508863	0.403054809885693	0.224658939193447	1.79407421459706	0.0728013240800321	0.850695928861002
X276_24260	protein_coding	228.903039678327	0.10147366525826	0.182274448657522	0.556708117926724	0.577726869558521	0.999704987681256
X276_24255	protein_coding	96.6066287185501	0.117269954093469	0.274358609393611	0.427433111549369	0.669063894483981	0.999704987681256
X276_24250	protein_coding	181.365939015591	0.153555621741825	0.199256377675074	0.770643447068115	0.440918301198962	0.999704987681256
X276_24245	protein_coding	8489.95046571697	-0.1068372624078	0.1715941826976	-0.622615876180833	0.533536975757289	0.999704987681256
X276_24240	protein_coding	6464.54167957018	-0.276566009259842	0.11190007913168	-2.47154435819826	0.0134530860099575	0.344785677380948
X276_24235	protein_coding	5303.32500325497	-0.231587119611936	0.147079485826861	-1.57457118040619	0.115355459431564	0.953130050901725
X276_24230	protein_coding	358.638846321991	-0.170003737484883	0.152775264818195	-1.11277003962121	0.265807205931694	0.999704987681256
X276_24225	protein_coding	997.982195965202	-0.138369546654542	0.139704924112477	-0.990441443160156	0.321958397272771	0.999704987681256
X276_24220	protein_coding	971.911343712998	-0.127298261496448	0.129546623565775	-0.982644379240143	0.325782494284851	0.999704987681256
X276_24215	protein_coding	9.87973759655365	0.0635921901519178	0.724340330390863	0.0877932478474624	0.930041004480807	NA
X276_24210	protein_coding	42.1169618922768	0.260453837912537	0.358890955257455	0.725718589719536	0.468011303197957	0.999704987681256
X276_24205	protein_coding	540.106498885995	0.214368796441814	0.143846662999527	1.49025908541596	0.136156125975871	0.999704987681256
X276_24200	protein_coding	538.501393047294	0.251830139497663	0.157518884051618	1.59872983492659	0.1098806453787	0.949787779467016
X276_24195	protein_coding	1029.86904979609	0.0685137138915894	0.120494589926352	0.568604067066129	0.569624864151466	0.999704987681256
X276_24190	protein_coding	302.278626832216	0.0588767153562787	0.162091069034499	0.363232321848329	0.7164313447556	0.999704987681256
X276_24185	protein_coding	110.018145057303	0.103255643012332	0.243619747300538	0.42383938148065	0.671682955280784	0.999704987681256
X276_24180	protein_coding	954.554968467465	0.112880746036795	0.126856585117665	0.889829612960909	0.37355738315035	0.999704987681256
X276_24175	protein_coding	28.3936234823558	-0.164734740980792	0.423835443231812	-0.388676179898179	0.69751570526593	0.999704987681256
X276_24170	protein_coding	369.712721573359	0.245019400684941	0.156511623568462	1.56550290066964	0.11746503778212	0.956781644129869
X276_24165	protein_coding	401.207689478371	0.0353130988388545	0.151496347595765	0.233095380840995	0.815687341680878	0.999704987681256
X276_24160	protein_coding	127.716518243204	0.00135448751340284	0.237550168093179	0.00570190088382314	0.995450565969202	0.999979443976373
X276_24155	protein_coding	191.279508279556	0.157480043732364	0.200810504770006	0.784222139736813	0.432909776332406	0.999704987681256
X276_24150	protein_coding	28.8089886335012	-0.749957998723984	0.43552627185971	-1.7219581163764	0.0850771059598915	0.881010529392894
X276_24145	protein_coding	26.5959444537543	0.0108781566119421	0.481359540783257	0.022598817911122	0.981970286758219	0.999979443976373
X276_24140	protein_coding	26.886550834412	0.275005998246332	0.401499124209426	0.68494794051627	0.49337677258944	0.999704987681256
X276_24135	protein_coding	91.4094592026287	-0.0283160279956989	0.281810858023015	-0.100478839581782	0.919964181378301	0.999704987681256
X276_24130	protein_coding	249.53651533196	0.0662005578295356	0.178670031145043	0.370518532992219	0.710996170286998	0.999704987681256
X276_24125	protein_coding	225.412130447423	0.24278752282416	0.182390261425833	1.33114301677169	0.183141956978569	0.999704987681256
X276_24120	protein_coding	87.685120468979	0.389510942169001	0.266081945447396	1.46387588047009	0.143227864674955	0.999704987681256
X276_24115	protein_coding	124.450404238332	0.0769522589314391	0.216207825017645	0.355918010484399	0.721901967439581	0.999704987681256
X276_24110	protein_coding	1222.68871891357	0.0862277897310902	0.150513089602608	0.572892297664961	0.566717620053899	0.999704987681256
X276_24105	protein_coding	733.563432390094	0.191156083721867	0.158760244452225	1.20405511078304	0.228568278421888	0.999704987681256
X276_24100	protein_coding	1154.89579819031	-0.0856961084548591	0.19694262312766	-0.435132360348984	0.663466355671924	0.999704987681256
X276_24095	protein_coding	372.579671008995	-0.0914938447777603	0.176859909898995	-0.517323823301803	0.604930126407242	0.999704987681256
X276_24090	protein_coding	93.1363651410623	-0.202873788857132	0.252253266826688	-0.804246428239593	0.421254670042894	0.999704987681256
X276_24085	protein_coding	53.2862906171839	0.0133839613049336	0.309953341123971	0.0431805679409677	0.965557595175691	0.999979443976373
X276_24080	protein_coding	46.7273341376432	0.41977266565467	0.348540262601097	1.20437352781563	0.228445239033771	0.999704987681256
X276_24075	protein_coding	87.1844536490573	0.0773942289830623	0.25675686692739	0.301430025647373	0.763086601223259	0.999704987681256
X276_24070	protein_coding	88.1569523973666	-0.139933557498022	0.266349806095123	-0.52537510557844	0.599322455774876	0.999704987681256
X276_24065	protein_coding	73.4109359748044	-0.364450705351087	0.283365319748783	-1.28615140933333	0.198390225282923	0.999704987681256
X276_24060	protein_coding	269.709335330032	-0.113743182351479	0.160638763184276	-0.70806809076959	0.478902974095384	0.999704987681256
X276_24055	protein_coding	205.964107029244	0.191612162819116	0.210203709964289	0.911554619334112	0.362003220719073	0.999704987681256
X276_24050	protein_coding	1.75319910382612	-2.9211793801047	2.04246223312096	-1.43022442850315	0.152652616386092	NA
X276_24045	protein_coding	315.286975958326	0.118262446164661	0.167427747817882	0.706349142875052	0.479971039507975	0.999704987681256
X276_24040	protein_coding	195.713444612173	0.0873518146002442	0.190360774727495	0.458875074054989	0.646323879279897	0.999704987681256
X276_24035	protein_coding	280.620055318957	-0.0329078130124574	0.171199853140992	-0.192218698840565	0.847570899452506	0.999704987681256
X276_24030	protein_coding	13.7893682604863	-0.0897220091445941	0.644469576746041	-0.139218377999478	0.889277586379512	0.999704987681256
X276_24025	protein_coding	8.31306065671244	-0.28874511204174	0.796679719261103	-0.362435625083494	0.717026521561341	NA
X276_24020	protein_coding	5.36232754051616	-0.542068252105368	0.911280620575627	-0.594842291020038	0.551948895425687	NA
X276_24015	protein_coding	25.0632468532066	-0.276997787178754	0.469040169618481	-0.59056303728541	0.554813237157279	0.999704987681256
X276_24010	protein_coding	192.604211722681	-0.292410725313087	0.239513427373995	-1.22085316267674	0.222141620898679	0.999704987681256
X276_24005	protein_coding	16.9085328000328	0.0275296560315629	0.539484164916846	0.0510295905271032	0.959301941427433	0.999979443976373
X276_24000	protein_coding	9.35307891360808	-0.135010684072481	0.702581728728387	-0.192163670861238	0.847614001982346	NA
X276_23995	protein_coding	1.17198756461674	-0.00498621016291941	1.95253900459747	-0.0025537057908594	0.997962439791269	NA
X276_23990	protein_coding	1.19543041616795	-0.00497680527551835	1.96136187043568	-0.00253742328253421	0.997975431311181	NA
X276_23985	protein_coding	8.46335098100099	-0.199242941406946	0.757940537474692	-0.26287410628647	0.79264761479118	NA
X276_23980	protein_coding	8.84788097866832	0.320088465940141	0.729863697988743	0.438559236227526	0.660980939425221	NA
X276_23975	protein_coding	8.43322920455777	-1.19703379990162	0.750383124590464	-1.59523017066105	0.110660774302234	NA
X276_23970	protein_coding	6.86630163606223	-1.11132641261684	0.822456384270655	-1.35122838593119	0.176622284257615	NA
X276_23965	protein_coding	6.29298049540566	-0.775092983704902	0.955044573172196	-0.811577810583665	0.41703392797287	NA
X276_23960	protein_coding	5.95996914339279	-0.0990193408626127	0.943722607503868	-0.104924201322799	0.916435955083113	NA
X276_23955	protein_coding	29.9927294256113	-0.446213028374723	0.380920249555229	-1.17140800179495	0.241434817426726	0.999704987681256
X276_23950	protein_coding	33.9495475743373	0.142147168352573	0.401968802180896	0.353627365062532	0.723618163498031	0.999704987681256
X276_23945	protein_coding	9.73540521565498	-0.383332641114228	0.774446513195938	-0.494976263153817	0.620616876075859	NA
X276_23940	protein_coding	115.445235385582	0.243025725319236	0.228622792733363	1.06299867311424	0.287782553070863	0.999704987681256
X276_23935	protein_coding	208.951358160115	0.310863832219501	0.202860615591076	1.53240110858254	0.125423484074151	0.984640736290805
X276_23930	protein_coding	144.613419540302	-0.17718826632173	0.292939938180088	-0.604862100478773	0.545270627105869	0.999704987681256
X276_23925	protein_coding	88.8823463845099	0.0652708109496226	0.252502398696296	0.258495805531451	0.796024285657857	0.999704987681256
X276_23920	protein_coding	94.6346136359535	-0.0597164459364235	0.235166260233165	-0.253932880835946	0.799547411928419	0.999704987681256
X276_23915	protein_coding	216.846394303455	-0.207028153487682	0.193140182209912	-1.07190617259891	0.283762177469285	0.999704987681256
X276_23910	protein_coding	515.586951209133	0.219184221807661	0.145258463585149	1.50892565154509	0.131317783698629	0.994761264124126
X276_23905	protein_coding	554.38614817759	0.0328827881901349	0.147043901384399	0.223625651118801	0.823048602385495	0.999704987681256
X276_23900	protein_coding	425.89392858665	0.108269305084089	0.14563016959606	0.743453814442434	0.457206973747706	0.999704987681256
X276_23895	protein_coding	448.22574137917	0.0710141734502557	0.153306260987058	0.463217698957843	0.643208331076609	0.999704987681256
X276_23890	protein_coding	520.359597538213	0.0804346305913487	0.14304341940832	0.562309199011432	0.573905371873615	0.999704987681256
X276_23885	protein_coding	22.2790829056809	0.48768130907557	0.468712050526257	1.04047102806086	0.29812111744663	0.999704987681256
X276_23880	protein_coding	1086.02169669195	0.200375710169738	0.207264948471358	0.966761199361349	0.333663425240681	0.999704987681256
X276_23875	protein_coding	895.751703878119	0.147533575498112	0.237514339871844	0.621156497657015	0.534496659056766	0.999704987681256
X276_23870	protein_coding	642.471586693933	0.128917876338261	0.212420434601279	0.606899597867054	0.543917545015111	0.999704987681256
X276_23865	protein_coding	404.291283638282	0.115019508829388	0.222943150941341	0.515914072012244	0.605914425291936	0.999704987681256
X276_23860	protein_coding	292.567944562223	0.137656314771242	0.208243351751951	0.661035819934418	0.508589342374357	0.999704987681256
X276_23855	protein_coding	18.1763983625342	0.477289147701682	0.545703789827113	0.874630443473544	0.381775017615074	0.999704987681256
X276_23850	protein_coding	140.84466983136	0.331221010241556	0.239072170918342	1.3854436046205	0.165916865570937	0.999704987681256
X276_23845	protein_coding	262.97336500545	0.159109770089124	0.163116642108972	0.975435541290928	0.329344261041982	0.999704987681256
X276_23840	protein_coding	44.4878775833485	0.154698253531212	0.352738741086821	0.438563263719126	0.660978020590663	0.999704987681256
X276_23835	protein_coding	173.003452766173	-0.164671230906811	0.206475133660416	-0.797535412557918	0.425140144684241	0.999704987681256
X276_23830	protein_coding	637.334991955025	0.164611178700091	0.165529914426238	0.994449729951644	0.320003967582932	0.999704987681256
X276_23825	protein_coding	845.931183377229	-0.470053280341139	0.262071398472735	-1.79360770797749	0.0728758053869701	0.850695928861002
X276_23820	protein_coding	550.293299782241	-0.187761663648874	0.170907249649334	-1.09861731456168	0.271935022142055	0.999704987681256
X276_23815	protein_coding	512.805699911415	-0.0515717945945849	0.141933254650173	-0.363352441411248	0.716341623691127	0.999704987681256
X276_23810	protein_coding	578.853816415792	-0.0760033197251348	0.14866938072322	-0.511223759427851	0.609194383517664	0.999704987681256
X276_23805	protein_coding	340.583594185661	-0.0234155899102376	0.161371800011773	-0.145103357021049	0.884629267823585	0.999704987681256
X276_23800	protein_coding	187.173457916251	-0.0942035375757648	0.178613824224361	-0.527414593942255	0.597905711142337	0.999704987681256
X276_23795	protein_coding	5.73808336994044	-0.536272809252063	0.973691803994345	-0.550762373732765	0.581796580466267	NA
X276_23790	protein_coding	275.184983433035	0.593738028383271	0.184246996063099	3.22251130856937	0.00127072149568852	0.0597658022148009
X276_23785	protein_coding	546.288333021074	0.150913404638407	0.196280400645909	0.768866397978549	0.441972626932126	0.999704987681256
X276_23780	protein_coding	46.6974700937318	-0.356628024931745	0.314018553325163	-1.13569093658762	0.256085935097495	0.999704987681256
X276_23775	protein_coding	55.2778790176551	-0.244024294133929	0.308451341061943	-0.791127356729256	0.428869676710647	0.999704987681256
X276_23770	protein_coding	595.8159345109	0.0909259456547498	0.141299352276441	0.643498672781317	0.519900575683231	0.999704987681256
X276_23765	protein_coding	95.4571715144033	-0.0856482935475497	0.259112503354907	-0.330544811379623	0.740988338926964	0.999704987681256
X276_23760	protein_coding	228.513217901748	0.0481253562195606	0.192739718750939	0.249690912342509	0.802826386550584	0.999704987681256
X276_23755	protein_coding	529.256029593489	0.115044219912428	0.17879030117108	0.643458952520833	0.519926341213262	0.999704987681256
X276_23750	protein_coding	284.137038735251	0.0972271537563129	0.170483648494614	0.570301929920186	0.568472932162741	0.999704987681256
X276_23745	protein_coding	144.835828434475	-0.100145307304421	0.214896508560385	-0.466016446592384	0.641203728303413	0.999704987681256
X276_23740	protein_coding	260.985571426207	-0.18599764577497	0.170507534982568	-1.0908470748462	0.275340178548243	0.999704987681256
X276_23735	protein_coding	100.342062921212	0.128777847707658	0.231222424132853	0.556943593125147	0.57756596896827	0.999704987681256
X276_23730	protein_coding	1690.84486000782	0.168219411744653	0.255363251853449	0.658745573310574	0.510059162700194	0.999704987681256
X276_23725	protein_coding	13387.6180528455	-0.611774152790128	0.107364163337281	-5.69812248122551	1.21134016395041e-08	1.08481174069806e-05
X276_23720	protein_coding	3815.28821083331	-0.602619362771561	0.113692101400685	-5.30045056206453	1.15517243823251e-07	3.29609202375677e-05
X276_23715	protein_coding	2117.27701563507	-0.700093013381707	0.115136605737365	-6.08054240350522	1.19776670252385e-09	2.56322074340104e-06
X276_23710	protein_coding	2723.77256668085	-0.243975803576165	0.108273643191397	-2.25332589155502	0.0242386084026092	0.487048093723791
X276_23705	protein_coding	60.6526280965398	0.265697617879376	0.291693624379265	0.910879071987915	0.362359093681396	0.999704987681256
X276_23700	protein_coding	4939.63141609567	0.205702500933928	0.181165546836494	1.1354394062552	0.25619125665335	0.999704987681256
X276_23695	protein_coding	172.796406179821	-0.12780166885465	0.301582361985549	-0.423770369106579	0.671733289703129	0.999704987681256
X276_23690	protein_coding	13.3419179354605	-0.689634509068972	0.742772343692636	-0.928460133074566	0.353168938515958	0.999704987681256
X276_23685	protein_coding	10.4571289652515	-0.580160137943526	0.689495954020308	-0.841426457342836	0.400109068793615	NA
X276_23680	protein_coding	8.17089364348067	-0.271390844021937	0.781092417735241	-0.347450362927383	0.728253002984608	NA
X276_23675	protein_coding	7.73074039136518	-1.14902508941732	0.86310552546707	-1.33126837392858	0.183100720582571	NA
X276_23670	protein_coding	10.0992656578552	0.698866803388054	0.688505716540615	1.01504865769234	0.310082633789237	NA
X276_23665	protein_coding	9.36836749074262	-0.043804609781798	0.708416263376152	-0.0618345625960577	0.950694579168182	NA
X276_23660	protein_coding	5.58740398380791	-0.373664183216064	0.887856596393941	-0.42086096418466	0.673856611319066	NA
X276_23655	protein_coding	7.46808190920041	-0.826935522370729	0.839472183796652	-0.985066019258405	0.324591643356866	NA
X276_23650	protein_coding	3.09412827320499	0.683689069375921	1.11104641254358	0.615355993824516	0.538319646499574	NA
X276_23645	protein_coding	13.0226342702996	0.49200971577347	0.600611732947203	0.8191809929506	0.412683157507924	0.999704987681256
X276_23640	protein_coding	65.5727306101051	0.364223047357162	0.289943996592193	1.25618413085973	0.209049218923016	0.999704987681256
X276_23635	protein_coding	85.6374617087895	0.189947085575024	0.248895501806478	0.763159977566459	0.4453679941307	0.999704987681256
X276_23630	protein_coding	3.24890371425178	-0.332025891331093	1.13819601254464	-0.291712400739121	0.770506527000929	NA
X276_23625	protein_coding	3.43393927638932	1.17815544946993	1.06265317092491	1.108692357681	0.267562919887292	NA
X276_23620	protein_coding	1348.53203726865	0.108566576367082	0.119963552065901	0.904996346785742	0.365467322574785	0.999704987681256
X276_23615	protein_coding	421.028541267199	0.128793697980824	0.149066763061652	0.864000098583724	0.387587836397266	0.999704987681256
X276_23610	protein_coding	220.95411549694	0.592371659093605	0.197467077785796	2.99985023192669	0.00270112386032105	0.111161635790135
X276_23605	protein_coding	879.040192363119	0.0101464433324452	0.140453569724886	0.0722405514670762	0.942410474055055	0.999704987681256
X276_23600	protein_coding	353.643732396418	-0.0697571877308847	0.161163391535838	-0.43283519331605	0.665134503871311	0.999704987681256
X276_23595	protein_coding	786.718034917006	-0.162293531664402	0.154806793713122	-1.04836181779692	0.294471938216574	0.999704987681256
X276_23590	protein_coding	79.3217619507673	-0.297346106751776	0.245968891027035	-1.20887688483782	0.226710147859648	0.999704987681256
X276_23585	protein_coding	140.992460431449	-0.313192512776597	0.210907611164308	-1.48497491886438	0.137550468216831	0.999704987681256
X276_27435	protein_coding	49.8234550290343	-0.561729872343112	0.338174482269051	-1.66106522459669	0.0967003477800695	0.927418004106183
X276_23580	protein_coding	611.034998498777	-0.297349448001286	0.163719973102817	-1.8162075302477	0.0693385434016317	0.825194582574961
X276_23575	protein_coding	490.651170792954	-0.270132885757251	0.15901823182008	-1.69875417846987	0.0893655105131034	0.895747974229702
X276_23570	protein_coding	34.3516009265721	0.0686232239032606	0.362587849347676	0.189259579510784	0.849889373628426	0.999704987681256
X276_23565	protein_coding	32446.8820817161	-0.296289715487761	0.19473622116184	-1.52149257965483	0.128136272026382	0.984640736290805
X276_23560	protein_coding	286.767826311021	0.265661315182214	0.170400307284736	1.55904246544754	0.118986329627296	0.956781644129869
X276_23555	protein_coding	97.3141461411134	-0.0247560925199423	0.423532581201268	-0.0584514477014413	0.953389035449811	0.999704987681256
X276_23550	protein_coding	65.3222208070891	0.00557232642553007	0.359471824108931	0.0155014275161702	0.987632145637152	0.999979443976373
X276_23545	protein_coding	120.064530060114	-0.0240253187384319	0.280154280831454	-0.0857574571665602	0.931659226098636	0.999704987681256
X276_23540	protein_coding	70.6917767214388	0.336323245331602	0.267168932951699	1.25884114449941	0.20808771573506	0.999704987681256
X276_23535	protein_coding	414.212187320912	0.262620278314407	0.151428656374454	1.73428388392352	0.0828677255481505	0.873580949128286
X276_23530	protein_coding	37.8586242437524	-0.029685558054303	0.449767547949099	-0.0660020007883329	0.947376232531311	0.999704987681256
X276_23525	protein_coding	10.6673398510553	-0.529769749382014	0.685087871326198	-0.773287298688388	0.439352370939778	NA
X276_23520	protein_coding	828.342481314247	0.0932996484107834	0.13092334076341	0.712628075840076	0.476075933699515	0.999704987681256
X276_23515	protein_coding	129.89723715284	0.157098806261405	0.252325765496475	0.622603109723252	0.533545367167485	0.999704987681256
X276_23510	protein_coding	860.568811451115	-0.319650235326948	0.30429244593645	-1.0504704917772	0.293501850868792	0.999704987681256
X276_23505	protein_coding	5869.21956476982	-0.710398109453467	0.122567673525836	-5.79596633449783	6.79288904387931e-09	9.69118836926781e-06
X276_23500	protein_coding	566.7652211116	0.312932195417632	0.156047917072869	2.00535964393234	0.0449246127447933	0.701742126086552
X276_23495	protein_coding	281.649747806512	0.049752985950614	0.182600376882375	0.272469240206788	0.785261239617114	0.999704987681256
X276_23490	protein_coding	1669.52406345291	0.0467106572243395	0.13284744063915	0.35161126928458	0.725129812585202	0.999704987681256
X276_23485	protein_coding	1493.06898091866	-0.114319966544559	0.126982694128016	-0.900279895064355	0.367971317558505	0.999704987681256
X276_23480	protein_coding	2683.91736936191	-0.0668322121523555	0.11594136466154	-0.576431132645838	0.564323806254772	0.999704987681256
X276_23475	protein_coding	148.71345308625	0.0153161025411602	0.214064313024123	0.071549070112561	0.94296077229326	0.999704987681256
X276_23470	protein_coding	1976.63274343636	-0.613877651054173	0.184855551607827	-3.32085050037621	0.000897435949534117	0.0448667993543546
X276_23465	protein_coding	708.903950359767	0.0595638751758994	0.139738995664753	0.426250917952772	0.669925018489298	0.999704987681256
X276_23460	protein_coding	76.8828781401424	0.28451288684009	0.263892771496601	1.07813823480858	0.280972070819418	0.999704987681256
X276_23455	protein_coding	433.637944873832	0.171399009431187	0.152473205417636	1.12412544198642	0.260959813434046	0.999704987681256
X276_23450	protein_coding	72.4052098720107	0.291754803990094	0.294365429276615	0.991131345508418	0.321621448849923	0.999704987681256
X276_23445	protein_coding	425.381957498245	0.328232099256488	0.153280503730302	2.14138191921664	0.0322432518025637	0.58189154973621
X276_26845	tmRNA	42610.1979726834	-0.0206657803228328	0.256532087649303	-0.0805582666566231	0.935793256669157	0.999704987681256
X276_23440	protein_coding	275.159427489155	-0.0906359723566634	0.162277945449556	-0.558523045787745	0.576487272089511	0.999704987681256
X276_23435	protein_coding	457.174020909797	0.013035808331809	0.159194468067186	0.0818860635679085	0.934737316880398	0.999704987681256
X276_23425	protein_coding	11.6442098868527	-0.487789837884025	0.681140424060266	-0.716136967728796	0.473906779137557	NA
X276_23420	protein_coding	211.11078214825	0.0139142730652329	0.195347289506566	0.0712283907310894	0.943215986260375	0.999704987681256
X276_23410	protein_coding	770.527696455715	0.146692019154387	0.154177503848915	0.951448917593946	0.341376538062134	0.999704987681256
X276_23405	protein_coding	276.585532724827	0.0833914085239882	0.169124195656351	0.493077931282131	0.621957523548393	0.999704987681256
X276_23400	protein_coding	588.415120044464	0.0363681064836206	0.136070790485688	0.267273426969955	0.789258644976917	0.999704987681256
X276_23395	protein_coding	138.201716866198	0.148892306273551	0.205245090880861	0.725436626204028	0.468184210374398	0.999704987681256
X276_23390	protein_coding	42.345558635914	0.168014657034722	0.363957192018273	0.461633018166288	0.644344512433471	0.999704987681256
X276_23385	protein_coding	73.9336361374116	-0.212039843254302	0.265772100140831	-0.797825818217726	0.424971576514453	0.999704987681256
X276_23380	protein_coding	3.49620576063003	0.885901628768795	1.05706726444172	0.838074982140965	0.401988592658483	NA
X276_23375	protein_coding	2.67878598826094	0.492748244500965	1.21752186512783	0.404714082444205	0.685687689522217	NA
X276_23370	protein_coding	12.5657127625726	0.11759419273808	0.623405829645645	0.188631846456943	0.850381371009222	NA
X276_23365	protein_coding	58.2867956301662	0.214005535203448	0.298541210227229	0.716837501397417	0.473474369191675	0.999704987681256
X276_23360	protein_coding	40.2911621795291	0.345757948354286	0.353661036477833	0.977653494989848	0.328245729799521	0.999704987681256
X276_23355	protein_coding	18.9636547301781	0.524427368287846	0.511872145941408	1.02452804366479	0.305585931964432	0.999704987681256
X276_23350	protein_coding	20.723613203026	0.107686080219039	0.542106075494463	0.198643927981839	0.842541288740224	0.999704987681256
X276_23345	protein_coding	109.856639023287	-0.352694302771195	0.237915670665813	-1.48243409853656	0.138224826608198	0.999704987681256
X276_23340	protein_coding	195.145143424137	-0.18018764202159	0.175322124867866	-1.027751871918	0.304066560687498	0.999704987681256
X276_23335	protein_coding	266.418418599141	-0.169305184063682	0.16453273687186	-1.0290060645836	0.303476825058413	0.999704987681256
X276_23330	protein_coding	6.72311251911603	-0.229839058051388	0.819587220122525	-0.280432701252989	0.779145551161783	NA
X276_23325	protein_coding	1.71117052618851	-1.0219208580436	1.74378539928783	-0.586035906976258	0.557851385425148	NA
X276_23320	protein_coding	7.81737904682646	0.695593007638199	0.805468814563967	0.863587757913076	0.387814391580198	NA
X276_23315	protein_coding	2.32042900028451	-0.546162020857854	1.7079801300299	-0.319770711178175	0.749142151854158	NA
X276_23310	protein_coding	10.3550056816719	-0.0180455799986438	0.65865769588809	-0.0273975087686667	0.97814268521886	NA
X276_23305	protein_coding	4.63730087212834	-0.776785786005018	0.937000059304892	-0.829013593212867	0.407096715440375	NA
X276_23300	protein_coding	11.6997667055671	0.536999385425253	0.67864232983114	0.791284837123068	0.42877779462568	NA
X276_23295	protein_coding	5.88229148364326	-0.0572012130441253	0.898142109191676	-0.0636883767710281	0.949218359950583	NA
X276_23290	protein_coding	7.04206625975677	0.511342364173131	0.816756993969122	0.626064261400696	0.531272792381288	NA
X276_23280	protein_coding	5.74397383515159	0.339401665298116	0.985656384174965	0.344340756826944	0.730590036708444	NA
X276_23275	protein_coding	8.75237689279658	0.920398262791665	0.829543906381253	1.10952326418351	0.267204514087891	NA
X276_23270	protein_coding	3.36096833082428	0.0870326630423567	1.11513930314272	0.0780464492616109	0.937791104480908	NA
X276_23265	protein_coding	3.27718484987562	-0.169454662858458	1.11227073875163	-0.152350194026184	0.878910737824456	NA
X276_23260	protein_coding	7.66059786501181	-0.168378323117456	0.766936641727949	-0.21954658827891	0.826224292761025	NA
X276_23255	protein_coding	4.80065935354706	0.163762618068122	0.923686470242955	0.177292429134583	0.859278697271651	NA
X276_23250	protein_coding	25.82847884598	-0.0155100595839964	0.450206801233843	-0.034450966847878	0.972517541901645	0.999979443976373
X276_23245	protein_coding	2077.34239436033	-0.326255948643674	0.261642572234043	-1.2469528405027	0.21241479000301	0.999704987681256
X276_23240	protein_coding	1167.42068959822	-0.431019623433308	0.220400158712023	-1.95562301747924	0.0505095793608452	0.744319538547079
X276_23235	protein_coding	1599.55296707534	-0.494085916976611	0.249149727338177	-1.98308833108204	0.0473575637945586	0.716220399437141
X276_23230	protein_coding	141.072825996165	-0.209037820885773	0.210010320196533	-0.995369278472361	0.319556694649572	0.999704987681256
X276_23225	protein_coding	68.7261248242603	-0.120003532924192	0.272432154253073	-0.440489608332782	0.659582537016811	0.999704987681256
X276_23220	protein_coding	18.7611852567196	0.509468418824471	0.479615168873788	1.06224417384626	0.28812485076653	0.999704987681256
X276_23215	protein_coding	76.852109607415	-0.110017163017459	0.268232676314802	-0.410155707085967	0.68169173018327	0.999704987681256
X276_23210	protein_coding	109.596929886785	-0.247247232984413	0.225021410271459	-1.09877203545272	0.271867512769299	0.999704987681256
X276_23205	protein_coding	20.4968072536569	-0.106011886269386	0.467623791305855	-0.226703363345446	0.820654411635181	0.999704987681256
X276_23200	protein_coding	9.55666103554375	-0.13281888524631	0.665859133434611	-0.199469945784491	0.841895150733202	NA
X276_23195	protein_coding	6.00969987827045	0.533001324481195	0.8758261603699	0.608569769434707	0.542809647368368	NA
X276_23190	protein_coding	4.97548790319594	0.0248734712977311	0.925496788358208	0.0268758050925877	0.978558791284523	NA
X276_23185	protein_coding	4.82548203103344	-0.334832770001802	0.964087327702214	-0.347305436323736	0.728361867091269	NA
X276_23180	protein_coding	2.29738931323945	2.71127477881195	1.61211450023816	1.68181278588551	0.0926051486021737	NA
X276_23175	protein_coding	3.69007468334809	-1.31698128257705	1.39427842601273	-0.944561185202632	0.344882951047111	NA
X276_23170	protein_coding	21.1098331726158	0.0417644880219488	0.46705464386175	0.0894209886805263	0.928747343732832	0.999704987681256
X276_23165	protein_coding	4.46906746261934	0.314485965629051	1.00570333406853	0.312702518700831	0.754506681824591	NA
X276_23160	protein_coding	9.97885840929303	0.771059356880073	0.670913564787546	1.14926780042708	0.250445571145631	NA
X276_23155	protein_coding	9.58354724409699	-0.186625433790927	0.66824366232632	-0.279277521527459	0.780031855485207	NA
X276_23150	protein_coding	15.5077695208233	-0.363381424659765	0.558389193775447	-0.650767294049563	0.515196715695725	0.999704987681256
X276_23145	protein_coding	35.6676951611475	-0.209514712558118	0.358816556552295	-0.583904807992277	0.559284358221399	0.999704987681256
X276_23140	protein_coding	162.919101472596	-0.42909524701976	0.246592043843866	-1.74010174996339	0.081841153045198	0.867964155569527
X276_23135	protein_coding	25.9447609340189	-0.271097838311518	0.415537691123172	-0.652402523532241	0.514141536836426	0.999704987681256
X276_23130	protein_coding	109.046335392656	0.0179974292167726	0.21638792740421	0.0831720578530873	0.933714730343601	0.999704987681256
X276_23125	protein_coding	59.9780348311875	-0.10069868990028	0.28444319718642	-0.354020384021642	0.723323607000371	0.999704987681256
X276_23120	protein_coding	27.3129754319142	0.023005864897071	0.435173457923328	0.0528659652333951	0.957838702267163	0.999979443976373
X276_23115	protein_coding	162.480963837434	0.00819813692652511	0.200429386273946	0.0409028689801002	0.967373330247905	0.999979443976373
X276_23110	protein_coding	15983.1157663618	0.06977753925965	0.171682306899006	0.40643407302709	0.684423688386994	0.999704987681256
X276_23105	protein_coding	552.623162400503	0.0771452416085652	0.158031555376051	0.488163528005472	0.625434016004933	0.999704987681256
X276_23100	protein_coding	92.6332985692725	0.143114054416668	0.2411847394675	0.593379393458487	0.552927276384229	0.999704987681256
X276_23095	protein_coding	23.9302210024513	0.08323501822118	0.474599916359786	0.175379336051296	0.860781576382163	0.999704987681256
X276_23090	protein_coding	12.7909368584001	-0.524873344538775	0.614545180611347	-0.854084225372384	0.39305832361623	0.999704987681256
X276_23085	protein_coding	11.4805273882027	-0.717314815914075	0.669458617147179	-1.07148492459598	0.283951445604568	NA
X276_23080	protein_coding	44.7114514985304	-0.358869538901647	0.367348242054409	-0.976919167748443	0.328609171580524	0.999704987681256
X276_23075	protein_coding	43.9833998079864	0.223734051371902	0.356118671229358	0.628257009382713	0.529835589418041	0.999704987681256
X276_23070	protein_coding	34.4643538348044	0.0545711275216786	0.380513824734124	0.143414309742383	0.88596298225476	0.999704987681256
X276_23065	protein_coding	8.28711922436947	0.124353208784714	0.688153053509966	0.18070574293094	0.856598550795616	NA
X276_23060	protein_coding	3.63900444525106	0.425509434673846	1.15617210910338	0.368032952294475	0.71284866356842	NA
X276_23055	protein_coding	43.7498581320267	-0.14919069863771	0.345554292480676	-0.431743149728211	0.665928102409647	0.999704987681256
X276_23050	protein_coding	18.5670229463258	-0.314386086763848	0.53934626759336	-0.582902127360005	0.559959188446887	0.999704987681256
X276_23045	protein_coding	263.227807757082	0.121021723792336	0.194513726750625	0.622175749825054	0.533826309900845	0.999704987681256
X276_23040	protein_coding	40.9552643357657	0.303068513870563	0.376495281787474	0.804972939983988	0.420835295290916	0.999704987681256
X276_23035	protein_coding	144.860260449457	-0.107987104240258	0.223093343951658	-0.484044491545467	0.628354294014154	0.999704987681256
X276_23030	protein_coding	268.249846681572	0.26777737187592	0.171552080340292	1.56091008249364	0.118544968043083	0.956781644129869
X276_23025	protein_coding	135.954222160491	0.658460997846143	0.194824656169186	3.37976214506615	0.000725485850284973	0.0378668224295083
X276_23020	protein_coding	31.2268316573095	-0.0654472798119891	0.426428288397198	-0.153477809968901	0.878021488058729	0.999704987681256
X276_23015	protein_coding	239.806116648723	-0.194418283835972	0.188193765371419	-1.03307505140921	0.301568777676516	0.999704987681256
X276_23010	protein_coding	190.732495505298	-0.0783186148551597	0.19614260341081	-0.399294255777393	0.689676399161299	0.999704987681256
X276_23005	protein_coding	120.354657360903	-0.00156979238374529	0.233518824856861	-0.00672233763041384	0.994636390988976	0.999979443976373
X276_23000	protein_coding	74.345270588412	-0.156855786446937	0.266929508619881	-0.587629997364984	0.556780671757319	0.999704987681256
X276_22995	protein_coding	111.971135299282	-0.0527691015221733	0.2412965714984	-0.218689810611434	0.826891686829876	0.999704987681256
X276_22990	protein_coding	401.29593280378	-0.0808512269592541	0.162972802713254	-0.496102574252893	0.619822043093741	0.999704987681256
X276_22985	protein_coding	546.838549504322	0.119710089295628	0.155265188552048	0.771004050631081	0.440704530655996	0.999704987681256
X276_22980	protein_coding	26.20155886727	-0.35622001846064	0.47770976520368	-0.745682932206251	0.455858971864666	0.999704987681256
X276_22975	protein_coding	82.6773157628518	-0.0893902362115646	0.276904906036777	-0.322819257668524	0.746832127694804	0.999704987681256
X276_22970	protein_coding	1751.01291223205	-0.132520794294363	0.248099576339636	-0.534143573518031	0.593242204873945	0.999704987681256
X276_22965	protein_coding	542.658694329113	-0.0530297402406511	0.318311179447332	-0.166597165492975	0.867687024138988	0.999704987681256
X276_22960	protein_coding	78.1499392794834	0.209032998938791	0.326469621668002	0.640283153669236	0.521988530921367	0.999704987681256
X276_22955	protein_coding	115.273864266442	0.064676443385812	0.311324492583722	0.207746081424734	0.83542723476647	0.999704987681256
X276_22950	protein_coding	78.0950218559672	-0.337200230779818	0.295298764819102	-1.14189516162177	0.253497600034473	0.999704987681256
X276_22945	protein_coding	185.289436450407	-0.249470345193731	0.222322574122171	-1.12210982703286	0.261815746087197	0.999704987681256
X276_22940	rRNA	7.71882947542948	0.28682865165283	0.806003541088674	0.355865250003007	0.721941480911421	NA
X276_22935	tRNA	36.0817235460703	0.662233803693829	0.515584947655416	1.28443199652218	0.198990843489767	0.999704987681256
X276_22930	rRNA	45.5101964943751	0.209265666063	0.338200172395127	0.618762742138732	0.536072670125071	0.999704987681256
X276_22925	rRNA	28.0829330552692	-0.0368013432474104	0.669565782298037	-0.0549629987379335	0.956167941940689	0.999704987681256
X276_22920	protein_coding	77.5192058769384	1.2341568311262	0.330478078949301	3.73445898454142	0.000188119144743434	0.0131991793360967
X276_22915	protein_coding	52.4511768527176	0.153684226665829	0.392271773886829	0.391779977292393	0.695220790604802	0.999704987681256
X276_22910	rRNA	5.1716417993584	-0.127469730299341	0.976444013436678	-0.13054484286375	0.896135378190781	NA
X276_22905	rRNA	42.7343144016553	0.285133881399793	0.349660860210615	0.815458387959251	0.414809974319316	0.999704987681256
X276_22900	rRNA	37.3400391597353	-0.132877679543232	1.1270863666423	-0.117894851251805	0.906150972903431	0.999704987681256
X276_22895	protein_coding	721.62041731849	-0.291918100714179	0.191062625421623	-1.52786605998947	0.126545796477305	0.984640736290805
X276_22890	protein_coding	1835.20120712648	-0.746676346828843	0.192982430020527	-3.86914159361254	0.000109219203674571	0.00898958061013774
X276_22885	protein_coding	35.2048726070778	-0.0942708424518495	0.422234326460803	-0.223266647318882	0.823327983688057	0.999704987681256
X276_22880	protein_coding	11.7644879085707	0.31541927147867	0.653083808858579	0.482969057263785	0.62911770692459	NA
X276_22875	protein_coding	1.04161845433869	-1.5086542310897	2.25871842212401	-0.667924880017146	0.504181544866504	NA
X276_22870	protein_coding	2.45317993116409	0.403018907466168	1.32737059007669	0.303621995604771	0.761415892142861	NA
X276_22865	protein_coding	2.0213649104561	1.55430593821629	1.72317115896682	0.902003222447282	0.3670551559335	NA
X276_22860	protein_coding	20.0020140220632	0.197460621406415	0.466158953447231	0.423590751494098	0.671864301353551	0.999704987681256
X276_22855	protein_coding	516.086174406821	0.0981336874374739	0.142528469167429	0.688519900695739	0.4911254426122	0.999704987681256
X276_22850	protein_coding	175.635348577581	0.12792616416137	0.18827598508756	0.679460867523152	0.496845894510252	0.999704987681256
X276_22845	protein_coding	356.82113319802	-0.0363140101930814	0.16695411681062	-0.217508923330554	0.827811753645356	0.999704987681256
X276_22840	protein_coding	605.633666517053	-0.293780418293769	0.186477898211418	-1.57541682479013	0.115160263358038	0.953130050901725
X276_22835	protein_coding	35.0503391736062	-0.473647963518444	0.393148227186128	-1.20475670692572	0.228297237502616	0.999704987681256
X276_22830	protein_coding	275.425349409946	0.101450343971602	0.181563570391532	0.558759357688494	0.576325963183846	0.999704987681256
X276_22825	protein_coding	254.101867296274	0.125238020914018	0.172102575080644	0.727694056032185	0.46680088973166	0.999704987681256
X276_22820	protein_coding	243.485910247052	0.177017264865045	0.195384746355808	0.905993267983598	0.364939415673744	0.999704987681256
X276_22815	protein_coding	138.285978756882	-0.00796569417678995	0.229723115203723	-0.0346751965718635	0.972338739298467	0.999979443976373
X276_22810	protein_coding	2.99773770803696	0.039585278899184	1.22551427325254	0.0323009529657488	0.97423204924592	NA
X276_22805	protein_coding	3.80144352137693	-1.43731228062763	1.25460986045016	-1.14562488781327	0.251950394917791	NA
X276_22800	protein_coding	3.07209017984945	0.163623219140031	1.11942382088663	0.146167355104553	0.883789275593917	NA
X276_22795	protein_coding	5.62331663645755	-0.103782976192999	0.837212777253869	-0.123962484821859	0.901344978673101	NA
X276_22790	protein_coding	26.5012997070937	0.0971286508594135	0.407524718223935	0.238338060284336	0.811618903886913	0.999704987681256
X276_22785	protein_coding	334.636520153243	0.145137096839774	0.180178048781002	0.805520416175566	0.420519429784075	0.999704987681256
X276_22780	protein_coding	263.744392160299	-0.233031418314017	0.182453569740732	-1.27720942180061	0.201528321539511	0.999704987681256
X276_22775	protein_coding	237.669049371495	0.0432561235290056	0.254626183902946	0.169880893103646	0.865103807790873	0.999704987681256
X276_22770	protein_coding	230.379984582264	0.015618287783792	0.24442857893059	0.06389714268325	0.949052127440002	0.999704987681256
X276_22765	protein_coding	124.651242370662	-0.158257058846442	0.232702531517103	-0.680083099288547	0.49645184510303	0.999704987681256
X276_22760	protein_coding	3.56525293979401	0.70493207045447	1.16895300081656	0.603045691282751	0.546478293610237	NA
X276_22755	protein_coding	8.74311619654235	0.512950192905427	0.716065046389734	0.716345806140972	0.473777849270572	NA
X276_22750	protein_coding	13.9763798403555	0.0116889336013391	0.552330427871678	0.021162936190897	0.983115680291108	0.999979443976373
X276_22745	protein_coding	32.8057039292346	0.201679282814509	0.38103173460683	0.529297862873845	0.596598837896332	0.999704987681256
X276_22740	protein_coding	164.396004371741	-0.118858428596865	0.272504104147676	-0.43617115040753	0.662712557772217	0.999704987681256
X276_22735	protein_coding	84.6129888321899	0.0156163734758669	0.281600305115458	0.0554558116315394	0.955775332953161	0.999704987681256
X276_22730	protein_coding	608.573743752423	-0.041079968190921	0.145455964064467	-0.282422026866593	0.777619927158929	0.999704987681256
X276_22725	protein_coding	242.476642428391	-0.00253919555410283	0.188234920581112	-0.0134895031499146	0.989237260114806	0.999979443976373
X276_22720	protein_coding	166.128480744918	-0.198260738215542	0.196601104152003	-1.00844163144809	0.313242495413272	0.999704987681256
X276_22715	protein_coding	955.140734221798	0.0881859060123868	0.120137741104724	0.734039987779655	0.462924367181701	0.999704987681256
X276_22710	protein_coding	183.852875271408	0.189301614924229	0.182716396327228	1.03604065496786	0.30018317627522	0.999704987681256
X276_22705	protein_coding	197.263381119114	0.0255566198934584	0.204844371761841	0.124761152447827	0.900712642885899	0.999704987681256
X276_22700	tRNA	15.3109284282158	-0.0768179044896228	0.533468095300746	-0.143997185897905	0.885502691806223	0.999704987681256
X276_22695	protein_coding	29.6399357855341	0.25789465752686	0.407140548149362	0.63342906693796	0.526453488478912	0.999704987681256
X276_22690	protein_coding	56.7172595767833	0.0445757820596113	0.292936496036691	0.152168755558638	0.879053836402058	0.999704987681256
X276_22685	protein_coding	70.0518093541454	-0.0313378804867806	0.299033357094394	-0.104797273425547	0.916536673628414	0.999704987681256
X276_22680	protein_coding	89.5526526257755	0.273608913877573	0.23035749460937	1.18775781244516	0.234928839692224	0.999704987681256
X276_22675	protein_coding	77.2800562996797	-0.0682690686531676	0.257755923273019	-0.264859359142082	0.791117807219331	0.999704987681256
X276_22670	protein_coding	12.3129261743438	0.167848034671384	0.586296248769569	0.286285363455145	0.774659567477205	NA
X276_22665	protein_coding	302.375138055992	0.226935233398034	0.218289710324844	1.03960572882856	0.298523114241648	0.999704987681256
X276_22660	protein_coding	511.5490455656	0.138930313790002	0.159338030044917	0.871921874211937	0.38325099956598	0.999704987681256
X276_22655	protein_coding	827.466641336367	0.0126520995362084	0.147172280793587	0.0859679517636431	0.931491893669198	0.999704987681256
X276_22650	protein_coding	1199.6735183795	0.0953039367203171	0.128809211250704	0.739884483376152	0.459370090336909	0.999704987681256
X276_22645	protein_coding	21.4605323744319	-0.321767934475702	0.524056422540563	-0.61399483077759	0.539218743082932	0.999704987681256
X276_22640	protein_coding	56.7511659765568	0.0907575975399867	0.308394843401749	0.294290256409236	0.768536117434862	0.999704987681256
X276_22635	protein_coding	23.1496444959585	0.137216814749674	0.463016452980596	0.296354079571821	0.766959690171616	0.999704987681256
X276_22630	protein_coding	374.423037972919	0.0232726628258504	0.157170915767109	0.148072324400878	0.882285690578531	0.999704987681256
X276_22625	protein_coding	29.4411102106869	-0.340848028187269	0.38874552009465	-0.876789597740653	0.380600930192743	0.999704987681256
X276_22620	protein_coding	104.422165533436	0.185342023819287	0.231740586119168	0.799782320926634	0.423836927725406	0.999704987681256
X276_22615	protein_coding	1146.30967337227	-0.0831186516802185	0.172329618497724	-0.482323656286144	0.629576044820268	0.999704987681256
X276_22610	protein_coding	26.7351645519841	-0.416592038872646	0.405351503501815	-1.02773034088618	0.304076691464226	0.999704987681256
X276_22605	protein_coding	53.3473468246695	0.550889944602302	0.370911501308678	1.48523284572899	0.137482153996125	0.999704987681256
X276_22600	protein_coding	1.00721179155756	1.0744845843524	2.00120330471568	0.536919253441395	0.591323391029826	NA
X276_22595	protein_coding	768.296384621623	0.131253404479912	0.130303804118227	1.00728758740476	0.313796592946993	0.999704987681256
X276_22590	protein_coding	264.603848767463	0.0326058341325542	0.186144189567338	0.175164393840825	0.860950461335844	0.999704987681256
X276_22585	protein_coding	26.4318941419503	-0.286674069664269	0.428661571811876	-0.668765498275361	0.50364507862961	0.999704987681256
X276_22580	protein_coding	4929.16290575334	-0.266938933613543	0.288342564269873	-0.925770131404198	0.354565452591294	0.999704987681256
X276_22575	protein_coding	3283.48985492284	-0.628411861052334	0.287547133202356	-2.18542210473057	0.0288579115834437	0.553456289920558
X276_22570	protein_coding	23862.5711736428	-0.560196288855589	0.156021040603678	-3.59051757819377	0.000330021971413595	0.0207719711419145
X276_22565	protein_coding	8841.24380473825	-0.248309644866612	0.183227858663649	-1.35519591113289	0.175355147088391	0.999704987681256
X276_22560	protein_coding	763.250473771043	-0.045804271611019	0.258307699082892	-0.17732445364054	0.859253543925725	0.999704987681256
X276_22555	protein_coding	247.66604453501	0.307569825563087	0.183740934008651	1.67393198049492	0.094143968131801	0.92363765789593
X276_22550	protein_coding	273.49565017831	0.0976694130541193	0.208445047651093	0.468561926295335	0.639382797200863	0.999704987681256
X276_22545	protein_coding	186.786323305832	0.016562758426011	0.190961951392306	0.0867332906123535	0.930883514036201	0.999704987681256
X276_22540	protein_coding	347.797920778092	0.0546163409993274	0.155626093816464	0.350945909262098	0.725628928612768	0.999704987681256
X276_22535	protein_coding	701.748057252182	-0.211641516035704	0.147742519308702	-1.43250241721876	0.152000086826435	0.999704987681256
X276_22530	protein_coding	1574.67365872416	-0.0808211165214923	0.129447580844803	-0.6243540125975	0.532395119371202	0.999704987681256
X276_22525	protein_coding	2549.67699202754	-0.000381213827213719	0.110690641634745	-0.00344395715467656	0.997252125190236	0.999979443976373
X276_22520	protein_coding	12.0266787696274	-0.854605295676194	0.704138743832749	-1.21368878386727	0.224866589010824	NA
X276_22515	protein_coding	91.9086198617544	-0.132908287981124	0.266816136065986	-0.49812687471141	0.618394619434538	0.999704987681256
X276_22510	protein_coding	732.329210125611	0.181434083522324	0.133730948450641	1.35670976407745	0.174873448791792	0.999704987681256
X276_22505	protein_coding	114.923847642572	0.209915577399391	0.218127625219378	0.962352096339345	0.335872768049868	0.999704987681256
X276_22500	protein_coding	213.968780284239	0.0912872476014009	0.195085611785493	0.467934291852215	0.639831579713508	0.999704987681256
X276_22495	protein_coding	490.181487232573	0.120142301051519	0.14821566397708	0.810591119910899	0.417600518131145	0.999704987681256
X276_22490	protein_coding	362.207193286043	0.192759523628427	0.147854924653588	1.30370715808112	0.192333447895646	0.999704987681256
X276_22485	protein_coding	401.149494727942	-0.182915915041172	0.173942416258192	-1.0515889049722	0.292988200350397	0.999704987681256
X276_22480	protein_coding	939.172121595048	0.168893032602626	0.130009420113652	1.29908303917503	0.193915433089216	0.999704987681256
X276_22475	protein_coding	11255.415579235	0.0643538191591087	0.111678935878835	0.576239544661569	0.564453279542311	0.999704987681256
X276_22470	protein_coding	22.1474671829765	0.61573509810944	0.494290237034163	1.24569544768671	0.21287622556196	0.999704987681256
X276_22465	protein_coding	41.911132199016	0.475641801505347	0.370103330457489	1.28515947402419	0.198736562047375	0.999704987681256
X276_22460	protein_coding	1013.48218975907	0.240682742374796	0.141164813421397	1.7049768744873	0.0881987375020683	0.88704345046555
X276_22455	protein_coding	706.720821344515	0.0902988972820763	0.131656332817338	0.685868240059201	0.492796199494325	0.999704987681256
X276_22450	protein_coding	36.1551325671808	-0.0473243525146433	0.410000184149174	-0.115425198193142	0.908108107170521	0.999704987681256
X276_22445	protein_coding	72.088107165793	0.0942604295831596	0.279086185748244	0.33774666893828	0.735554102457475	0.999704987681256
X276_22440	protein_coding	19.696760503155	0.159627692948912	0.542306127068737	0.29434978692151	0.768490632302919	0.999704987681256
X276_22435	protein_coding	54.8726130681804	-0.152918705832721	0.310494717948067	-0.492500184361584	0.62236579163275	0.999704987681256
X276_22430	protein_coding	53.9379891704963	0.213694676069833	0.319145359125011	0.669584156434897	0.503122916691388	0.999704987681256
X276_22425	protein_coding	108.372168915913	0.014552004115798	0.256577243369854	0.0567158798834758	0.954771524059635	0.999704987681256
X276_22420	protein_coding	125.443875847765	-0.05326107191863	0.221783626442199	-0.240148800761497	0.810214903369605	0.999704987681256
X276_22415	protein_coding	357.139511193926	-0.0658591935876699	0.155619479084711	-0.423206618959441	0.672144518003657	0.999704987681256
X276_22410	protein_coding	204.76869211623	0.0041008220948421	0.233492544022594	0.017562968068245	0.985987499317809	0.999979443976373
X276_22405	protein_coding	210.980488866967	-0.180583235050396	0.182765664108729	-0.988058867244154	0.32312381889328	0.999704987681256
X276_22400	protein_coding	212.425329973805	-0.0270019625971877	0.179015547412876	-0.150835851899004	0.880105204079207	0.999704987681256
X276_22395	protein_coding	484.671779004836	0.020641679010101	0.164366951868292	0.125582903226442	0.900062097047789	0.999704987681256
X276_22390	protein_coding	199.079245981043	0.0955628063291785	0.192427409056677	0.496617435102665	0.619458855792909	0.999704987681256
X276_22385	protein_coding	208.008267836723	0.377657027309774	0.202868022247111	1.86158973270688	0.0626609416224874	0.804885276407421
X276_22380	protein_coding	131.657268334873	0.183088222721998	0.240757886845947	0.760466147632996	0.446975996907149	0.999704987681256
X276_22375	protein_coding	219.3697934818	0.15198831439029	0.257825446669087	0.589500828385508	0.555525356606089	0.999704987681256
X276_22370	protein_coding	10.420359827965	-0.370924499889056	0.843084644513467	-0.439961162029124	0.65996523672956	NA
X276_22365	protein_coding	58.468850106318	-0.257689793431132	0.443102830556191	-0.581557542992166	0.560864747988947	0.999704987681256
X276_22360	protein_coding	85.1153316365425	0.0560369833164786	0.236278540348524	0.237164929298365	0.812528842570466	0.999704987681256
X276_22355	protein_coding	16.2847456061587	0.0959418598407081	0.606068352729256	0.158302045319907	0.874218796533245	0.999704987681256
X276_22350	protein_coding	96.6246784219934	-0.33192111683214	0.252730981139566	-1.3133376657484	0.189069191814836	0.999704987681256
X276_22345	protein_coding	265.8507009018	-0.12738343604145	0.180342618522019	-0.706341280199926	0.479975927950564	0.999704987681256
X276_22340	protein_coding	47.2652965169285	0.124087153896698	0.367939514796364	0.337248783853437	0.735929364881119	0.999704987681256
X276_22335	protein_coding	67.3535686992176	0.0314400658361201	0.278236713721763	0.112997545922571	0.910032500823738	0.999704987681256
X276_22330	protein_coding	30.1872271813961	0.355270798025661	0.441902617983048	0.803957214933926	0.421421684983671	0.999704987681256
X276_22325	protein_coding	3.13836550659713	-0.300082827583117	1.05180434463497	-0.285302897933227	0.775412092853559	NA
X276_22320	protein_coding	751.614581896983	-0.193601701641659	0.133313113431824	-1.452232992373	0.146436831958232	0.999704987681256
X276_22315	protein_coding	103.718210144544	-0.178165381946862	0.23381782677575	-0.761983739237031	0.446069709224684	0.999704987681256
X276_22310	protein_coding	52.384166709547	-0.258936056131903	0.324103714045645	-0.798929617003512	0.424331224472975	0.999704987681256
X276_22305	protein_coding	2.24142299323958	-0.9244988887577	1.55452864064901	-0.594713319898517	0.552035116690869	NA
X276_22300	protein_coding	8.88512950632145	-0.700402388009655	0.770418493627481	-0.909119386155753	0.363287110535495	NA
X276_22295	protein_coding	6.62245936747197	-0.0263980169247957	0.802390531848033	-0.0328992128857713	0.973754960483583	NA
X276_22290	protein_coding	2.4819323594016	0.5673656877574	1.46060625939456	0.388445335016283	0.69768650041716	NA
X276_22285	protein_coding	15.2138718357011	0.0244339779137019	0.623627518472135	0.03918040367039	0.968746557244204	0.999979443976373
X276_22280	protein_coding	13.9718354659239	-0.0750944826483334	0.584899286596562	-0.128388740368101	0.897841341297924	0.999704987681256
X276_22275	protein_coding	4.80271904479328	-0.627326009508563	0.930172873400791	-0.674418731665444	0.500045137131543	NA
X276_22270	protein_coding	2.3673359457224	0.392692990364386	1.88411892009132	0.208422613974575	0.834899000620994	NA
X276_22265	protein_coding	2.5202458586019	-0.47925385706569	1.38213678041513	-0.346748501202423	0.728780269442292	NA
X276_22260	protein_coding	7.61656721513227	0.543453662385982	0.773387606708333	0.702692489085792	0.482247409443584	NA
X276_22255	protein_coding	1.62587631930842	-0.819859673860458	1.76163984974462	-0.465395735671686	0.641648087403958	NA
X276_22250	protein_coding	0.0889835618648679	0.522936373222486	5.39799191011387	0.0968760942828932	0.922824793494074	NA
X276_22245	protein_coding	0.503568026964316	-1.06539576784908	2.87622727850835	-0.370414318718794	0.711073806583915	NA
X276_22240	protein_coding	99.9741598182894	-0.0840098180046221	0.263645126601272	-0.318647338896865	0.749993951894769	0.999704987681256
X276_22235	protein_coding	180.825797920606	-0.132380905455124	0.209896389981331	-0.630696437737204	0.528239028713744	0.999704987681256
X276_22230	protein_coding	310.287075583144	-0.0398902994434098	0.166074942430834	-0.240194570352015	0.81017942272462	0.999704987681256
X276_26850	protein_coding	51.7976293886302	0.0817425156858794	0.305759714140661	0.267342334210434	0.789205594537137	0.999704987681256
X276_22225	protein_coding	7.33894531380253	0.638706634129036	0.738550420549991	0.864811144042675	0.387142453566202	NA
X276_22220	protein_coding	1.07472786011134	-2.00284379898349	2.42652029694663	-0.825397505021381	0.40914595093995	NA
X276_27445	protein_coding	0.0511557839874937	0.522936373222487	5.39799191011388	0.0968760942828933	0.922824793494074	NA
X276_26860	protein_coding	0.492924290348097	3.10882619879357	3.55863231419729	0.873601407594372	0.38233535939258	NA
X276_22205	protein_coding	359.868179899591	-0.086792986986298	0.174478216085621	-0.4974431131489	0.618876609231954	0.999704987681256
X276_22200	protein_coding	57.8307557110312	0.141267047718386	0.332802067838475	0.424477674180047	0.671217484018482	0.999704987681256
X276_22195	protein_coding	75.5484342864626	0.0550531112176991	0.268066654516633	0.205370978784992	0.837282292581015	0.999704987681256
X276_22190	protein_coding	17.5975997508309	-0.123315260184305	0.491001468585768	-0.251150491544333	0.801697759971887	0.999704987681256
X276_22185	protein_coding	3.47571843988935	1.35234902623381	1.15257384430559	1.17332961607209	0.240663650178346	NA
X276_22180	protein_coding	0.556784251177755	1.93075049873108	2.908113212067	0.663918615932686	0.506742400783658	NA
X276_22175	protein_coding	1.0919512573341	0.523553036029764	2.2744224846885	0.230191637461528	0.817942859735006	NA
X276_26865	protein_coding	0.576840243663728	-0.619239188173632	2.89610613991426	-0.213817849988041	0.830689104568213	NA
X276_22170	protein_coding	44.3676654222758	0.0709909823547984	0.317294335142874	0.223738574856156	0.822960728338661	0.999704987681256
X276_22165	protein_coding	137.214120794879	0.143519061780538	0.261860676735956	0.548074126934508	0.583641005259156	0.999704987681256
X276_22160	protein_coding	119.532420838846	0.218194142082215	0.228974996279136	0.952916893232399	0.340632180055901	0.999704987681256
X276_22155	protein_coding	27.7769857094294	-0.228231326833704	0.4163011503185	-0.54823611863453	0.583529784535668	0.999704987681256
X276_22150	protein_coding	62.8075243222917	-0.548785857471685	0.300375493867027	-1.82699943462973	0.0676998544011885	0.819614492485586
X276_22145	protein_coding	16.3859860378734	-0.08971349317672	0.538784404978652	-0.166510931548352	0.867754881129561	0.999704987681256
X276_22140	protein_coding	10.4616782460421	-0.238224063438485	0.678845446062437	-0.350925331856132	0.725644366495687	NA
X276_22135	protein_coding	27.8669368365786	-0.564351287819388	0.453940030585818	-1.24322873021593	0.213783558471635	0.999704987681256
X276_22130	protein_coding	402.102332046305	-0.153455302202787	0.161221520744408	-0.951828896627684	0.341183764466855	0.999704987681256
X276_22125	protein_coding	128.83866764808	-0.0120968625268741	0.222937379780996	-0.0542612573035419	0.95672701624823	0.999704987681256
X276_22120	protein_coding	265.56243690084	-0.0661838197186608	0.173628517879083	-0.381180583276948	0.703069255775659	0.999704987681256
X276_22115	protein_coding	507.053618145291	-0.112941732431323	0.142421048361431	-0.793012927026798	0.427770291243366	0.999704987681256
X276_22110	protein_coding	657.283005149614	-0.216308731372439	0.135964039997619	-1.59092603732742	0.111626222060672	0.953130050901725
X276_22105	protein_coding	544.486945055033	-0.158478833241503	0.163246155102609	-0.970796728057033	0.331649512260405	0.999704987681256
X276_22100	protein_coding	311.637036216175	-0.0494578720433651	0.160970021592987	-0.307248961973923	0.758653880356196	0.999704987681256
X276_22095	protein_coding	14.6963312821465	0.371016393437484	0.544996413468583	0.680768504651584	0.496017981834522	0.999704987681256
X276_22090	protein_coding	9.12197113370635	-0.597142936300668	0.778464976850479	-0.767077458919983	0.443035463020889	NA
X276_22085	protein_coding	8.53674740866888	-0.233404625575152	0.764994368455243	-0.30510633175832	0.760285168941009	NA
X276_22080	protein_coding	3.62746903531632	0.742942239429268	1.20567052567151	0.616206686329565	0.537758116034749	NA
X276_22075	protein_coding	4.14128810913469	-0.6489681891147	0.981047353727625	-0.661505468261909	0.508288208965587	NA
X276_22070	protein_coding	36.640496336621	-0.0768562413575243	0.349865753194596	-0.219673519502141	0.826125429296775	0.999704987681256
X276_22065	protein_coding	202.267554202135	-0.143114942471148	0.204493970399683	-0.699849204313605	0.484021482508701	0.999704987681256
X276_22060	protein_coding	6.85140401628303	-1.01461589936587	0.990550764868129	-1.02429470083842	0.305696100137859	NA
X276_22055	protein_coding	7.07310045682729	-1.23446304884916	1.0020087388984	-1.23198830601649	0.217953452439691	NA
X276_22050	protein_coding	16.9663834416328	-0.294662245328387	0.550973489853739	-0.534802945612879	0.592786125977733	0.999704987681256
X276_22045	protein_coding	19.6341206563763	0.0670255851545684	0.509073483881581	0.131661905946293	0.895251717794864	0.999704987681256
X276_22040	protein_coding	31.6402827100676	-0.447320648761376	0.383617853227365	-1.16605795324196	0.243591015099064	0.999704987681256
X276_22035	protein_coding	17.074190650035	-0.393473601612277	0.520968499062672	-0.755273307925941	0.450085010814285	0.999704987681256
X276_22030	protein_coding	24.5380729874275	0.344646407881173	0.436573564717651	0.789434898798945	0.429857865359875	0.999704987681256
X276_22025	protein_coding	105.288923555913	0.330587252815561	0.254423144583273	1.29935998298047	0.193820418067796	0.999704987681256
X276_22020	protein_coding	13.0304607403586	-0.372217537492833	0.677644255215684	-0.549281624728541	0.582812195656366	0.999704987681256
X276_22015	protein_coding	16.0659487907149	-0.195598084379218	0.65785315465161	-0.297327880844174	0.766216197746361	0.999704987681256
X276_22010	protein_coding	23.8652238604328	0.123124763993682	0.475534341904666	0.258918763891013	0.795697920247512	0.999704987681256
X276_22005	protein_coding	28.6800806499094	0.0201939437396181	0.475949784347639	0.0424287275753196	0.966156927670102	0.999979443976373
X276_22000	protein_coding	51.9315375549319	-0.439879729313108	0.357953213587804	-1.22887492726814	0.219118703334346	0.999704987681256
X276_21995	protein_coding	6.90405251329885	1.47651097839793	0.98269381647284	1.50251375723268	0.132964477722049	NA
X276_21990	protein_coding	38.9565362062777	0.103997791098821	0.34765040653092	0.299144741801335	0.764829609353527	0.999704987681256
X276_21985	protein_coding	85.6043693656788	0.35091537881405	0.269443480819409	1.30237101208341	0.192789587037444	0.999704987681256
X276_21980	protein_coding	47.3942927954197	0.172158569259689	0.340861412642996	0.505069106898294	0.61351029864476	0.999704987681256
X276_21975	protein_coding	16.2948072280751	0.241749926527886	0.578241368910262	0.418077881531515	0.675890176022179	0.999704987681256
X276_21970	protein_coding	10.2630569918449	0.0654406052957165	0.681755861082009	0.0959883281265177	0.923529842561828	NA
X276_21965	protein_coding	60.8748489447545	0.133797430683732	0.293043697312402	0.456578428100761	0.647974087315484	0.999704987681256
X276_21960	protein_coding	112.767797039277	-0.178108947353609	0.268102352900189	-0.664331906926294	0.506477903920475	0.999704987681256
X276_21955	protein_coding	43.2037044169262	-0.258570946198137	0.377204997585855	-0.685491835614623	0.493033610847224	0.999704987681256
X276_21950	protein_coding	1601.36831497591	-0.362532760135206	0.250773850377265	-1.44565615429923	0.148273667973364	0.999704987681256
X276_21945	protein_coding	227.703101834109	-0.0451089660587936	0.186827623858194	-0.241446982663721	0.809208702706864	0.999704987681256
X276_21940	protein_coding	639.390802770711	0.052619152235792	0.142048466689277	0.370430976568676	0.711061396817855	0.999704987681256
X276_21935	protein_coding	3269.11614340374	-0.177525532417828	0.117237658145531	-1.51423642561556	0.129965886227435	0.989775788351288
X276_21930	protein_coding	3096.84024447331	-0.00816868736928025	0.106731977871336	-0.0765345825327765	0.93899380176641	0.999704987681256
X276_21925	protein_coding	288.177043774619	-0.147951799641285	0.16748334719075	-0.883382151855251	0.377029830757983	0.999704987681256
X276_21920	protein_coding	175.083648689614	0.18343520463843	0.192435122857738	0.953231415940837	0.340472832173256	0.999704987681256
X276_21915	protein_coding	299.423506038723	-0.114479723047375	0.161523848839831	-0.708748112861614	0.47848080205723	0.999704987681256
X276_21910	protein_coding	358.40278459837	0.152759008017386	0.162459712483199	0.940288553281689	0.347069569483451	0.999704987681256
X276_21905	protein_coding	293.716578510501	0.0715983302917533	0.168455271645353	0.425028730727338	0.670815730635163	0.999704987681256
X276_21900	protein_coding	217.124123009908	-0.133726797401058	0.194579490375875	-0.687260497716043	0.491918586943276	0.999704987681256
X276_21895	protein_coding	142.579028791312	-0.19183628639101	0.224053924124121	-0.8562058760673	0.391883912923766	0.999704987681256
X276_21890	protein_coding	27.5612538540098	0.11664307360682	0.415347222190743	0.280832680164773	0.778838736728544	0.999704987681256
X276_21885	protein_coding	14.1643960890387	0.25849732753948	0.638358150323956	0.404940905678571	0.685520949306537	0.999704987681256
X276_21880	protein_coding	551.647770126867	0.0824368177321839	0.156798193625923	0.525751067827065	0.599061176697042	0.999704987681256
X276_21875	protein_coding	220.491198108627	-0.145292459524335	0.19923115445641	-0.729265761274921	0.465839111821704	0.999704987681256
[truncated: 4,451 more rows]

## Sheet: Tb3 vs. Tb2
Additional file 9: Complete differential expression analysis of adjacent time-points
[truncated: 5,443 more rows]

[truncated: 3 more sheets: Tb4 vs. Tb3, Tb5 vs. Tb4, description]
