# Supplementary material for: A transcriptional response of Clostridium beijerinckii NRRL B-598 to a butanol shock
Source: Biotechnol Biofuels. 2019 Oct 13;12:243. doi: 10.1186/s13068-019-1584-7 (PMC6790243; doi:10.1186/s13068-019-1584-7)
Supplement: Supplementary file 10 — Additional file 10. Genes under enriched GO terms in cluster 1. [file 13068_2019_1584_MOESM10_ESM.xlsx]

## Sheet: GO_0004386
Additional file 10: Genes under enriched GO terms in cluster 1
Locus tag	Tb0	Tb1	Tb2	Tb3	Tb4	Tb5	Putative physiological role
X276_00135	-1.66444	0.227498	0.93112	1.01429	0.0222088	-0.53067	replicative DNA helicase
X276_00290	1.83812	-0.560818	-0.751887	-0.679946	-0.288249	0.442782	hypothetical protein
X276_00465	1.0514	-0.960157	-0.946917	-0.662338	0.266496	1.25151	DEAD/DEAH box helicase
X276_03295	-1.03149	0.914914	0.963838	0.778734	-0.465423	-1.16058	DNA helicase RecQ
X276_11645	-0.908122	-0.680064	-0.961518	0.232468	1.3159	1.00133	AAA family ATPase
X276_11755	1.50533	0.755091	-0.367168	-1.37379	-0.318073	-0.20139	DEAD/DEAH box helicase
X276_13165	1.8627	-0.117281	-0.340426	-0.906228	-0.726397	0.227636	serine/threonine protein phosphatase
X276_13285	1.27737	-0.130386	-1.46139	-0.76349	0.378006	0.699898	ATP-dependent helicase
X276_17740	0.35374	-0.986262	-1.20729	-0.298189	1.25628	0.881723	DEAD/DEAH box helicase
X276_18990	0.498331	-1.03838	-1.12348	-0.319655	0.57775	1.40544	Holliday junction branch migration DNA helicase RuvB
X276_20740	-1.75621	1.21842	-0.0904247	0.403882	0.454748	-0.230423	ATP-dependent DNA helicase RecG
X276_20810	1.05954	-1.02727	-1.06617	-0.580932	0.658984	0.955839	primosomal protein N'
X276_22460	1.73796	-0.526255	0.538585	-0.0783731	-0.901848	-0.770069	DNA primase
X276_24470	-1.42949	0.415473	1.59893	-0.313273	0.0790198	-0.350658	hypothetical protein
X276_24475	-1.42732	0.247421	1.32315	0.702351	-0.0355175	-0.810089	ATP-dependent RecD-like DNA helicase
X276_24665	1.93559	-0.456853	-0.740145	-0.470384	-0.480327	0.21212	transcription termination factor Rho
X276_25020	0.421496	-1.64147	0.350417	1.36415	-0.142637	-0.351959	DNA helicase PcrA

## Sheet: GO_0004518
Locus tag	Tb0	Tb1	Tb2	Tb3	Tb4	Tb5	Putative physiological role
X276_03975	-1.74932	-0.323406	-0.200015	0.729557	0.96175	0.581434	single-stranded-DNA-specific exonuclease RecJ
X276_10115	-0.856681	-0.5736	-0.620009	-0.277703	0.545218	1.78278	DNA polymerase III subunit alpha
X276_10620	-0.845325	1.36005	0.967238	0.0768162	-0.405648	-1.15313	DEAD/DEAH box helicase
X276_13885	-0.852203	1.17373	1.13216	-0.0181795	-0.177551	-1.25796	Uma2 family endonuclease
X276_14880	1.57052	0.828324	-0.825569	-0.965439	-0.460403	-0.147433	exodeoxyribonuclease III
X276_15490	0.849243	-1.25734	-0.733018	-0.448236	0.204495	1.38486	ribonuclease J
X276_16050	-1.16189	0.141705	0.839217	1.3951	-0.259021	-0.955115	5'-3' exonuclease
X276_18350	-1.93688	0.548896	0.721125	-0.152271	0.224506	0.594628	ribonuclease Z
X276_18955	1.17702	-0.813881	-1.33181	-0.423785	0.574923	0.817535	DHH family phosphoesterase
X276_20435	1.9476	-0.351933	0.140342	-0.50241	-0.458708	-0.774894	ribonuclease Y
X276_20980	1.74243	0.557344	-0.864441	-0.852497	-0.222752	-0.360089	ribonuclease J
X276_20995	0.617221	1.50612	0.0365766	-0.0834495	-1.34358	-0.732895	Holliday junction resolvase RuvX
X276_21940	-0.950253	0.850832	1.12767	0.72863	-0.761741	-0.995142	SMC family ATPase
X276_23620	-0.814112	0.725474	1.21046	0.690692	-0.570077	-1.24244	ribonuclease R
X276_24255	1.82506	-0.695205	-0.387074	-0.9901	0.0115267	0.235796	exonuclease
X276_25165	-0.219757	0.821072	1.1702	0.419532	-0.688191	-1.50285	replication protein
X276_27385	-0.8827	1.73062	0.618713	-0.282513	-0.415842	-0.768278	hypothetical protein
X276_27510	-1.3817	1.01718	-0.0206176	0.906692	0.480079	-1.00163	type I restriction-modification system subunit M

## Sheet: GO_0004519
Locus tag	Tb0	Tb1	Tb2	Tb3	Tb4	Tb5	Putative physiological role
X276_10620	-0.845325	1.36005	0.967238	0.0768162	-0.405648	-1.15313	DEAD/DEAH box helicase
X276_13885	-0.852203	1.17373	1.13216	-0.0181795	-0.177551	-1.25796	Uma2 family endonuclease
X276_14880	1.57052	0.828324	-0.825569	-0.965439	-0.460403	-0.147433	exodeoxyribonuclease III
X276_15490	0.849243	-1.25734	-0.733018	-0.448236	0.204495	1.38486	ribonuclease J
X276_16050	-1.16189	0.141705	0.839217	1.3951	-0.259021	-0.955115	5'-3' exonuclease
X276_18350	-1.93688	0.548896	0.721125	-0.152271	0.224506	0.594628	ribonuclease Z
X276_20435	1.9476	-0.351933	0.140342	-0.50241	-0.458708	-0.774894	ribonuclease Y
X276_20980	1.74243	0.557344	-0.864441	-0.852497	-0.222752	-0.360089	ribonuclease J
X276_25165	-0.219757	0.821072	1.1702	0.419532	-0.688191	-1.50285	replication protein
X276_27385	-0.8827	1.73062	0.618713	-0.282513	-0.415842	-0.768278	hypothetical protein
X276_27510	-1.3817	1.01718	-0.0206176	0.906692	0.480079	-1.00163	type I restriction-modification system subunit M

## Sheet: GO_0005506
Locus tag	Tb0	Tb1	Tb2	Tb3	Tb4	Tb5	Putative physiological role
X276_03275	-1.6483	0.762203	0.717866	0.521495	0.476236	-0.829504	MBL fold metallo-hydrolase
X276_03990	1.60908	0.850663	-0.284407	-0.858664	-0.624851	-0.691818	pyruvate:ferredoxin (flavodoxin) oxidoreductase
X276_05845	0.715833	0.763918	0.987249	-0.214172	-0.71056	-1.54227	4Fe-4S dicluster domain-containing protein
X276_09410	0.685692	1.55429	0.171146	-0.490885	-0.952961	-0.967279	desulfoferrodoxin
X276_12205	-0.967295	1.68252	0.524665	-0.0505223	-0.242301	-0.947066	dioxygenase
X276_13915	0.0601341	1.7203	0.382956	-0.294332	-0.76577	-1.10329	ferritin
X276_14205	1.46396	0.671818	0.297895	-0.354219	-1.16056	-0.918899	NADH peroxidase
X276_14890	-0.537485	-1.10794	-0.871164	0.262288	1.36684	0.887463	YgiQ family radical SAM protein
X276_17290	-0.6217	-0.571225	-0.729058	-0.649766	1.17071	1.40104	biotin synthase BioB
X276_17585	1.02817	-0.719475	-0.654578	-0.460021	1.51209	-0.70619	pyruvate:ferredoxin (flavodoxin) oxidoreductase
X276_17590	1.31281	-0.311102	-0.164241	-0.439514	1.00111	-1.39906	SUF system NifU family Fe-S cluster assembly protein
X276_18165	-1.177	-0.324979	0.923078	1.4734	-0.239861	-0.654635	4Fe-4S dicluster domain-containing protein
X276_19050	1.6721	-0.582145	-1.19156	-0.503375	0.369561	0.235422	2-iminoacetate synthase ThiH
X276_19220	1.7087	0.56441	-0.918556	-0.887236	-0.337749	-0.129567	hypothetical protein
X276_19630	-0.241671	0.27619	1.18948	0.881996	-0.576052	-1.52994	NADH peroxidase
X276_24335	0.315976	0.94575	1.00075	0.11678	-0.906671	-1.47259	rubredoxin
X276_25030	-1.19421	0.843378	0.986749	0.867486	-0.807644	-0.695759	NifU family protein
X276_25380	-1.31098	0.391376	0.994569	1.1574	-0.474707	-0.757661	rubrerythrin family protein
X276_26455	-1.41048	1.29328	0.673058	0.509933	-0.701689	-0.364107	ferredoxin
X276_27420	1.92548	-0.327953	-0.00483258	-0.878308	-0.0758004	-0.638583	acyl-CoA dehydrogenase

## Sheet: GO_0008168
Locus tag	Tb0	Tb1	Tb2	Tb3	Tb4	Tb5	Putative physiological role
X276_00620	-1.29058	1.40676	0.813511	0.133838	-0.297065	-0.766461	class I SAM-dependent methyltransferase
X276_01380	-0.510682	-0.703374	-0.886936	-0.36605	0.858905	1.60814	23S rRNA (uracil(1939)-C(5))-methyltransferase RlmD
X276_01545	-1.41975	-0.659112	-0.330986	0.266273	1.2615	0.882069	DNA cytosine methyltransferase
X276_02840	1.94768	-0.0260914	-0.584143	-0.0756661	-0.808171	-0.453611	hypothetical protein
X276_03590	0.159733	-0.360313	-1.48278	-0.493447	0.959433	1.21738	HDIG domain-containing protein
X276_04035	1.39041	-0.844884	0.661429	0.377641	-0.283682	-1.30091	protein-glutamate O-methyltransferase CheR
X276_05245	-1.63324	1.38878	0.419852	0.317031	-0.192382	-0.300042	class I SAM-dependent methyltransferase
X276_05450	1.76754	-0.22528	-1.14149	-0.692097	0.127937	0.163387	methyltransferase domain-containing protein
X276_05855	-1.21598	-0.51047	0.127382	1.571	0.63699	-0.608925	methyltransferase domain-containing protein
X276_08745	-0.847864	1.62053	0.788364	-0.734037	-0.137151	-0.689839	methyltransferase domain-containing protein
X276_09965	-1.48736	0.230633	1.39912	0.642582	-0.559898	-0.225076	class I SAM-dependent methyltransferase
X276_10830	-0.995488	1.34208	0.862135	0.321568	-0.456732	-1.07356	isoprenylcysteine carboxylmethyltransferase family protein
X276_13075	1.7013	-0.46619	-0.378151	-1.22389	-0.116535	0.483468	homocysteine S-methyltransferase family protein
X276_13245	0.924675	-1.30033	-1.0205	0.00882594	0.219163	1.16816	hypothetical protein
X276_13300	-0.243208	1.95636	-0.0970548	-0.157289	-0.642003	-0.816806	3-methyl-2-oxobutanoate hydroxymethyltransferase
X276_13425	0.399451	0.384031	1.20563	0.370154	-0.780049	-1.57922	glycosyltransferase
X276_13520	-1.19415	-0.828628	-0.335521	0.267886	0.536226	1.55419	SAM-dependent methyltransferase
X276_15010	1.5566	-0.209737	-1.12086	-0.351891	-0.693665	0.819554	5-methyltetrahydropteroyltriglutamate--homocysteine S-methyltransferase
X276_15015	-1.6515	-0.218839	-0.333851	0.177648	0.894461	1.13208	5-methyltetrahydropteroyltriglutamate--homocysteine S-methyltransferase
X276_17510	1.14794	-0.636457	-1.43064	-0.483044	0.617383	0.784812	serine hydroxymethyltransferase
X276_17710	1.4255	-1.2614	-0.897113	-0.238223	0.33797	0.633265	bifunctional homocysteine S-methyltransferase/methylenetetrahydrofolate reductase
X276_18505	1.13701	-0.889172	-1.06988	-0.486546	0.0716154	1.23697	TlyA family RNA methyltransferase
X276_18670	1.30235	-0.827509	-0.970261	-0.828943	0.423861	0.900504	class I SAM-dependent RNA methyltransferase
X276_18775	1.80346	-0.183746	-0.118425	-1.05109	-0.721895	0.271695	16S rRNA (cytosine(1402)-N(4))-methyltransferase RsmH
X276_18795	1.95209	-0.814094	-0.462559	-0.48099	0.0793777	-0.273827	RNA methyltransferase
X276_19705	1.64678	0.330909	-0.150434	-0.132413	-0.254868	-1.43997	homocysteine methyltransferase
X276_20225	-1.06482	0.815072	1.45408	0.180229	-0.472669	-0.911901	precorrin-3B C(17)-methyltransferase
X276_20785	1.85441	-0.893503	-0.628645	-0.333488	0.358671	-0.357443	23S rRNA (adenine(2503)-C(2))-methyltransferase RlmN
X276_20790	1.74787	-0.803923	-1.11448	-0.0655401	0.228528	0.00754216	16S rRNA (cytosine(967)-C(5))-methyltransferase RsmB
X276_20965	0.487418	-0.736855	-1.05013	-0.72586	0.493746	1.53168	O-methyltransferase
X276_22545	1.33849	-1.13512	-1.10472	-0.200829	0.71204	0.390145	16S rRNA (uracil(1498)-N(3))-methyltransferase
X276_22550	1.38814	-1.19019	-0.93802	-0.334105	0.746922	0.327254	50S ribosomal protein L11 methyltransferase
X276_22555	0.972127	-1.60813	-0.807966	0.75252	0.419031	0.272416	tRNA (guanosine(46)-N7)-methyltransferase TrmB
X276_23505	-0.00673305	1.63134	-1.2869	-0.247382	0.510395	-0.600724	class I SAM-dependent methyltransferase
X276_24380	-0.866561	-0.53904	-0.461406	-0.56004	0.720224	1.70682	methylated-DNA--[protein]-cysteine S-methyltransferase
X276_24645	1.91954	-0.807792	-0.555747	-0.449364	0.217191	-0.323833	peptide chain release factor N(5)-glutamine methyltransferase
X276_27375	1.75664	0.196004	-0.759754	-0.639082	-0.883866	0.330063	methyltransferase domain-containing protein
X276_27510	-1.3817	1.01718	-0.0206176	0.906692	0.480079	-1.00163	type I restriction-modification system subunit M

## Sheet: GO_0010181
Locus tag	Tb0	Tb1	Tb2	Tb3	Tb4	Tb5	Putative physiological role
X276_00315	1.95878	-0.575079	-0.219126	-0.779458	0.0340905	-0.419207	FprA family A-type flavoprotein
X276_03215	0.644926	0.995144	0.715245	0.112475	-1.12312	-1.34466	4Fe-4S binding protein
X276_03265	-1.44489	0.153307	0.755176	1.26724	0.106571	-0.837408	FprA family A-type flavoprotein
X276_03275	-1.6483	0.762203	0.717866	0.521495	0.476236	-0.829504	MBL fold metallo-hydrolase
X276_03985	1.43014	-1.30696	-0.727095	0.166326	0.763991	-0.326398	flavodoxin
X276_08320	0.0343616	-1.05526	-0.665961	-0.329657	0.202059	1.81445	FMN-binding protein
X276_08325	0.312239	-1.28844	-0.873056	-0.221279	0.656013	1.41452	FMN-binding protein
X276_10085	-1.40364	-0.924852	0.317965	0.566732	0.12612	1.31767	flavin reductase family protein
X276_11285	-1.44639	-0.51275	0.629447	-0.0884195	-0.0769109	1.49503	flavodoxin
X276_12050	-0.982608	1.84824	-0.524138	-0.470559	-0.174227	0.303292	FMN-binding protein
X276_12865	1.66377	-0.538431	-0.986228	-0.815754	0.144739	0.531907	FAD-dependent oxidoreductase
X276_14605	1.02982	-1.50044	-0.915131	0.257016	0.292689	0.836047	flavodoxin
X276_17030	-0.364869	1.71651	0.680728	-0.452704	-0.837142	-0.74252	flavin reductase family protein
X276_17225	-1.26297	0.607763	1.06379	0.850247	-0.188595	-1.07023	2-enoate reductase
X276_20815	0.462535	-0.729838	-1.104	-0.777905	0.829761	1.31945	bifunctional phosphopantothenoylcysteine decarboxylase/phosphopantothenate--cysteine ligase CoaBC
X276_22135	1.0131	-0.534431	-1.21442	-0.871028	0.517352	1.08943	flavin reductase family protein

## Sheet: GO_0016741
Locus tag	Tb0	Tb1	Tb2	Tb3	Tb4	Tb5	Putative physiological role
X276_00620	-1.29058	1.40676	0.813511	0.133838	-0.297065	-0.766461	class I SAM-dependent methyltransferase
X276_01380	-0.510682	-0.703374	-0.886936	-0.36605	0.858905	1.60814	23S rRNA (uracil(1939)-C(5))-methyltransferase RlmD
X276_01545	-1.41975	-0.659112	-0.330986	0.266273	1.2615	0.882069	DNA cytosine methyltransferase
X276_02840	1.94768	-0.0260914	-0.584143	-0.0756661	-0.808171	-0.453611	hypothetical protein
X276_03105	-0.593559	1.65892	0.821488	-0.495581	-0.634769	-0.7565	ornithine carbamoyltransferase
X276_03590	0.159733	-0.360313	-1.48278	-0.493447	0.959433	1.21738	HDIG domain-containing protein
X276_04035	1.39041	-0.844884	0.661429	0.377641	-0.283682	-1.30091	protein-glutamate O-methyltransferase CheR
X276_05245	-1.63324	1.38878	0.419852	0.317031	-0.192382	-0.300042	class I SAM-dependent methyltransferase
X276_05450	1.76754	-0.22528	-1.14149	-0.692097	0.127937	0.163387	methyltransferase domain-containing protein
X276_05855	-1.21598	-0.51047	0.127382	1.571	0.63699	-0.608925	methyltransferase domain-containing protein
X276_08745	-0.847864	1.62053	0.788364	-0.734037	-0.137151	-0.689839	methyltransferase domain-containing protein
X276_09965	-1.48736	0.230633	1.39912	0.642582	-0.559898	-0.225076	class I SAM-dependent methyltransferase
X276_10345	1.39099	-0.591229	-0.856626	-1.08551	0.296473	0.845908	phosphoribosylaminoimidazolecarboxamide formyltransferase
X276_10830	-0.995488	1.34208	0.862135	0.321568	-0.456732	-1.07356	isoprenylcysteine carboxylmethyltransferase family protein
X276_13075	1.7013	-0.46619	-0.378151	-1.22389	-0.116535	0.483468	homocysteine S-methyltransferase family protein
X276_13245	0.924675	-1.30033	-1.0205	0.00882594	0.219163	1.16816	hypothetical protein
X276_13300	-0.243208	1.95636	-0.0970548	-0.157289	-0.642003	-0.816806	3-methyl-2-oxobutanoate hydroxymethyltransferase
X276_13425	0.399451	0.384031	1.20563	0.370154	-0.780049	-1.57922	glycosyltransferase
X276_13520	-1.19415	-0.828628	-0.335521	0.267886	0.536226	1.55419	SAM-dependent methyltransferase
X276_14425	-0.976491	1.76045	0.525912	-0.184427	-0.521592	-0.603849	ornithine carbamoyltransferase
X276_15010	1.5566	-0.209737	-1.12086	-0.351891	-0.693665	0.819554	5-methyltetrahydropteroyltriglutamate--homocysteine S-methyltransferase
X276_15015	-1.6515	-0.218839	-0.333851	0.177648	0.894461	1.13208	5-methyltetrahydropteroyltriglutamate--homocysteine S-methyltransferase
X276_15170	1.81901	0.3867	-0.800502	-0.486655	-0.807228	-0.11133	hypothetical protein
X276_17510	1.14794	-0.636457	-1.43064	-0.483044	0.617383	0.784812	serine hydroxymethyltransferase
X276_17710	1.4255	-1.2614	-0.897113	-0.238223	0.33797	0.633265	bifunctional homocysteine S-methyltransferase/methylenetetrahydrofolate reductase
X276_18505	1.13701	-0.889172	-1.06988	-0.486546	0.0716154	1.23697	TlyA family RNA methyltransferase
X276_18670	1.30235	-0.827509	-0.970261	-0.828943	0.423861	0.900504	class I SAM-dependent RNA methyltransferase
X276_18775	1.80346	-0.183746	-0.118425	-1.05109	-0.721895	0.271695	16S rRNA (cytosine(1402)-N(4))-methyltransferase RsmH
X276_18795	1.95209	-0.814094	-0.462559	-0.48099	0.0793777	-0.273827	RNA methyltransferase
X276_19705	1.64678	0.330909	-0.150434	-0.132413	-0.254868	-1.43997	homocysteine methyltransferase
X276_20225	-1.06482	0.815072	1.45408	0.180229	-0.472669	-0.911901	precorrin-3B C(17)-methyltransferase
X276_20785	1.85441	-0.893503	-0.628645	-0.333488	0.358671	-0.357443	23S rRNA (adenine(2503)-C(2))-methyltransferase RlmN
X276_20790	1.74787	-0.803923	-1.11448	-0.0655401	0.228528	0.00754216	16S rRNA (cytosine(967)-C(5))-methyltransferase RsmB
X276_20800	1.08297	-1.11052	-1.12206	-0.102242	1.14596	0.105905	methionyl-tRNA formyltransferase
X276_20965	0.487418	-0.736855	-1.05013	-0.72586	0.493746	1.53168	O-methyltransferase
X276_21445	1.12658	-1.10591	-1.08181	-0.44433	0.694286	0.811178	acetyl-CoA carboxylase carboxyltransferase subunit alpha
X276_21450	1.43913	-0.736959	-1.3098	-0.374833	0.644702	0.337754	acetyl-CoA carboxylase carboxyltransferase subunit beta
X276_21845	-0.218372	-1.09119	-0.790661	-0.347174	1.12109	1.32631	aspartate carbamoyltransferase
X276_22545	1.33849	-1.13512	-1.10472	-0.200829	0.71204	0.390145	16S rRNA (uracil(1498)-N(3))-methyltransferase
X276_22550	1.38814	-1.19019	-0.93802	-0.334105	0.746922	0.327254	50S ribosomal protein L11 methyltransferase
X276_22555	0.972127	-1.60813	-0.807966	0.75252	0.419031	0.272416	tRNA (guanosine(46)-N7)-methyltransferase TrmB
X276_23505	-0.00673305	1.63134	-1.2869	-0.247382	0.510395	-0.600724	class I SAM-dependent methyltransferase
X276_24380	-0.866561	-0.53904	-0.461406	-0.56004	0.720224	1.70682	methylated-DNA--[protein]-cysteine S-methyltransferase
X276_24645	1.91954	-0.807792	-0.555747	-0.449364	0.217191	-0.323833	peptide chain release factor N(5)-glutamine methyltransferase
X276_27375	1.75664	0.196004	-0.759754	-0.639082	-0.883866	0.330063	methyltransferase domain-containing protein
X276_27510	-1.3817	1.01718	-0.0206176	0.906692	0.480079	-1.00163	type I restriction-modification system subunit M

## Sheet: GO_0043169
Locus tag	Tb0	Tb1	Tb2	Tb3	Tb4	Tb5	Putative physiological role
X276_00160	0.847599	-1.1176	-1.38859	0.253759	0.539284	0.86554	NAD-dependent malic enzyme
X276_00165	-0.170251	-1.33116	-0.931601	1.29698	0.524979	0.611053	adenylosuccinate synthetase
X276_00315	1.95878	-0.575079	-0.219126	-0.779458	0.0340905	-0.419207	FprA family A-type flavoprotein
X276_00320	1.6581	0.168661	-1.10138	-0.973285	-0.000975692	0.248875	anaerobic carbon-monoxide dehydrogenase catalytic subunit
X276_00720	1.12962	-0.441438	-1.53539	-0.492906	0.546092	0.794025	pyruvate carboxylase
X276_01015	-0.276338	0.765114	1.36793	0.313536	-1.00227	-1.16797	1%2C4-alpha-glucan branching protein GlgB
X276_01250	1.82998	-0.997	-0.479946	-0.60179	0.254253	-0.00549426	holo-ACP synthase
X276_01255	1.44837	-1.29397	-0.716957	-0.389843	0.708936	0.243471	bifunctional ADP-dependent NAD(P)H-hydrate dehydratase/NAD(P)H-hydrate epimerase
X276_01370	1.47609	-0.937963	-1.07277	-0.44846	0.261145	0.721958	6-phosphofructokinase
X276_01375	1.77353	-0.644316	-0.997254	-0.515689	-0.0376685	0.421396	pyruvate kinase
X276_01770	-1.25547	0.675949	0.768696	1.16188	-0.913613	-0.437443	transcriptional regulator
X276_01790	-1.53634	0.880258	0.494788	1.0816	-0.575597	-0.344701	copper-translocating P-type ATPase
X276_01875	1.71796	-0.447791	0.262374	0.298495	-0.832496	-0.998546	ATP-dependent metallopeptidase FtsH/Yme1/Tma family protein
X276_02620	-0.811955	0.602234	1.68414	-0.0735843	-0.421923	-0.978914	transketolase
X276_02895	1.13819	-0.75816	-1.29974	-0.572232	0.747835	0.744103	3-dehydroquinate synthase
X276_02920	1.34985	-0.574821	-1.36871	-0.501232	0.795914	0.299006	shikimate kinase
X276_02955	-0.38297	0.7015	1.49232	0.138801	-0.647409	-1.30224	N-acetylglucosamine-6-phosphate deacetylase
X276_03265	-1.44489	0.153307	0.755176	1.26724	0.106571	-0.837408	FprA family A-type flavoprotein
X276_03275	-1.6483	0.762203	0.717866	0.521495	0.476236	-0.829504	MBL fold metallo-hydrolase
X276_03385	-0.968412	1.4709	0.96048	-0.0720983	-0.652759	-0.738113	L-arabinose isomerase
X276_03405	-1.23742	0.760059	1.30325	0.524898	-0.626343	-0.724439	transketolase
X276_03545	-1.55644	-0.0615151	-0.447705	0.120503	1.45577	0.489384	carbonic anhydrase
X276_03810	-0.757582	-0.35142	-0.531341	-0.81822	0.824002	1.63456	iron-containing alcohol dehydrogenase
X276_03895	-1.50666	0.26621	-0.733807	0.286167	1.39809	0.289996	phosphonopyruvate decarboxylase
X276_03990	1.60908	0.850663	-0.284407	-0.858664	-0.624851	-0.691818	pyruvate:ferredoxin (flavodoxin) oxidoreductase
X276_04735	1.85606	0.375941	-0.424847	-0.580696	-0.344988	-0.88147	NADP-dependent isocitrate dehydrogenase
X276_04845	1.36172	-0.86556	0.633282	0.645099	-0.838028	-0.936509	ferrous iron transport protein A
X276_04850	1.58416	-0.839334	0.3005	0.575866	-0.652608	-0.968581	ferrous iron transport protein A
X276_05070	1.09219	-1.16491	-1.07983	-0.242952	0.343236	1.05226	thioether cross-link-forming SCIFF peptide maturase
X276_05465	-1.79581	0.148667	0.371851	1.21145	0.301212	-0.237365	ribokinase
X276_05495	-0.629294	0.114892	0.543652	1.28871	0.280692	-1.59865	divalent metal cation transporter
X276_05845	0.715833	0.763918	0.987249	-0.214172	-0.71056	-1.54227	4Fe-4S dicluster domain-containing protein
X276_05855	-1.21598	-0.51047	0.127382	1.571	0.63699	-0.608925	methyltransferase domain-containing protein
X276_08430	-0.975018	0.949361	1.46126	-0.0495318	-0.535394	-0.850682	B12-binding domain-containing radical SAM protein
X276_09410	0.685692	1.55429	0.171146	-0.490885	-0.952961	-0.967279	desulfoferrodoxin
X276_09855	1.05472	0.851844	0.457921	0.0151061	-0.944054	-1.43554	ferritin-like domain-containing protein
X276_10105	-1.19556	1.68345	0.316702	-0.773419	-0.152819	0.121645	threonine--tRNA ligase
X276_10315	1.7533	0.121628	-0.891787	-1.03926	0.15889	-0.102765	4'-phosphopantetheinyl transferase superfamily protein
X276_10445	1.28603	1.18522	-0.872256	-0.904208	-0.100806	-0.593976	4'-phosphopantetheinyl transferase superfamily protein
X276_11140	0.527876	0.254953	0.641403	0.287474	0.305469	-2.01718	ferrous iron transport protein A
X276_11295	-1.03421	0.874591	0.805998	1.01052	-0.581398	-1.0755	hydroxylamine reductase
X276_11375	1.65837	-1.1784	-0.684051	-0.432459	0.275589	0.360956	4Fe-4S dicluster domain-containing protein
X276_12205	-0.967295	1.68252	0.524665	-0.0505223	-0.242301	-0.947066	dioxygenase
X276_12630	1.71761	-0.516375	-0.826097	-0.82176	-0.180245	0.62687	NAD(P)/FAD-dependent oxidoreductase
X276_12760	1.45184	1.03165	-0.66864	-0.91743	-0.7099	-0.187513	glycerol dehydrogenase
X276_12800	0.446695	-0.791852	-1.06935	-0.641318	0.525218	1.53061	hypothetical protein
X276_12845	-1.87445	-0.0678991	0.061108	0.183507	0.889355	0.808377	leucyl aminopeptidase
X276_12870	1.69201	-0.0810507	-0.889672	-1.03992	-0.162252	0.480891	thiamine pyrophosphate-binding protein
X276_12910	-0.928405	0.9859	1.22276	0.357914	-0.502062	-1.13611	phosphopyruvate hydratase
X276_13075	1.7013	-0.46619	-0.378151	-1.22389	-0.116535	0.483468	homocysteine S-methyltransferase family protein
X276_13165	1.8627	-0.117281	-0.340426	-0.906228	-0.726397	0.227636	serine/threonine protein phosphatase
X276_13285	1.27737	-0.130386	-1.46139	-0.76349	0.378006	0.699898	ATP-dependent helicase
X276_13300	-0.243208	1.95636	-0.0970548	-0.157289	-0.642003	-0.816806	3-methyl-2-oxobutanoate hydroxymethyltransferase
X276_13575	1.11472	-0.997983	-0.878779	-0.799566	0.525304	1.0363	tRNA (N6-isopentenyl adenosine(37)-C2)-methylthiotransferase MiaB
X276_13915	0.0601341	1.7203	0.382956	-0.294332	-0.76577	-1.10329	ferritin
X276_13955	-1.26038	0.809708	-0.621353	-0.28636	-0.146976	1.50536	7-cyano-7-deazaguanine synthase QueC
X276_13960	-1.14595	0.27437	-0.174912	-0.651638	-0.0768036	1.77493	GTP cyclohydrolase I FolE
X276_13965	-1.44455	0.949332	-0.837625	-0.0706648	0.30142	1.10208	putative 7-carboxy-7-deazaguanine synthase QueE
X276_13970	-1.55026	0.388044	-0.606599	0.694951	-0.176716	1.25058	6-carboxytetrahydropterin synthase
X276_13995	1.48169	0.029553	0.638791	0.0357435	-1.14563	-1.04015	ferrous iron transport protein A
X276_14205	1.46396	0.671818	0.297895	-0.354219	-1.16056	-0.918899	NADH peroxidase
X276_14495	1.33047	-1.16463	-0.818147	-0.593601	0.428501	0.8174	ribose-phosphate pyrophosphokinase
X276_14550	1.60322	-0.262238	-1.04832	-0.999291	0.27055	0.436084	iron-containing alcohol dehydrogenase
X276_14725	-1.15079	1.265	0.992671	0.191584	-0.324907	-0.973557	transketolase
X276_14890	-0.537485	-1.10794	-0.871164	0.262288	1.36684	0.887463	YgiQ family radical SAM protein
X276_14970	1.10774	1.28349	-0.0149388	-0.424391	-1.1179	-0.833998	bacteriohemerythrin
X276_15010	1.5566	-0.209737	-1.12086	-0.351891	-0.693665	0.819554	5-methyltetrahydropteroyltriglutamate--homocysteine S-methyltransferase
X276_15015	-1.6515	-0.218839	-0.333851	0.177648	0.894461	1.13208	5-methyltetrahydropteroyltriglutamate--homocysteine S-methyltransferase
X276_15120	2.03428	-0.443709	-0.377038	-0.546225	-0.304715	-0.362589	sirohydrochlorin cobaltochelatase
X276_15160	1.08995	-0.577289	-1.48934	-0.464137	0.780512	0.660297	3-dehydroquinate synthase
X276_15490	0.849243	-1.25734	-0.733018	-0.448236	0.204495	1.38486	ribonuclease J
X276_15520	-0.702625	1.8594	-0.291137	-0.935015	-0.174515	0.243893	protease HtpX
X276_15910	-1.51457	-0.381871	-0.333034	0.239968	0.540509	1.449	iron-containing alcohol dehydrogenase
X276_16795	-0.515157	-0.608711	-0.664126	-0.777795	1.16797	1.39782	nitrogenase molybdenum-iron protein subunit beta
X276_16900	-1.96129	0.21222	0.109888	0.446389	0.291788	0.901007	selenium-dependent xanthine dehydrogenase
X276_16950	1.18533	-1.06912	-1.11242	-0.254607	0.196823	1.054	guanine deaminase
X276_17290	-0.6217	-0.571225	-0.729058	-0.649766	1.17071	1.40104	biotin synthase BioB
X276_17335	1.44375	0.94163	-0.0630945	-0.40522	-0.850949	-1.06612	class II fructose-1%2C6-bisphosphate aldolase
X276_17455	0.413291	0.68983	1.08404	0.233908	-0.900154	-1.52092	sulfide/dihydroorotate dehydrogenase-like FAD/NAD-binding protein
X276_17490	1.81811	-0.512549	-0.858641	-0.764353	-0.0143078	0.331736	DNA topoisomerase III
X276_17585	1.02817	-0.719475	-0.654578	-0.460021	1.51209	-0.70619	pyruvate:ferredoxin (flavodoxin) oxidoreductase
X276_17590	1.31281	-0.311102	-0.164241	-0.439514	1.00111	-1.39906	SUF system NifU family Fe-S cluster assembly protein
X276_17710	1.4255	-1.2614	-0.897113	-0.238223	0.33797	0.633265	bifunctional homocysteine S-methyltransferase/methylenetetrahydrofolate reductase
X276_18165	-1.177	-0.324979	0.923078	1.4734	-0.239861	-0.654635	4Fe-4S dicluster domain-containing protein
X276_18350	-1.93688	0.548896	0.721125	-0.152271	0.224506	0.594628	ribonuclease Z
X276_18435	0.580384	1.63665	0.109233	-0.460747	-1.03331	-0.832209	iron-containing alcohol dehydrogenase
X276_18480	1.91943	0.15781	-0.249539	-0.822169	-0.656207	-0.349327	sporulation transcription factor Spo0A
X276_18495	1.54205	-0.856924	-1.21932	-0.270504	0.357123	0.447573	arginine repressor
X276_18755	0.717608	-0.893679	-1.02244	-0.540383	0.222487	1.5164	UDP-N-acetylmuramoyl-L-alanyl-D-glutamate--2%2C6-diaminopimelate ligase
X276_18980	1.11967	-0.875803	-1.00297	-0.76192	0.416947	1.10408	tRNA guanosine(34) transglycosylase Tgt
X276_19050	1.6721	-0.582145	-1.19156	-0.503375	0.369561	0.235422	2-iminoacetate synthase ThiH
X276_19100	-1.28949	1.46308	0.778015	0.0642606	-0.319277	-0.69659	dihydroxy-acid dehydratase
X276_19220	1.7087	0.56441	-0.918556	-0.887236	-0.337749	-0.129567	hypothetical protein
X276_19380	0.760638	-1.11244	-1.25064	-0.175432	0.823195	0.954671	potassium-transporting ATPase subunit KdpA
X276_19440	0.909814	-1.71815	0.209228	1.02765	-0.0948099	-0.333725	cadmium-translocating P-type ATPase
X276_19630	-0.241671	0.27619	1.18948	0.881996	-0.576052	-1.52994	NADH peroxidase
X276_19665	-0.706961	1.55258	0.635232	0.254819	-0.628084	-1.10759	aminopeptidase
X276_19670	-1.72567	0.885223	-0.197336	0.894917	0.512122	-0.369254	HPr kinase/phosphorylase
X276_19705	1.64678	0.330909	-0.150434	-0.132413	-0.254868	-1.43997	homocysteine methyltransferase
X276_19885	1.89489	-0.185199	-0.832899	-0.806374	0.0845168	-0.154931	phosphoribosyl-AMP cyclohydrolase
X276_20400	0.458526	-1.17078	-0.969002	-0.277117	1.47197	0.486404	bifunctional diaminohydroxyphosphoribosylaminopyrimidine deaminase/5-amino-6-(5-phosphoribosylamino)uracil reductase RibD
X276_20475	0.724932	-1.81091	-0.52041	0.676668	0.595626	0.33409	insulinase family protein
X276_20480	-1.09924	-1.09905	-0.224451	0.410149	0.594073	1.41853	polyribonucleotide nucleotidyltransferase
X276_20590	-0.00326467	-1.07008	-1.14557	-0.0314467	1.19417	1.05619	type I DNA topoisomerase
X276_20705	1.90139	-0.0904818	-0.00196057	-0.227421	-0.598152	-0.983373	acetate kinase
X276_20785	1.85441	-0.893503	-0.628645	-0.333488	0.358671	-0.357443	23S rRNA (adenine(2503)-C(2))-methyltransferase RlmN
X276_20805	1.51028	-0.622017	-1.39092	-0.258589	0.52356	0.237681	peptide deformylase
X276_20810	1.05954	-1.02727	-1.06617	-0.580932	0.658984	0.955839	primosomal protein N'
X276_20980	1.74243	0.557344	-0.864441	-0.852497	-0.222752	-0.360089	ribonuclease J
X276_21005	-0.684153	0.789737	1.15877	0.715782	-0.774806	-1.20533	alanine--tRNA ligase
X276_21265	0.972637	-1.00015	-0.838464	-0.850368	0.580123	1.13622	capsular biosynthesis protein
X276_21450	1.43913	-0.736959	-1.3098	-0.374833	0.644702	0.337754	acetyl-CoA carboxylase carboxyltransferase subunit beta
X276_21455	1.52901	-0.792286	-1.20021	-0.373845	0.646227	0.191106	acetyl-CoA carboxylase biotin carboxylase subunit
X276_21815	-0.262998	-0.949886	-0.811816	-0.479927	1.28834	1.21628	orotate phosphoribosyltransferase
X276_21825	-0.120675	-0.812696	-0.85404	-0.667862	1.48778	0.96749	dihydroorotate dehydrogenase electron transfer subunit
X276_21855	-1.40151	1.42103	0.803617	0.0329773	-0.467483	-0.388632	ATP-dependent 6-phosphofructokinase
X276_21870	1.4282	-0.913906	-0.963301	-0.693089	0.391454	0.750642	class I mannose-6-phosphate isomerase
X276_22340	1.51828	-0.902491	-0.759708	-0.780672	0.097401	0.827191	sodium/proline symporter PutP
X276_22460	1.73796	-0.526255	0.538585	-0.0783731	-0.901848	-0.770069	DNA primase
X276_22855	-1.44126	0.585651	1.05889	0.731869	0.0252035	-0.960345	M3 family oligoendopeptidase
X276_23485	-1.80954	0.461795	-0.422936	0.980526	0.222127	0.568029	sulfide/dihydroorotate dehydrogenase-like FAD/NAD-binding protein
X276_23610	-0.775708	-1.30977	-0.28602	0.680793	0.25028	1.44043	2'%2C3'-cyclic-nucleotide 2'-phosphodiesterase
X276_23700	1.28458	-0.114593	0.602443	0.354836	-0.522679	-1.60458	phosphopyruvate hydratase
X276_23710	-0.372754	1.56904	0.613977	0.174945	-0.889987	-1.09522	2%2C3-bisphosphoglycerate-independent phosphoglycerate mutase
X276_23790	0.0003811	-1.3264	0.383465	1.54335	-0.815764	0.214965	6-phosphofructokinase
X276_23805	1.66439	0.373402	0.279692	-0.632345	-0.532355	-1.15278	D-alanine--D-alanine ligase
X276_24200	-1.66706	-0.172456	1.08113	0.386912	0.819629	-0.448151	JAB domain-containing protein
X276_24225	0.209791	1.30873	0.652176	0.174249	-1.03443	-1.31052	pyruvate kinase
X276_24265	1.85422	-1.08873	-0.493917	0.177796	-0.225502	-0.223871	ABC transporter substrate-binding protein
X276_24335	0.315976	0.94575	1.00075	0.11678	-0.906671	-1.47259	rubredoxin
X276_24480	1.52775	0.731822	-0.0396883	-0.191924	-0.880349	-1.14761	methionine adenosyltransferase
X276_24615	1.8523	-1.14011	0.00206773	-0.0967801	-0.12281	-0.49467	cytidine deaminase
X276_24620	1.80386	-1.22895	-0.479955	-0.071352	-0.0170322	-0.00656694	uracil phosphoribosyltransferase
X276_24655	1.96897	-0.310012	-0.645898	-0.440773	-0.640996	0.0687113	50S ribosomal protein L31
X276_24670	0.118629	-1.02825	-1.0692	-0.246902	0.761044	1.46468	CTP synthase
X276_25015	0.222664	-1.38154	0.412904	1.47674	0.0947739	-0.825547	NAD-dependent DNA ligase LigA
X276_25030	-1.19421	0.843378	0.986749	0.867486	-0.807644	-0.695759	NifU family protein
X276_25120	0.192607	-0.955637	-1.32254	-0.0578826	1.07441	1.06904	IMP dehydrogenase
X276_25305	1.93874	-0.457387	-0.818088	-0.600723	-0.0334976	-0.0290405	[FeFe] hydrogenase H-cluster radical SAM maturase HydE
X276_25355	-1.09532	0.496941	-0.733387	-0.643836	0.417966	1.55764	threonine--tRNA ligase
X276_25380	-1.31098	0.391376	0.994569	1.1574	-0.474707	-0.757661	rubrerythrin family protein
X276_25450	-1.18795	-0.235701	-0.32265	1.36094	1.05949	-0.674129	metal-dependent transcriptional regulator
X276_25570	0.295116	-0.206249	-1.028	-1.17383	0.737562	1.3754	ketol-acid reductoisomerase
X276_25575	0.298843	-0.776006	-1.12398	-0.663393	0.989015	1.27552	biosynthetic-type acetolactate synthase large subunit
X276_25580	0.588145	-0.642137	-1.02659	-0.873252	0.468708	1.48513	3-isopropylmalate dehydrogenase
X276_25590	0.645093	-0.646119	-1.11684	-0.848522	0.618702	1.34769	3-isopropylmalate dehydratase large subunit
X276_25630	1.66856	-0.147295	-1.47717	0.0454841	0.0103864	-0.0999681	dihydropteroate synthase
X276_25680	2.02874	-0.571136	-0.229296	-0.36838	-0.432961	-0.426963	phosphoenolpyruvate--protein phosphotransferase
X276_25685	1.29244	0.0201067	0.826552	0.125904	-0.952186	-1.31282	ribonucleotide-diphosphate reductase subunit beta
X276_25795	1.749	-0.266322	-1.10961	-0.746501	0.263704	0.109726	type I methionyl aminopeptidase
X276_25800	1.76059	-0.435819	-1.1401	-0.577369	0.203152	0.189541	adenylate kinase
X276_26010	-0.695731	1.42022	0.930324	0.135419	-0.815724	-0.974512	cysteine--tRNA ligase
X276_26215	-1.29287	-0.601583	-0.654212	0.841262	1.28572	0.421684	type III pantothenate kinase
X276_26365	-1.66028	-0.21237	0.541905	1.35049	0.19099	-0.210742	ribose-phosphate diphosphokinase
X276_26370	-1.59158	-0.14038	0.708003	1.37219	-0.139686	-0.208549	bifunctional UDP-N-acetylglucosamine diphosphorylase/glucosamine-1-phosphate N-acetyltransferase GlmU
X276_26455	-1.41048	1.29328	0.673058	0.509933	-0.701689	-0.364107	ferredoxin
X276_26460	-1.49817	1.23392	0.580406	0.614554	-0.671833	-0.258873	ATP-binding protein
X276_26520	-0.564409	1.30054	0.987675	0.215357	-0.759828	-1.17933	aminopeptidase P family protein
X276_26555	1.45274	0.206329	-1.16617	-1.01331	-0.142786	0.663202	isoleucine--tRNA ligase
X276_26630	-0.19281	-0.710437	-0.825935	-0.782656	1.18989	1.32195	carbamoyl-phosphate synthase large subunit
X276_26755	-1.18531	0.974446	0.761561	0.957812	-0.682448	-0.826056	transcription repressor NadR
X276_27420	1.92548	-0.327953	-0.00483258	-0.878308	-0.0758004	-0.638583	acyl-CoA dehydrogenase

## Sheet: GO_0046872
Locus tag	Tb0	Tb1	Tb2	Tb3	Tb4	Tb5	Putative physiological role
X276_00160	0.847599	-1.1176	-1.38859	0.253759	0.539284	0.86554	NAD-dependent malic enzyme
X276_00165	-0.170251	-1.33116	-0.931601	1.29698	0.524979	0.611053	adenylosuccinate synthetase
X276_00315	1.95878	-0.575079	-0.219126	-0.779458	0.0340905	-0.419207	FprA family A-type flavoprotein
X276_00320	1.6581	0.168661	-1.10138	-0.973285	-0.000975692	0.248875	anaerobic carbon-monoxide dehydrogenase catalytic subunit
X276_00720	1.12962	-0.441438	-1.53539	-0.492906	0.546092	0.794025	pyruvate carboxylase
X276_01250	1.82998	-0.997	-0.479946	-0.60179	0.254253	-0.00549426	holo-ACP synthase
X276_01255	1.44837	-1.29397	-0.716957	-0.389843	0.708936	0.243471	bifunctional ADP-dependent NAD(P)H-hydrate dehydratase/NAD(P)H-hydrate epimerase
X276_01370	1.47609	-0.937963	-1.07277	-0.44846	0.261145	0.721958	6-phosphofructokinase
X276_01375	1.77353	-0.644316	-0.997254	-0.515689	-0.0376685	0.421396	pyruvate kinase
X276_01770	-1.25547	0.675949	0.768696	1.16188	-0.913613	-0.437443	transcriptional regulator
X276_01790	-1.53634	0.880258	0.494788	1.0816	-0.575597	-0.344701	copper-translocating P-type ATPase
X276_01875	1.71796	-0.447791	0.262374	0.298495	-0.832496	-0.998546	ATP-dependent metallopeptidase FtsH/Yme1/Tma family protein
X276_02620	-0.811955	0.602234	1.68414	-0.0735843	-0.421923	-0.978914	transketolase
X276_02895	1.13819	-0.75816	-1.29974	-0.572232	0.747835	0.744103	3-dehydroquinate synthase
X276_02920	1.34985	-0.574821	-1.36871	-0.501232	0.795914	0.299006	shikimate kinase
X276_02955	-0.38297	0.7015	1.49232	0.138801	-0.647409	-1.30224	N-acetylglucosamine-6-phosphate deacetylase
X276_03265	-1.44489	0.153307	0.755176	1.26724	0.106571	-0.837408	FprA family A-type flavoprotein
X276_03275	-1.6483	0.762203	0.717866	0.521495	0.476236	-0.829504	MBL fold metallo-hydrolase
X276_03385	-0.968412	1.4709	0.96048	-0.0720983	-0.652759	-0.738113	L-arabinose isomerase
X276_03405	-1.23742	0.760059	1.30325	0.524898	-0.626343	-0.724439	transketolase
X276_03545	-1.55644	-0.0615151	-0.447705	0.120503	1.45577	0.489384	carbonic anhydrase
X276_03810	-0.757582	-0.35142	-0.531341	-0.81822	0.824002	1.63456	iron-containing alcohol dehydrogenase
X276_03990	1.60908	0.850663	-0.284407	-0.858664	-0.624851	-0.691818	pyruvate:ferredoxin (flavodoxin) oxidoreductase
X276_04735	1.85606	0.375941	-0.424847	-0.580696	-0.344988	-0.88147	NADP-dependent isocitrate dehydrogenase
X276_04845	1.36172	-0.86556	0.633282	0.645099	-0.838028	-0.936509	ferrous iron transport protein A
X276_04850	1.58416	-0.839334	0.3005	0.575866	-0.652608	-0.968581	ferrous iron transport protein A
X276_05070	1.09219	-1.16491	-1.07983	-0.242952	0.343236	1.05226	thioether cross-link-forming SCIFF peptide maturase
X276_05465	-1.79581	0.148667	0.371851	1.21145	0.301212	-0.237365	ribokinase
X276_05495	-0.629294	0.114892	0.543652	1.28871	0.280692	-1.59865	divalent metal cation transporter
X276_05845	0.715833	0.763918	0.987249	-0.214172	-0.71056	-1.54227	4Fe-4S dicluster domain-containing protein
X276_05855	-1.21598	-0.51047	0.127382	1.571	0.63699	-0.608925	methyltransferase domain-containing protein
X276_08430	-0.975018	0.949361	1.46126	-0.0495318	-0.535394	-0.850682	B12-binding domain-containing radical SAM protein
X276_09410	0.685692	1.55429	0.171146	-0.490885	-0.952961	-0.967279	desulfoferrodoxin
X276_09855	1.05472	0.851844	0.457921	0.0151061	-0.944054	-1.43554	ferritin-like domain-containing protein
X276_10105	-1.19556	1.68345	0.316702	-0.773419	-0.152819	0.121645	threonine--tRNA ligase
X276_10315	1.7533	0.121628	-0.891787	-1.03926	0.15889	-0.102765	4'-phosphopantetheinyl transferase superfamily protein
X276_10445	1.28603	1.18522	-0.872256	-0.904208	-0.100806	-0.593976	4'-phosphopantetheinyl transferase superfamily protein
X276_11140	0.527876	0.254953	0.641403	0.287474	0.305469	-2.01718	ferrous iron transport protein A
X276_11295	-1.03421	0.874591	0.805998	1.01052	-0.581398	-1.0755	hydroxylamine reductase
X276_11375	1.65837	-1.1784	-0.684051	-0.432459	0.275589	0.360956	4Fe-4S dicluster domain-containing protein
X276_12205	-0.967295	1.68252	0.524665	-0.0505223	-0.242301	-0.947066	dioxygenase
X276_12630	1.71761	-0.516375	-0.826097	-0.82176	-0.180245	0.62687	NAD(P)/FAD-dependent oxidoreductase
X276_12760	1.45184	1.03165	-0.66864	-0.91743	-0.7099	-0.187513	glycerol dehydrogenase
X276_12800	0.446695	-0.791852	-1.06935	-0.641318	0.525218	1.53061	hypothetical protein
X276_12845	-1.87445	-0.0678991	0.061108	0.183507	0.889355	0.808377	leucyl aminopeptidase
X276_12870	1.69201	-0.0810507	-0.889672	-1.03992	-0.162252	0.480891	thiamine pyrophosphate-binding protein
X276_12910	-0.928405	0.9859	1.22276	0.357914	-0.502062	-1.13611	phosphopyruvate hydratase
X276_13075	1.7013	-0.46619	-0.378151	-1.22389	-0.116535	0.483468	homocysteine S-methyltransferase family protein
X276_13165	1.8627	-0.117281	-0.340426	-0.906228	-0.726397	0.227636	serine/threonine protein phosphatase
X276_13285	1.27737	-0.130386	-1.46139	-0.76349	0.378006	0.699898	ATP-dependent helicase
X276_13300	-0.243208	1.95636	-0.0970548	-0.157289	-0.642003	-0.816806	3-methyl-2-oxobutanoate hydroxymethyltransferase
X276_13575	1.11472	-0.997983	-0.878779	-0.799566	0.525304	1.0363	tRNA (N6-isopentenyl adenosine(37)-C2)-methylthiotransferase MiaB
X276_13915	0.0601341	1.7203	0.382956	-0.294332	-0.76577	-1.10329	ferritin
X276_13955	-1.26038	0.809708	-0.621353	-0.28636	-0.146976	1.50536	7-cyano-7-deazaguanine synthase QueC
X276_13960	-1.14595	0.27437	-0.174912	-0.651638	-0.0768036	1.77493	GTP cyclohydrolase I FolE
X276_13965	-1.44455	0.949332	-0.837625	-0.0706648	0.30142	1.10208	putative 7-carboxy-7-deazaguanine synthase QueE
X276_13970	-1.55026	0.388044	-0.606599	0.694951	-0.176716	1.25058	6-carboxytetrahydropterin synthase
X276_13995	1.48169	0.029553	0.638791	0.0357435	-1.14563	-1.04015	ferrous iron transport protein A
X276_14205	1.46396	0.671818	0.297895	-0.354219	-1.16056	-0.918899	NADH peroxidase
X276_14495	1.33047	-1.16463	-0.818147	-0.593601	0.428501	0.8174	ribose-phosphate pyrophosphokinase
X276_14550	1.60322	-0.262238	-1.04832	-0.999291	0.27055	0.436084	iron-containing alcohol dehydrogenase
X276_14725	-1.15079	1.265	0.992671	0.191584	-0.324907	-0.973557	transketolase
X276_14890	-0.537485	-1.10794	-0.871164	0.262288	1.36684	0.887463	YgiQ family radical SAM protein
X276_14970	1.10774	1.28349	-0.0149388	-0.424391	-1.1179	-0.833998	bacteriohemerythrin
X276_15010	1.5566	-0.209737	-1.12086	-0.351891	-0.693665	0.819554	5-methyltetrahydropteroyltriglutamate--homocysteine S-methyltransferase
X276_15015	-1.6515	-0.218839	-0.333851	0.177648	0.894461	1.13208	5-methyltetrahydropteroyltriglutamate--homocysteine S-methyltransferase
X276_15120	2.03428	-0.443709	-0.377038	-0.546225	-0.304715	-0.362589	sirohydrochlorin cobaltochelatase
X276_15160	1.08995	-0.577289	-1.48934	-0.464137	0.780512	0.660297	3-dehydroquinate synthase
X276_15490	0.849243	-1.25734	-0.733018	-0.448236	0.204495	1.38486	ribonuclease J
X276_15520	-0.702625	1.8594	-0.291137	-0.935015	-0.174515	0.243893	protease HtpX
X276_15910	-1.51457	-0.381871	-0.333034	0.239968	0.540509	1.449	iron-containing alcohol dehydrogenase
X276_16795	-0.515157	-0.608711	-0.664126	-0.777795	1.16797	1.39782	nitrogenase molybdenum-iron protein subunit beta
X276_16900	-1.96129	0.21222	0.109888	0.446389	0.291788	0.901007	selenium-dependent xanthine dehydrogenase
X276_16950	1.18533	-1.06912	-1.11242	-0.254607	0.196823	1.054	guanine deaminase
X276_17290	-0.6217	-0.571225	-0.729058	-0.649766	1.17071	1.40104	biotin synthase BioB
X276_17335	1.44375	0.94163	-0.0630945	-0.40522	-0.850949	-1.06612	class II fructose-1%2C6-bisphosphate aldolase
X276_17455	0.413291	0.68983	1.08404	0.233908	-0.900154	-1.52092	sulfide/dihydroorotate dehydrogenase-like FAD/NAD-binding protein
X276_17490	1.81811	-0.512549	-0.858641	-0.764353	-0.0143078	0.331736	DNA topoisomerase III
X276_17585	1.02817	-0.719475	-0.654578	-0.460021	1.51209	-0.70619	pyruvate:ferredoxin (flavodoxin) oxidoreductase
X276_17590	1.31281	-0.311102	-0.164241	-0.439514	1.00111	-1.39906	SUF system NifU family Fe-S cluster assembly protein
X276_17710	1.4255	-1.2614	-0.897113	-0.238223	0.33797	0.633265	bifunctional homocysteine S-methyltransferase/methylenetetrahydrofolate reductase
X276_18165	-1.177	-0.324979	0.923078	1.4734	-0.239861	-0.654635	4Fe-4S dicluster domain-containing protein
X276_18350	-1.93688	0.548896	0.721125	-0.152271	0.224506	0.594628	ribonuclease Z
X276_18435	0.580384	1.63665	0.109233	-0.460747	-1.03331	-0.832209	iron-containing alcohol dehydrogenase
X276_18480	1.91943	0.15781	-0.249539	-0.822169	-0.656207	-0.349327	sporulation transcription factor Spo0A
X276_18755	0.717608	-0.893679	-1.02244	-0.540383	0.222487	1.5164	UDP-N-acetylmuramoyl-L-alanyl-D-glutamate--2%2C6-diaminopimelate ligase
X276_18980	1.11967	-0.875803	-1.00297	-0.76192	0.416947	1.10408	tRNA guanosine(34) transglycosylase Tgt
X276_19050	1.6721	-0.582145	-1.19156	-0.503375	0.369561	0.235422	2-iminoacetate synthase ThiH
X276_19100	-1.28949	1.46308	0.778015	0.0642606	-0.319277	-0.69659	dihydroxy-acid dehydratase
X276_19220	1.7087	0.56441	-0.918556	-0.887236	-0.337749	-0.129567	hypothetical protein
X276_19380	0.760638	-1.11244	-1.25064	-0.175432	0.823195	0.954671	potassium-transporting ATPase subunit KdpA
X276_19440	0.909814	-1.71815	0.209228	1.02765	-0.0948099	-0.333725	cadmium-translocating P-type ATPase
X276_19630	-0.241671	0.27619	1.18948	0.881996	-0.576052	-1.52994	NADH peroxidase
X276_19665	-0.706961	1.55258	0.635232	0.254819	-0.628084	-1.10759	aminopeptidase
X276_19670	-1.72567	0.885223	-0.197336	0.894917	0.512122	-0.369254	HPr kinase/phosphorylase
X276_19705	1.64678	0.330909	-0.150434	-0.132413	-0.254868	-1.43997	homocysteine methyltransferase
X276_19885	1.89489	-0.185199	-0.832899	-0.806374	0.0845168	-0.154931	phosphoribosyl-AMP cyclohydrolase
X276_20400	0.458526	-1.17078	-0.969002	-0.277117	1.47197	0.486404	bifunctional diaminohydroxyphosphoribosylaminopyrimidine deaminase/5-amino-6-(5-phosphoribosylamino)uracil reductase RibD
X276_20475	0.724932	-1.81091	-0.52041	0.676668	0.595626	0.33409	insulinase family protein
X276_20480	-1.09924	-1.09905	-0.224451	0.410149	0.594073	1.41853	polyribonucleotide nucleotidyltransferase
X276_20590	-0.00326467	-1.07008	-1.14557	-0.0314467	1.19417	1.05619	type I DNA topoisomerase
X276_20705	1.90139	-0.0904818	-0.00196057	-0.227421	-0.598152	-0.983373	acetate kinase
X276_20785	1.85441	-0.893503	-0.628645	-0.333488	0.358671	-0.357443	23S rRNA (adenine(2503)-C(2))-methyltransferase RlmN
X276_20805	1.51028	-0.622017	-1.39092	-0.258589	0.52356	0.237681	peptide deformylase
X276_20810	1.05954	-1.02727	-1.06617	-0.580932	0.658984	0.955839	primosomal protein N'
X276_20980	1.74243	0.557344	-0.864441	-0.852497	-0.222752	-0.360089	ribonuclease J
X276_21005	-0.684153	0.789737	1.15877	0.715782	-0.774806	-1.20533	alanine--tRNA ligase
X276_21265	0.972637	-1.00015	-0.838464	-0.850368	0.580123	1.13622	capsular biosynthesis protein
X276_21450	1.43913	-0.736959	-1.3098	-0.374833	0.644702	0.337754	acetyl-CoA carboxylase carboxyltransferase subunit beta
X276_21455	1.52901	-0.792286	-1.20021	-0.373845	0.646227	0.191106	acetyl-CoA carboxylase biotin carboxylase subunit
X276_21815	-0.262998	-0.949886	-0.811816	-0.479927	1.28834	1.21628	orotate phosphoribosyltransferase
X276_21825	-0.120675	-0.812696	-0.85404	-0.667862	1.48778	0.96749	dihydroorotate dehydrogenase electron transfer subunit
X276_21855	-1.40151	1.42103	0.803617	0.0329773	-0.467483	-0.388632	ATP-dependent 6-phosphofructokinase
X276_21870	1.4282	-0.913906	-0.963301	-0.693089	0.391454	0.750642	class I mannose-6-phosphate isomerase
X276_22340	1.51828	-0.902491	-0.759708	-0.780672	0.097401	0.827191	sodium/proline symporter PutP
X276_22460	1.73796	-0.526255	0.538585	-0.0783731	-0.901848	-0.770069	DNA primase
X276_22855	-1.44126	0.585651	1.05889	0.731869	0.0252035	-0.960345	M3 family oligoendopeptidase
X276_23485	-1.80954	0.461795	-0.422936	0.980526	0.222127	0.568029	sulfide/dihydroorotate dehydrogenase-like FAD/NAD-binding protein
X276_23610	-0.775708	-1.30977	-0.28602	0.680793	0.25028	1.44043	2'%2C3'-cyclic-nucleotide 2'-phosphodiesterase
X276_23700	1.28458	-0.114593	0.602443	0.354836	-0.522679	-1.60458	phosphopyruvate hydratase
X276_23710	-0.372754	1.56904	0.613977	0.174945	-0.889987	-1.09522	2%2C3-bisphosphoglycerate-independent phosphoglycerate mutase
X276_23790	0.0003811	-1.3264	0.383465	1.54335	-0.815764	0.214965	6-phosphofructokinase
X276_23805	1.66439	0.373402	0.279692	-0.632345	-0.532355	-1.15278	D-alanine--D-alanine ligase
X276_24200	-1.66706	-0.172456	1.08113	0.386912	0.819629	-0.448151	JAB domain-containing protein
X276_24225	0.209791	1.30873	0.652176	0.174249	-1.03443	-1.31052	pyruvate kinase
X276_24265	1.85422	-1.08873	-0.493917	0.177796	-0.225502	-0.223871	ABC transporter substrate-binding protein
X276_24335	0.315976	0.94575	1.00075	0.11678	-0.906671	-1.47259	rubredoxin
X276_24480	1.52775	0.731822	-0.0396883	-0.191924	-0.880349	-1.14761	methionine adenosyltransferase
X276_24615	1.8523	-1.14011	0.00206773	-0.0967801	-0.12281	-0.49467	cytidine deaminase
X276_24620	1.80386	-1.22895	-0.479955	-0.071352	-0.0170322	-0.00656694	uracil phosphoribosyltransferase
X276_24655	1.96897	-0.310012	-0.645898	-0.440773	-0.640996	0.0687113	50S ribosomal protein L31
X276_24670	0.118629	-1.02825	-1.0692	-0.246902	0.761044	1.46468	CTP synthase
X276_25015	0.222664	-1.38154	0.412904	1.47674	0.0947739	-0.825547	NAD-dependent DNA ligase LigA
X276_25030	-1.19421	0.843378	0.986749	0.867486	-0.807644	-0.695759	NifU family protein
X276_25120	0.192607	-0.955637	-1.32254	-0.0578826	1.07441	1.06904	IMP dehydrogenase
X276_25305	1.93874	-0.457387	-0.818088	-0.600723	-0.0334976	-0.0290405	[FeFe] hydrogenase H-cluster radical SAM maturase HydE
X276_25355	-1.09532	0.496941	-0.733387	-0.643836	0.417966	1.55764	threonine--tRNA ligase
X276_25380	-1.31098	0.391376	0.994569	1.1574	-0.474707	-0.757661	rubrerythrin family protein
X276_25450	-1.18795	-0.235701	-0.32265	1.36094	1.05949	-0.674129	metal-dependent transcriptional regulator
X276_25570	0.295116	-0.206249	-1.028	-1.17383	0.737562	1.3754	ketol-acid reductoisomerase
X276_25575	0.298843	-0.776006	-1.12398	-0.663393	0.989015	1.27552	biosynthetic-type acetolactate synthase large subunit
X276_25580	0.588145	-0.642137	-1.02659	-0.873252	0.468708	1.48513	3-isopropylmalate dehydrogenase
X276_25590	0.645093	-0.646119	-1.11684	-0.848522	0.618702	1.34769	3-isopropylmalate dehydratase large subunit
X276_25630	1.66856	-0.147295	-1.47717	0.0454841	0.0103864	-0.0999681	dihydropteroate synthase
X276_25680	2.02874	-0.571136	-0.229296	-0.36838	-0.432961	-0.426963	phosphoenolpyruvate--protein phosphotransferase
X276_25685	1.29244	0.0201067	0.826552	0.125904	-0.952186	-1.31282	ribonucleotide-diphosphate reductase subunit beta
X276_25795	1.749	-0.266322	-1.10961	-0.746501	0.263704	0.109726	type I methionyl aminopeptidase
X276_25800	1.76059	-0.435819	-1.1401	-0.577369	0.203152	0.189541	adenylate kinase
X276_26010	-0.695731	1.42022	0.930324	0.135419	-0.815724	-0.974512	cysteine--tRNA ligase
X276_26215	-1.29287	-0.601583	-0.654212	0.841262	1.28572	0.421684	type III pantothenate kinase
X276_26365	-1.66028	-0.21237	0.541905	1.35049	0.19099	-0.210742	ribose-phosphate diphosphokinase
X276_26370	-1.59158	-0.14038	0.708003	1.37219	-0.139686	-0.208549	bifunctional UDP-N-acetylglucosamine diphosphorylase/glucosamine-1-phosphate N-acetyltransferase GlmU
X276_26455	-1.41048	1.29328	0.673058	0.509933	-0.701689	-0.364107	ferredoxin
X276_26460	-1.49817	1.23392	0.580406	0.614554	-0.671833	-0.258873	ATP-binding protein
X276_26520	-0.564409	1.30054	0.987675	0.215357	-0.759828	-1.17933	aminopeptidase P family protein
X276_26555	1.45274	0.206329	-1.16617	-1.01331	-0.142786	0.663202	isoleucine--tRNA ligase
X276_26630	-0.19281	-0.710437	-0.825935	-0.782656	1.18989	1.32195	carbamoyl-phosphate synthase large subunit
X276_26755	-1.18531	0.974446	0.761561	0.957812	-0.682448	-0.826056	transcription repressor NadR
X276_27420	1.92548	-0.327953	-0.00483258	-0.878308	-0.0758004	-0.638583	acyl-CoA dehydrogenase

## Sheet: GO_0046914
Locus tag	Tb0	Tb1	Tb2	Tb3	Tb4	Tb5	Putative physiological role
X276_00320	1.6581	0.168661	-1.10138	-0.973285	-0.000975692	0.248875	anaerobic carbon-monoxide dehydrogenase catalytic subunit
X276_01790	-1.53634	0.880258	0.494788	1.0816	-0.575597	-0.344701	copper-translocating P-type ATPase
X276_01875	1.71796	-0.447791	0.262374	0.298495	-0.832496	-0.998546	ATP-dependent metallopeptidase FtsH/Yme1/Tma family protein
X276_03275	-1.6483	0.762203	0.717866	0.521495	0.476236	-0.829504	MBL fold metallo-hydrolase
X276_03385	-0.968412	1.4709	0.96048	-0.0720983	-0.652759	-0.738113	L-arabinose isomerase
X276_03545	-1.55644	-0.0615151	-0.447705	0.120503	1.45577	0.489384	carbonic anhydrase
X276_03990	1.60908	0.850663	-0.284407	-0.858664	-0.624851	-0.691818	pyruvate:ferredoxin (flavodoxin) oxidoreductase
X276_04845	1.36172	-0.86556	0.633282	0.645099	-0.838028	-0.936509	ferrous iron transport protein A
X276_04850	1.58416	-0.839334	0.3005	0.575866	-0.652608	-0.968581	ferrous iron transport protein A
X276_05845	0.715833	0.763918	0.987249	-0.214172	-0.71056	-1.54227	4Fe-4S dicluster domain-containing protein
X276_09410	0.685692	1.55429	0.171146	-0.490885	-0.952961	-0.967279	desulfoferrodoxin
X276_11140	0.527876	0.254953	0.641403	0.287474	0.305469	-2.01718	ferrous iron transport protein A
X276_12205	-0.967295	1.68252	0.524665	-0.0505223	-0.242301	-0.947066	dioxygenase
X276_12800	0.446695	-0.791852	-1.06935	-0.641318	0.525218	1.53061	hypothetical protein
X276_12845	-1.87445	-0.0678991	0.061108	0.183507	0.889355	0.808377	leucyl aminopeptidase
X276_13165	1.8627	-0.117281	-0.340426	-0.906228	-0.726397	0.227636	serine/threonine protein phosphatase
X276_13285	1.27737	-0.130386	-1.46139	-0.76349	0.378006	0.699898	ATP-dependent helicase
X276_13915	0.0601341	1.7203	0.382956	-0.294332	-0.76577	-1.10329	ferritin
X276_13955	-1.26038	0.809708	-0.621353	-0.28636	-0.146976	1.50536	7-cyano-7-deazaguanine synthase QueC
X276_13960	-1.14595	0.27437	-0.174912	-0.651638	-0.0768036	1.77493	GTP cyclohydrolase I FolE
X276_13995	1.48169	0.029553	0.638791	0.0357435	-1.14563	-1.04015	ferrous iron transport protein A
X276_14205	1.46396	0.671818	0.297895	-0.354219	-1.16056	-0.918899	NADH peroxidase
X276_14890	-0.537485	-1.10794	-0.871164	0.262288	1.36684	0.887463	YgiQ family radical SAM protein
X276_15010	1.5566	-0.209737	-1.12086	-0.351891	-0.693665	0.819554	5-methyltetrahydropteroyltriglutamate--homocysteine S-methyltransferase
X276_15015	-1.6515	-0.218839	-0.333851	0.177648	0.894461	1.13208	5-methyltetrahydropteroyltriglutamate--homocysteine S-methyltransferase
X276_15490	0.849243	-1.25734	-0.733018	-0.448236	0.204495	1.38486	ribonuclease J
X276_15520	-0.702625	1.8594	-0.291137	-0.935015	-0.174515	0.243893	protease HtpX
X276_16950	1.18533	-1.06912	-1.11242	-0.254607	0.196823	1.054	guanine deaminase
X276_17290	-0.6217	-0.571225	-0.729058	-0.649766	1.17071	1.40104	biotin synthase BioB
X276_17335	1.44375	0.94163	-0.0630945	-0.40522	-0.850949	-1.06612	class II fructose-1%2C6-bisphosphate aldolase
X276_17585	1.02817	-0.719475	-0.654578	-0.460021	1.51209	-0.70619	pyruvate:ferredoxin (flavodoxin) oxidoreductase
X276_17590	1.31281	-0.311102	-0.164241	-0.439514	1.00111	-1.39906	SUF system NifU family Fe-S cluster assembly protein
X276_18165	-1.177	-0.324979	0.923078	1.4734	-0.239861	-0.654635	4Fe-4S dicluster domain-containing protein
X276_18350	-1.93688	0.548896	0.721125	-0.152271	0.224506	0.594628	ribonuclease Z
X276_19050	1.6721	-0.582145	-1.19156	-0.503375	0.369561	0.235422	2-iminoacetate synthase ThiH
X276_19220	1.7087	0.56441	-0.918556	-0.887236	-0.337749	-0.129567	hypothetical protein
X276_19630	-0.241671	0.27619	1.18948	0.881996	-0.576052	-1.52994	NADH peroxidase
X276_19665	-0.706961	1.55258	0.635232	0.254819	-0.628084	-1.10759	aminopeptidase
X276_19885	1.89489	-0.185199	-0.832899	-0.806374	0.0845168	-0.154931	phosphoribosyl-AMP cyclohydrolase
X276_20400	0.458526	-1.17078	-0.969002	-0.277117	1.47197	0.486404	bifunctional diaminohydroxyphosphoribosylaminopyrimidine deaminase/5-amino-6-(5-phosphoribosylamino)uracil reductase RibD
X276_20810	1.05954	-1.02727	-1.06617	-0.580932	0.658984	0.955839	primosomal protein N'
X276_20980	1.74243	0.557344	-0.864441	-0.852497	-0.222752	-0.360089	ribonuclease J
X276_21005	-0.684153	0.789737	1.15877	0.715782	-0.774806	-1.20533	alanine--tRNA ligase
X276_21265	0.972637	-1.00015	-0.838464	-0.850368	0.580123	1.13622	capsular biosynthesis protein
X276_21450	1.43913	-0.736959	-1.3098	-0.374833	0.644702	0.337754	acetyl-CoA carboxylase carboxyltransferase subunit beta
X276_21870	1.4282	-0.913906	-0.963301	-0.693089	0.391454	0.750642	class I mannose-6-phosphate isomerase
X276_22460	1.73796	-0.526255	0.538585	-0.0783731	-0.901848	-0.770069	DNA primase
X276_23710	-0.372754	1.56904	0.613977	0.174945	-0.889987	-1.09522	2%2C3-bisphosphoglycerate-independent phosphoglycerate mutase
X276_24335	0.315976	0.94575	1.00075	0.11678	-0.906671	-1.47259	rubredoxin
X276_24615	1.8523	-1.14011	0.00206773	-0.0967801	-0.12281	-0.49467	cytidine deaminase
X276_25030	-1.19421	0.843378	0.986749	0.867486	-0.807644	-0.695759	NifU family protein
X276_25380	-1.31098	0.391376	0.994569	1.1574	-0.474707	-0.757661	rubrerythrin family protein
X276_25450	-1.18795	-0.235701	-0.32265	1.36094	1.05949	-0.674129	metal-dependent transcriptional regulator
X276_25800	1.76059	-0.435819	-1.1401	-0.577369	0.203152	0.189541	adenylate kinase
X276_26010	-0.695731	1.42022	0.930324	0.135419	-0.815724	-0.974512	cysteine--tRNA ligase
X276_26455	-1.41048	1.29328	0.673058	0.509933	-0.701689	-0.364107	ferredoxin
X276_26520	-0.564409	1.30054	0.987675	0.215357	-0.759828	-1.17933	aminopeptidase P family protein
X276_26555	1.45274	0.206329	-1.16617	-1.01331	-0.142786	0.663202	isoleucine--tRNA ligase
X276_27420	1.92548	-0.327953	-0.00483258	-0.878308	-0.0758004	-0.638583	acyl-CoA dehydrogenase
