# Supplementary material for: A transcriptional response of Clostridium beijerinckii NRRL B-598 to a butanol shock
Source: Biotechnol Biofuels. 2019 Oct 13;12:243. doi: 10.1186/s13068-019-1584-7 (PMC6790243; doi:10.1186/s13068-019-1584-7)
Supplement: Supplementary file 11 — Additional file 11. Genes under enriched GO terms in cluster 2. [file 13068_2019_1584_MOESM11_ESM.xlsx]

## Sheet: GO_0003690
Additional file 11: Genes under enriched GO terms in cluster 2
Locus tag	Tb0	Tb1	Tb2	Tb3	Tb4	Tb5	Putative physiological role
X276_09770	1.96771	0.0121058	-0.300485	-0.30498	-0.675914	-0.698436	alpha/beta-type small acid-soluble spore protein
X276_09820	1.94704	-0.00071007	-0.13524	-0.356824	-0.672426	-0.781838	alpha/beta-type small acid-soluble spore protein
X276_09890	2.03164	-0.235308	-0.384059	-0.449146	-0.526435	-0.436693	alpha/beta-type small acid-soluble spore protein
X276_10850	1.99772	-0.128218	-0.246105	-0.35723	-0.671355	-0.594808	alpha/beta-type small acid-soluble spore protein
X276_10980	1.94066	0.12785	-0.197803	-0.557506	-0.605005	-0.708193	alpha/beta-type small acid-soluble spore protein
X276_14925	1.89034	0.141636	0.00622377	-0.64422	-0.597223	-0.796757	alpha/beta-type small acid-soluble spore protein

## Sheet: GO_0003723
Locus tag	Tb0	Tb1	Tb2	Tb3	Tb4	Tb5	Putative physiological role
X276_08390	1.98144	-0.638104	-0.638772	-0.446026	-0.243981	-0.0145598	TROVE domain-containing protein
X276_21030	1.97629	-0.578818	-0.710537	-0.391594	0.0218069	-0.317143	tRNA 2-thiouridine(34) synthase MnmA
X276_25820	1.8541	-0.326101	-0.913989	-0.754064	-0.0751667	0.215218	30S ribosomal protein S5
X276_25825	1.83182	-0.390015	-0.966854	-0.708442	-0.00234158	0.235832	50S ribosomal protein L18
X276_25830	1.87449	-0.423031	-0.89577	-0.673873	-0.0889551	0.207139	50S ribosomal protein L6
X276_25835	1.88231	-0.490374	-0.823714	-0.701721	-0.068547	0.202046	30S ribosomal protein S8
X276_25840	1.82343	-0.492941	-0.878199	-0.754844	0.000733669	0.301822	30S ribosomal protein S14 type Z
X276_25845	1.86255	-0.475418	-0.844656	-0.725634	-0.0635226	0.246678	50S ribosomal protein L5
X276_25850	1.81789	-0.511046	-0.915758	-0.674831	-0.0815519	0.365296	50S ribosomal protein L24
X276_25855	1.80803	-0.500827	-0.860432	-0.744843	-0.116145	0.414218	50S ribosomal protein L14
X276_25860	1.81629	-0.546765	-0.871146	-0.695899	-0.0907176	0.388234	30S ribosomal protein S17
X276_25870	1.81396	-0.598809	-0.873344	-0.676928	-0.0246139	0.359735	50S ribosomal protein L16
X276_25875	1.8562	-0.607613	-0.796302	-0.65747	-0.118656	0.323838	30S ribosomal protein S3
X276_25880	1.85205	-0.619343	-0.729808	-0.745848	-0.0628019	0.305754	50S ribosomal protein L22
X276_25885	1.84297	-0.643776	-0.786133	-0.674115	-0.0725729	0.333627	30S ribosomal protein S19
X276_25890	1.81532	-0.688851	-0.792898	-0.689195	4.70972e-05	0.355581	50S ribosomal protein L2
X276_25895	1.77772	-0.716318	-0.799161	-0.702956	0.000503664	0.440207	50S ribosomal protein L23
X276_25900	1.77864	-0.746753	-0.810872	-0.663199	0.0165377	0.425645	50S ribosomal protein L4
X276_25905	1.71104	-0.848084	-0.8077	-0.654791	0.0850205	0.514509	50S ribosomal protein L3
X276_25910	1.6686	-0.935494	-0.78721	-0.63225	0.136248	0.550104	30S ribosomal protein S10

## Sheet: GO_0003735
Locus tag	Tb0	Tb1	Tb2	Tb3	Tb4	Tb5	Putative physiological role
X276_25725	1.88658	-0.647166	-0.703088	-0.681677	-0.089193	0.23454	30S ribosomal protein S9
X276_25730	1.8639	-0.752514	-0.723394	-0.623641	0.0188054	0.216845	50S ribosomal protein L13
X276_25815	1.88903	-0.361596	-0.866115	-0.735338	-0.0229822	0.0970012	50S ribosomal protein L30
X276_25820	1.8541	-0.326101	-0.913989	-0.754064	-0.0751667	0.215218	30S ribosomal protein S5
X276_25825	1.83182	-0.390015	-0.966854	-0.708442	-0.00234158	0.235832	50S ribosomal protein L18
X276_25830	1.87449	-0.423031	-0.89577	-0.673873	-0.0889551	0.207139	50S ribosomal protein L6
X276_25835	1.88231	-0.490374	-0.823714	-0.701721	-0.068547	0.202046	30S ribosomal protein S8
X276_25840	1.82343	-0.492941	-0.878199	-0.754844	0.000733669	0.301822	30S ribosomal protein S14 type Z
X276_25845	1.86255	-0.475418	-0.844656	-0.725634	-0.0635226	0.246678	50S ribosomal protein L5
X276_25850	1.81789	-0.511046	-0.915758	-0.674831	-0.0815519	0.365296	50S ribosomal protein L24
X276_25855	1.80803	-0.500827	-0.860432	-0.744843	-0.116145	0.414218	50S ribosomal protein L14
X276_25860	1.81629	-0.546765	-0.871146	-0.695899	-0.0907176	0.388234	30S ribosomal protein S17
X276_25865	1.78104	-0.622491	-0.916146	-0.646159	-0.0240063	0.427761	50S ribosomal protein L29
X276_25870	1.81396	-0.598809	-0.873344	-0.676928	-0.0246139	0.359735	50S ribosomal protein L16
X276_25875	1.8562	-0.607613	-0.796302	-0.65747	-0.118656	0.323838	30S ribosomal protein S3
X276_25880	1.85205	-0.619343	-0.729808	-0.745848	-0.0628019	0.305754	50S ribosomal protein L22
X276_25885	1.84297	-0.643776	-0.786133	-0.674115	-0.0725729	0.333627	30S ribosomal protein S19
X276_25890	1.81532	-0.688851	-0.792898	-0.689195	4.70972e-05	0.355581	50S ribosomal protein L2
X276_25895	1.77772	-0.716318	-0.799161	-0.702956	0.000503664	0.440207	50S ribosomal protein L23
X276_25900	1.77864	-0.746753	-0.810872	-0.663199	0.0165377	0.425645	50S ribosomal protein L4
X276_25905	1.71104	-0.848084	-0.8077	-0.654791	0.0850205	0.514509	50S ribosomal protein L3
X276_25910	1.6686	-0.935494	-0.78721	-0.63225	0.136248	0.550104	30S ribosomal protein S10

## Sheet: GO_0004124
Locus tag	Tb0	Tb1	Tb2	Tb3	Tb4	Tb5	Putative physiological role
X276_03800	1.98009	-0.431709	-0.75385	-0.502967	-0.0252035	-0.266365	cysteine synthase A
X276_23825	1.85605	-0.426901	-1.06664	-0.477863	0.0502306	0.0651284	cysteine synthase A

## Sheet: GO_0004421
Locus tag	Tb0	Tb1	Tb2	Tb3	Tb4	Tb5	Putative physiological role
X276_10370	1.99733	-0.612697	-0.571855	-0.51071	-0.181031	-0.121039	hydroxymethylglutaryl-CoA synthase family protein
X276_10385	1.99988	-0.589486	-0.632885	-0.427995	-0.238757	-0.110755	hydroxymethylglutaryl-CoA synthase family protein

## Sheet: GO_0004779
Locus tag	Tb0	Tb1	Tb2	Tb3	Tb4	Tb5	Putative physiological role
X276_04905	1.93781	-0.471325	-0.637766	-0.66379	-0.366874	0.201944	sulfate adenylyltransferase subunit CysD
X276_04910	1.91831	-0.25552	-0.677737	-0.718594	-0.482224	0.215766	GTP-binding protein

## Sheet: GO_0004781
Locus tag	Tb0	Tb1	Tb2	Tb3	Tb4	Tb5	Putative physiological role
X276_04905	1.93781	-0.471325	-0.637766	-0.66379	-0.366874	0.201944	sulfate adenylyltransferase subunit CysD
X276_04910	1.91831	-0.25552	-0.677737	-0.718594	-0.482224	0.215766	GTP-binding protein

## Sheet: GO_0004794
Locus tag	Tb0	Tb1	Tb2	Tb3	Tb4	Tb5	Putative physiological role
X276_10915	1.98239	0.0198857	-0.33068	-0.696108	-0.485463	-0.490029	cytochrome C551
X276_18875	1.97456	0.0718257	-0.361837	-0.674273	-0.501029	-0.509251	cytochrome C551
X276_21580	1.92052	0.130701	-0.0896576	-0.638499	-0.619536	-0.703532	cytochrome C551

## Sheet: GO_0005198
Locus tag	Tb0	Tb1	Tb2	Tb3	Tb4	Tb5	Putative physiological role
X276_25725	1.88658	-0.647166	-0.703088	-0.681677	-0.089193	0.23454	30S ribosomal protein S9
X276_25730	1.8639	-0.752514	-0.723394	-0.623641	0.0188054	0.216845	50S ribosomal protein L13
X276_25815	1.88903	-0.361596	-0.866115	-0.735338	-0.0229822	0.0970012	50S ribosomal protein L30
X276_25820	1.8541	-0.326101	-0.913989	-0.754064	-0.0751667	0.215218	30S ribosomal protein S5
X276_25825	1.83182	-0.390015	-0.966854	-0.708442	-0.00234158	0.235832	50S ribosomal protein L18
X276_25830	1.87449	-0.423031	-0.89577	-0.673873	-0.0889551	0.207139	50S ribosomal protein L6
X276_25835	1.88231	-0.490374	-0.823714	-0.701721	-0.068547	0.202046	30S ribosomal protein S8
X276_25840	1.82343	-0.492941	-0.878199	-0.754844	0.000733669	0.301822	30S ribosomal protein S14 type Z
X276_25845	1.86255	-0.475418	-0.844656	-0.725634	-0.0635226	0.246678	50S ribosomal protein L5
X276_25850	1.81789	-0.511046	-0.915758	-0.674831	-0.0815519	0.365296	50S ribosomal protein L24
X276_25855	1.80803	-0.500827	-0.860432	-0.744843	-0.116145	0.414218	50S ribosomal protein L14
X276_25860	1.81629	-0.546765	-0.871146	-0.695899	-0.0907176	0.388234	30S ribosomal protein S17
X276_25865	1.78104	-0.622491	-0.916146	-0.646159	-0.0240063	0.427761	50S ribosomal protein L29
X276_25870	1.81396	-0.598809	-0.873344	-0.676928	-0.0246139	0.359735	50S ribosomal protein L16
X276_25875	1.8562	-0.607613	-0.796302	-0.65747	-0.118656	0.323838	30S ribosomal protein S3
X276_25880	1.85205	-0.619343	-0.729808	-0.745848	-0.0628019	0.305754	50S ribosomal protein L22
X276_25885	1.84297	-0.643776	-0.786133	-0.674115	-0.0725729	0.333627	30S ribosomal protein S19
X276_25890	1.81532	-0.688851	-0.792898	-0.689195	4.70972e-05	0.355581	50S ribosomal protein L2
X276_25895	1.77772	-0.716318	-0.799161	-0.702956	0.000503664	0.440207	50S ribosomal protein L23
X276_25900	1.77864	-0.746753	-0.810872	-0.663199	0.0165377	0.425645	50S ribosomal protein L4
X276_25905	1.71104	-0.848084	-0.8077	-0.654791	0.0850205	0.514509	50S ribosomal protein L3
X276_25910	1.6686	-0.935494	-0.78721	-0.63225	0.136248	0.550104	30S ribosomal protein S10

## Sheet: GO_0005215
Locus tag	Tb0	Tb1	Tb2	Tb3	Tb4	Tb5	Putative physiological role
X276_00350	2.00714	-0.666523	-0.43047	-0.367803	-0.443607	-0.0987405	ABC transporter ATP-binding protein
X276_00360	1.88247	-0.702109	-0.6642	-0.707706	0.134586	0.0569639	branched-chain amino acid ABC transporter permease
X276_00365	1.78654	-0.661791	-0.800817	-0.788184	0.230657	0.233597	branched-chain amino acid ABC transporter permease
X276_00965	2.02664	-0.235275	-0.355283	-0.354322	-0.556943	-0.524815	PTS fructose transporter subunit IIB
X276_02980	1.75254	0.571607	-0.180578	-0.611155	-0.662229	-0.870182	PTS mannose/fructose/sorbose transporter subunit IIB
X276_03000	1.93842	0.20096	-0.369169	-0.513458	-0.54932	-0.707435	AAA family ATPase
X276_04865	1.67657	-0.865661	-0.848105	-0.655885	0.188289	0.504787	sulfate ABC transporter substrate-binding protein
X276_04870	1.8547	-0.742582	-0.75108	-0.626927	0.0430834	0.222805	sulfate ABC transporter substrate-binding protein
X276_04875	1.95556	-0.609653	-0.634781	-0.630231	-0.0215042	-0.059386	sulfate ABC transporter permease subunit CysT
X276_04880	1.97531	-0.592073	-0.616554	-0.578435	-0.00705355	-0.181193	sulfate ABC transporter permease subunit CysW
X276_04885	1.96422	-0.518483	-0.699351	-0.612305	-0.0688864	-0.0651967	ABC transporter ATP-binding protein
X276_06010	1.58491	-0.960076	-0.860484	-0.615635	0.63124	0.220048	amino acid permease
X276_07355	1.96674	-0.446079	-0.576359	-0.573773	-0.503784	0.133257	energy-coupling factor ABC transporter permease
X276_07360	1.95224	-0.603708	-0.50457	-0.599995	-0.421941	0.177972	cobalt ABC transporter
X276_09330	1.78129	-1.02983	-0.47027	-0.589294	0.428426	-0.120326	divalent metal cation transporter
X276_09335	1.92821	-0.90616	-0.232132	-0.521591	0.0882385	-0.356569	magnesium transporter
X276_09765	1.12883	-1.10032	-0.904387	-0.682257	0.684821	0.873307	amino acid permease
X276_11340	1.977	-0.608216	-0.64418	-0.531561	-0.148439	-0.0446022	ATP-binding cassette domain-containing protein
X276_14100	1.88369	-0.642086	-0.815423	-0.583467	0.182898	-0.0256069	amino acid ABC transporter ATP-binding protein
X276_14105	1.89838	-0.67187	-0.80374	-0.523236	0.150083	-0.0496129	amino acid ABC transporter permease
X276_14110	1.85292	-0.769144	-0.85862	-0.454141	0.166544	0.0624406	amino acid ABC transporter permease
X276_14270	2.03222	-0.456149	-0.456402	-0.433237	-0.219879	-0.466552	efflux RND transporter permease subunit
X276_14275	2.01717	-0.568748	-0.574186	-0.3973	-0.182355	-0.294577	efflux RND transporter periplasmic adaptor subunit
X276_14525	1.60377	-0.856	-1.12768	-0.359184	0.266111	0.472984	purine permease
X276_19375	1.7237	-0.836678	-0.700019	-0.73585	0.545277	0.0035745	K(+)-transporting ATPase subunit B
X276_21280	1.31766	-0.813682	-0.900434	-0.846865	0.233838	1.00949	ABC transporter ATP-binding protein
X276_21420	1.69405	-0.741203	-0.679378	-0.935878	0.44076	0.221652	ABC transporter permease
X276_21585	1.85515	0.238161	-0.0370356	-0.467886	-0.89393	-0.694465	amino acid ABC transporter ATP-binding protein
X276_22015	2.03581	-0.341315	-0.396304	-0.503193	-0.317807	-0.477193	PTS mannose/fructose/sorbose transporter subunit IIB
X276_22055	2.00249	-0.0973093	-0.61103	-0.395337	-0.602641	-0.296178	PTS mannose/fructose/sorbose transporter subunit IIB
X276_23605	2.02635	-0.343406	-0.330541	-0.514005	-0.259417	-0.578981	methionine ABC transporter ATP-binding protein
X276_26450	1.99573	-0.403616	-0.499724	-0.627867	-0.458432	-0.00609521	energy-coupled thiamine transporter ThiT

[truncated: 34 more sheets: GO_0005275, GO_0005342, GO_0008509, GO_0008514, GO_0008982, GO_0015075, GO_0015087, GO_0015103, GO_0015116, GO_0015144, GO_0015171, GO_0015318, GO_0015399, GO_0015405, GO_0015419, GO_0015424, GO_0016765, GO_0016841, GO_0016887, GO_0019842 …]
