# Supplementary material for: A transcriptional response of Clostridium beijerinckii NRRL B-598 to a butanol shock
Source: Biotechnol Biofuels. 2019 Oct 13;12:243. doi: 10.1186/s13068-019-1584-7 (PMC6790243; doi:10.1186/s13068-019-1584-7)
Supplement: Supplementary file 12 — Additional file 12. Genes under enriched GO terms in cluster 3. [file 13068_2019_1584_MOESM12_ESM.xlsx]

## Sheet: GO_0000150
Additional file 12: Genes under enriched GO terms in cluster 3
Locus tag	Tb0	Tb1	Tb2	Tb3	Tb4	Tb5	Putative physiological role
X276_13755	-1.78766	0.564824	1.0663	0.436491	-0.383408	0.103455	recombinase family protein
X276_13890	-1.77649	0.13724	0.24276	0.767117	1.01461	-0.385236	recombinase family protein

## Sheet: GO_0003676
Locus tag	Tb0	Tb1	Tb2	Tb3	Tb4	Tb5	Putative physiological role
X276_00455	-1.72014	1.09867	0.632998	0.518506	-0.155391	-0.374639	sigma-54-dependent transcriptional regulator
X276_00500	-1.60159	-0.156021	1.01771	1.11131	0.00248627	-0.373903	DNA-binding response regulator
X276_00615	-1.71612	1.04262	0.829919	0.369569	-0.217151	-0.308832	FadR family transcriptional regulator
X276_01130	-1.19258	0.0909561	1.44543	0.850535	-0.449578	-0.74477	elongation factor G
X276_01215	-1.6843	0.780687	0.930249	0.66742	-0.378655	-0.315404	ATP-dependent DNA helicase
X276_02635	-1.56996	0.995068	0.827438	0.55799	-0.0731758	-0.737356	sigma-54-dependent transcriptional regulator
X276_03485	-1.35637	0.589618	1.19927	0.578139	0.00916605	-1.01982	phage integrase family protein
X276_05115	-1.79848	0.0119873	0.656642	1.04736	0.383125	-0.300632	LacI family transcriptional regulator
X276_05240	-1.55369	1.45054	0.594651	-0.0581963	-0.341346	-0.0919528	class I SAM-dependent rRNA methyltransferase
X276_05420	-1.06329	1.28532	1.14053	-0.0139886	-0.615024	-0.733553	GntR family transcriptional regulator
X276_06335	-1.92042	0.465534	0.93946	0.433725	-0.0621474	0.14385	AraC family transcriptional regulator
X276_06380	-1.43084	0.735142	1.20163	0.550096	-0.295468	-0.760553	PadR family transcriptional regulator
X276_07505	-1.70989	0.984464	0.722728	0.560155	-0.0382994	-0.519156	LacI family transcriptional regulator
X276_07850	-1.84889	1.154	0.312599	-0.122278	0.18182	0.322743	TetR/AcrR family transcriptional regulator
X276_07860	-1.85296	0.820013	0.698873	0.517003	0.155169	-0.338093	TetR/AcrR family transcriptional regulator
X276_08000	-1.75595	0.694372	0.774188	0.737075	0.0839765	-0.533664	TetR/AcrR family transcriptional regulator
X276_08020	-1.19545	1.64274	0.597909	-0.0520964	-0.399115	-0.593983	LysR family transcriptional regulator
X276_08035	-1.73508	0.985924	0.80489	0.476347	-0.242231	-0.289848	DNA-binding protein
X276_08065	-0.977234	-0.815491	-0.53774	0.218399	0.418571	1.69349	RNA polymerase sigma factor
X276_08085	-1.26398	1.20105	1.06841	0.228208	-0.668101	-0.565593	TetR/AcrR family transcriptional regulator
X276_08170	-1.67343	0.899777	0.533548	0.902044	-0.521484	-0.140454	TetR/AcrR family transcriptional regulator
X276_08225	-1.55521	1.20593	0.855194	0.282963	-0.347248	-0.441633	lysine--tRNA ligase
X276_09060	-1.94496	0.897935	0.0867261	0.110309	0.547298	0.30269	AraC family transcriptional regulator
X276_09440	-1.68541	0.790714	1.06246	0.457712	-0.301868	-0.323598	sigma-70 family RNA polymerase sigma factor
X276_09755	-1.12148	-0.405099	-0.557501	0.166726	0.121577	1.79577	IS91 family transposase
X276_10020	-1.26043	0.860671	1.42731	0.0715229	-0.439415	-0.659658	LysR family transcriptional regulator
X276_10485	-1.12837	-0.416566	-0.538972	0.151611	0.137633	1.79467	IS91 family transposase
X276_10760	-1.78688	0.731883	0.955156	-0.0222912	-0.357946	0.480076	GntR family transcriptional regulator
X276_11000	-1.86925	0.130767	0.916543	0.66413	0.391334	-0.233521	TetR/AcrR family transcriptional regulator
X276_11050	-1.15032	-0.929632	-0.551374	0.527844	0.957942	1.14554	metal-sensitive transcriptional repressor
X276_12020	-1.27069	1.61512	0.399183	0.274747	-0.401057	-0.617298	TetR/AcrR family transcriptional regulator
X276_12035	-1.81019	1.20821	0.228241	0.451748	0.00706522	-0.0850729	IS3 family transposase
X276_12045	-1.61944	1.32795	0.684546	-0.273358	-0.23799	0.1183	IS110 family transposase
X276_12650	-1.07487	1.28766	1.19809	-0.229397	-0.573808	-0.607683	PadR family transcriptional regulator
X276_13545	-1.36626	0.748892	0.92556	0.942028	-0.471995	-0.778222	transcriptional repressor LexA
X276_13610	-1.13649	-0.39094	-0.540192	0.158472	0.113085	1.79606	IS91 family transposase
X276_13755	-1.78766	0.564824	1.0663	0.436491	-0.383408	0.103455	recombinase family protein
X276_13890	-1.77649	0.13724	0.24276	0.767117	1.01461	-0.385236	recombinase family protein
X276_14175	-1.93764	0.464256	0.821381	0.594413	0.0423993	0.0151894	PRD domain-containing protein
X276_14945	-1.12025	-0.442675	-0.75102	-0.123207	1.21918	1.21797	Lrp/AsnC family transcriptional regulator
X276_15755	-1.60005	-0.590016	-0.0414796	0.224779	0.889602	1.11717	PLP-dependent aminotransferase family protein
X276_16200	-0.680923	1.88225	0.381549	-0.437625	-0.555823	-0.589433	aspartate--tRNA(Asn) ligase
X276_16290	-1.52727	0.905294	1.06737	0.505933	-0.46816	-0.483166	arsenical resistance operon transcriptional repressor ArsD
X276_16540	-1.49479	0.688392	0.888673	0.971845	-0.557979	-0.496142	TetR/AcrR family transcriptional regulator
X276_16575	-1.70578	0.382022	0.744663	1.06719	-0.500796	0.0127028	MarR family transcriptional regulator
X276_17955	-1.55988	1.24833	0.807876	0.253471	-0.302684	-0.447113	site-specific integrase
X276_17965	-1.81361	1.01256	0.572133	0.524974	-0.287268	-0.0087927	site-specific integrase
X276_18665	-0.680182	-0.604637	-0.596089	-0.64817	0.949733	1.57934	MurR/RpiR family transcriptional regulator
X276_19550	-1.64994	0.245672	1.2993	0.624747	-0.216464	-0.303313	TetR/AcrR family transcriptional regulator
X276_20230	-1.20541	0.770235	1.36542	0.35531	-0.381284	-0.904274	XRE family transcriptional regulator
X276_20240	-1.10417	1.50434	0.87164	-0.0610563	-0.502134	-0.708622	endopeptidase La
X276_20245	-1.12414	1.4639	0.935136	-0.101158	-0.487446	-0.686286	TetR/AcrR family transcriptional regulator
X276_20310	-1.14346	-0.334355	-0.575809	0.153136	0.107692	1.79279	IS91 family transposase
X276_21770	-1.00879	0.812383	1.25758	0.554975	-0.556183	-1.05997	biotin--[acetyl-CoA-carboxylase] ligase
X276_22580	-1.75539	1.15257	0.61979	0.296037	0.0298185	-0.342827	heat-inducible transcriptional repressor HrcA
X276_23140	-1.34778	1.53654	0.650231	0.0447836	-0.381874	-0.501906	LysR family transcriptional regulator
X276_23580	-0.967159	1.53744	0.843733	-0.0316532	-0.563641	-0.81872	XRE family transcriptional regulator
X276_24065	-1.28403	1.54142	0.696779	-0.00434145	-0.335849	-0.613985	LysR family transcriptional regulator
X276_25430	-1.50268	0.273882	0.664555	1.3418	-0.141214	-0.636347	MarR family transcriptional regulator
X276_26035	-1.09886	1.56513	0.797628	-0.0849433	-0.636689	-0.542266	DNA repair protein RadA
X276_26065	-1.10453	1.50644	0.88581	-0.0942101	-0.547368	-0.646147	CtsR family transcriptional regulator

## Sheet: GO_0003677
Locus tag	Tb0	Tb1	Tb2	Tb3	Tb4	Tb5	Putative physiological role
X276_00455	-1.72014	1.09867	0.632998	0.518506	-0.155391	-0.374639	sigma-54-dependent transcriptional regulator
X276_00500	-1.60159	-0.156021	1.01771	1.11131	0.00248627	-0.373903	DNA-binding response regulator
X276_00615	-1.71612	1.04262	0.829919	0.369569	-0.217151	-0.308832	FadR family transcriptional regulator
X276_01215	-1.6843	0.780687	0.930249	0.66742	-0.378655	-0.315404	ATP-dependent DNA helicase
X276_02635	-1.56996	0.995068	0.827438	0.55799	-0.0731758	-0.737356	sigma-54-dependent transcriptional regulator
X276_03485	-1.35637	0.589618	1.19927	0.578139	0.00916605	-1.01982	phage integrase family protein
X276_05115	-1.79848	0.0119873	0.656642	1.04736	0.383125	-0.300632	LacI family transcriptional regulator
X276_05420	-1.06329	1.28532	1.14053	-0.0139886	-0.615024	-0.733553	GntR family transcriptional regulator
X276_06335	-1.92042	0.465534	0.93946	0.433725	-0.0621474	0.14385	AraC family transcriptional regulator
X276_06380	-1.43084	0.735142	1.20163	0.550096	-0.295468	-0.760553	PadR family transcriptional regulator
X276_07505	-1.70989	0.984464	0.722728	0.560155	-0.0382994	-0.519156	LacI family transcriptional regulator
X276_07850	-1.84889	1.154	0.312599	-0.122278	0.18182	0.322743	TetR/AcrR family transcriptional regulator
X276_07860	-1.85296	0.820013	0.698873	0.517003	0.155169	-0.338093	TetR/AcrR family transcriptional regulator
X276_08000	-1.75595	0.694372	0.774188	0.737075	0.0839765	-0.533664	TetR/AcrR family transcriptional regulator
X276_08020	-1.19545	1.64274	0.597909	-0.0520964	-0.399115	-0.593983	LysR family transcriptional regulator
X276_08035	-1.73508	0.985924	0.80489	0.476347	-0.242231	-0.289848	DNA-binding protein
X276_08065	-0.977234	-0.815491	-0.53774	0.218399	0.418571	1.69349	RNA polymerase sigma factor
X276_08085	-1.26398	1.20105	1.06841	0.228208	-0.668101	-0.565593	TetR/AcrR family transcriptional regulator
X276_08170	-1.67343	0.899777	0.533548	0.902044	-0.521484	-0.140454	TetR/AcrR family transcriptional regulator
X276_09060	-1.94496	0.897935	0.0867261	0.110309	0.547298	0.30269	AraC family transcriptional regulator
X276_09440	-1.68541	0.790714	1.06246	0.457712	-0.301868	-0.323598	sigma-70 family RNA polymerase sigma factor
X276_09755	-1.12148	-0.405099	-0.557501	0.166726	0.121577	1.79577	IS91 family transposase
X276_10020	-1.26043	0.860671	1.42731	0.0715229	-0.439415	-0.659658	LysR family transcriptional regulator
X276_10485	-1.12837	-0.416566	-0.538972	0.151611	0.137633	1.79467	IS91 family transposase
X276_10760	-1.78688	0.731883	0.955156	-0.0222912	-0.357946	0.480076	GntR family transcriptional regulator
X276_11000	-1.86925	0.130767	0.916543	0.66413	0.391334	-0.233521	TetR/AcrR family transcriptional regulator
X276_11050	-1.15032	-0.929632	-0.551374	0.527844	0.957942	1.14554	metal-sensitive transcriptional repressor
X276_12020	-1.27069	1.61512	0.399183	0.274747	-0.401057	-0.617298	TetR/AcrR family transcriptional regulator
X276_12035	-1.81019	1.20821	0.228241	0.451748	0.00706522	-0.0850729	IS3 family transposase
X276_12045	-1.61944	1.32795	0.684546	-0.273358	-0.23799	0.1183	IS110 family transposase
X276_12650	-1.07487	1.28766	1.19809	-0.229397	-0.573808	-0.607683	PadR family transcriptional regulator
X276_13545	-1.36626	0.748892	0.92556	0.942028	-0.471995	-0.778222	transcriptional repressor LexA
X276_13610	-1.13649	-0.39094	-0.540192	0.158472	0.113085	1.79606	IS91 family transposase
X276_13755	-1.78766	0.564824	1.0663	0.436491	-0.383408	0.103455	recombinase family protein
X276_13890	-1.77649	0.13724	0.24276	0.767117	1.01461	-0.385236	recombinase family protein
X276_14175	-1.93764	0.464256	0.821381	0.594413	0.0423993	0.0151894	PRD domain-containing protein
X276_14945	-1.12025	-0.442675	-0.75102	-0.123207	1.21918	1.21797	Lrp/AsnC family transcriptional regulator
X276_15755	-1.60005	-0.590016	-0.0414796	0.224779	0.889602	1.11717	PLP-dependent aminotransferase family protein
X276_16290	-1.52727	0.905294	1.06737	0.505933	-0.46816	-0.483166	arsenical resistance operon transcriptional repressor ArsD
X276_16540	-1.49479	0.688392	0.888673	0.971845	-0.557979	-0.496142	TetR/AcrR family transcriptional regulator
X276_16575	-1.70578	0.382022	0.744663	1.06719	-0.500796	0.0127028	MarR family transcriptional regulator
X276_17955	-1.55988	1.24833	0.807876	0.253471	-0.302684	-0.447113	site-specific integrase
X276_17965	-1.81361	1.01256	0.572133	0.524974	-0.287268	-0.0087927	site-specific integrase
X276_18665	-0.680182	-0.604637	-0.596089	-0.64817	0.949733	1.57934	MurR/RpiR family transcriptional regulator
X276_19550	-1.64994	0.245672	1.2993	0.624747	-0.216464	-0.303313	TetR/AcrR family transcriptional regulator
X276_20230	-1.20541	0.770235	1.36542	0.35531	-0.381284	-0.904274	XRE family transcriptional regulator
X276_20240	-1.10417	1.50434	0.87164	-0.0610563	-0.502134	-0.708622	endopeptidase La
X276_20245	-1.12414	1.4639	0.935136	-0.101158	-0.487446	-0.686286	TetR/AcrR family transcriptional regulator
X276_20310	-1.14346	-0.334355	-0.575809	0.153136	0.107692	1.79279	IS91 family transposase
X276_21770	-1.00879	0.812383	1.25758	0.554975	-0.556183	-1.05997	biotin--[acetyl-CoA-carboxylase] ligase
X276_22580	-1.75539	1.15257	0.61979	0.296037	0.0298185	-0.342827	heat-inducible transcriptional repressor HrcA
X276_23140	-1.34778	1.53654	0.650231	0.0447836	-0.381874	-0.501906	LysR family transcriptional regulator
X276_23580	-0.967159	1.53744	0.843733	-0.0316532	-0.563641	-0.81872	XRE family transcriptional regulator
X276_24065	-1.28403	1.54142	0.696779	-0.00434145	-0.335849	-0.613985	LysR family transcriptional regulator
X276_25430	-1.50268	0.273882	0.664555	1.3418	-0.141214	-0.636347	MarR family transcriptional regulator
X276_26035	-1.09886	1.56513	0.797628	-0.0849433	-0.636689	-0.542266	DNA repair protein RadA
X276_26065	-1.10453	1.50644	0.88581	-0.0942101	-0.547368	-0.646147	CtsR family transcriptional regulator

## Sheet: GO_0003700
Locus tag	Tb0	Tb1	Tb2	Tb3	Tb4	Tb5	Putative physiological role
X276_00615	-1.71612	1.04262	0.829919	0.369569	-0.217151	-0.308832	FadR family transcriptional regulator
X276_05420	-1.06329	1.28532	1.14053	-0.0139886	-0.615024	-0.733553	GntR family transcriptional regulator
X276_06335	-1.92042	0.465534	0.93946	0.433725	-0.0621474	0.14385	AraC family transcriptional regulator
X276_07835	-1.42579	1.0629	1.14836	0.102509	-0.205391	-0.682588	MarR family transcriptional regulator
X276_08020	-1.19545	1.64274	0.597909	-0.0520964	-0.399115	-0.593983	LysR family transcriptional regulator
X276_08065	-0.977234	-0.815491	-0.53774	0.218399	0.418571	1.69349	RNA polymerase sigma factor
X276_08510	-1.21337	0.318807	1.74397	-0.0825028	-0.588142	-0.178765	ArsR family transcriptional regulator
X276_09060	-1.94496	0.897935	0.0867261	0.110309	0.547298	0.30269	AraC family transcriptional regulator
X276_09440	-1.68541	0.790714	1.06246	0.457712	-0.301868	-0.323598	sigma-70 family RNA polymerase sigma factor
X276_10020	-1.26043	0.860671	1.42731	0.0715229	-0.439415	-0.659658	LysR family transcriptional regulator
X276_10760	-1.78688	0.731883	0.955156	-0.0222912	-0.357946	0.480076	GntR family transcriptional regulator
X276_12215	-1.28223	1.44153	0.831618	0.0683932	-0.428329	-0.630978	MarR family transcriptional regulator
X276_14945	-1.12025	-0.442675	-0.75102	-0.123207	1.21918	1.21797	Lrp/AsnC family transcriptional regulator
X276_15755	-1.60005	-0.590016	-0.0414796	0.224779	0.889602	1.11717	PLP-dependent aminotransferase family protein
X276_16575	-1.70578	0.382022	0.744663	1.06719	-0.500796	0.0127028	MarR family transcriptional regulator
X276_18665	-0.680182	-0.604637	-0.596089	-0.64817	0.949733	1.57934	MurR/RpiR family transcriptional regulator
X276_22480	-1.80078	0.297844	0.788338	1.0019	-0.112445	-0.174859	transcriptional regulator
X276_23140	-1.34778	1.53654	0.650231	0.0447836	-0.381874	-0.501906	LysR family transcriptional regulator
X276_24065	-1.28403	1.54142	0.696779	-0.00434145	-0.335849	-0.613985	LysR family transcriptional regulator
X276_25430	-1.50268	0.273882	0.664555	1.3418	-0.141214	-0.636347	MarR family transcriptional regulator

## Sheet: GO_0004139
Locus tag	Tb0	Tb1	Tb2	Tb3	Tb4	Tb5	Putative physiological role
X276_05140	-1.7221	0.529042	1.2947	0.188799	-0.130449	-0.159995	deoxyribose-phosphate aldolase
X276_23025	-1.44165	0.0814297	1.37934	0.814631	-0.441782	-0.391972	deoxyribose-phosphate aldolase

## Sheet: GO_0004803
Locus tag	Tb0	Tb1	Tb2	Tb3	Tb4	Tb5	Putative physiological role
X276_09755	-1.12148	-0.405099	-0.557501	0.166726	0.121577	1.79577	IS91 family transposase
X276_10485	-1.12837	-0.416566	-0.538972	0.151611	0.137633	1.79467	IS91 family transposase
X276_12035	-1.81019	1.20821	0.228241	0.451748	0.00706522	-0.0850729	IS3 family transposase
X276_12045	-1.61944	1.32795	0.684546	-0.273358	-0.23799	0.1183	IS110 family transposase
X276_13610	-1.13649	-0.39094	-0.540192	0.158472	0.113085	1.79606	IS91 family transposase
X276_20310	-1.14346	-0.334355	-0.575809	0.153136	0.107692	1.79279	IS91 family transposase

## Sheet: GO_0005315
Locus tag	Tb0	Tb1	Tb2	Tb3	Tb4	Tb5	Putative physiological role
X276_20875	-1.48319	0.109878	1.35081	0.808318	-0.367843	-0.417966	phosphate ABC transporter ATP-binding protein
X276_20880	-1.47474	0.172704	1.3075	0.848761	-0.44344	-0.410787	phosphate ABC transporter permease PstA
X276_20885	-1.46712	0.086686	1.30965	0.888628	-0.428304	-0.389539	phosphate ABC transporter permease subunit PstC

## Sheet: GO_0005488
Locus tag	Tb0	Tb1	Tb2	Tb3	Tb4	Tb5	Putative physiological role
X276_00340	-1.39778	-0.125888	1.21869	1.08653	-0.218714	-0.562827	sodium-translocating pyrophosphatase
X276_00455	-1.72014	1.09867	0.632998	0.518506	-0.155391	-0.374639	sigma-54-dependent transcriptional regulator
X276_00500	-1.60159	-0.156021	1.01771	1.11131	0.00248627	-0.373903	DNA-binding response regulator
X276_00505	-1.56519	-0.0234338	0.787077	1.23272	0.182895	-0.614071	sensor histidine kinase
X276_00615	-1.71612	1.04262	0.829919	0.369569	-0.217151	-0.308832	FadR family transcriptional regulator
X276_00815	-0.784113	-0.855484	-0.666652	-0.209671	1.2576	1.25832	spermidine/putrescine ABC transporter substrate-binding protein
X276_00820	-0.728662	-0.870683	-0.0903727	-0.518776	0.398928	1.80956	ABC transporter ATP-binding protein
X276_01130	-1.19258	0.0909561	1.44543	0.850535	-0.449578	-0.74477	elongation factor G
X276_01215	-1.6843	0.780687	0.930249	0.66742	-0.378655	-0.315404	ATP-dependent DNA helicase
X276_01805	-1.70259	0.929778	0.725672	0.701794	-0.367856	-0.286795	SIS domain-containing protein
X276_02635	-1.56996	0.995068	0.827438	0.55799	-0.0731758	-0.737356	sigma-54-dependent transcriptional regulator
X276_03110	-0.540834	1.86833	0.427731	-0.522824	-0.592323	-0.640078	aspartate aminotransferase family protein
X276_03115	-0.553336	1.92659	0.262744	-0.443506	-0.544696	-0.647796	acetylglutamate kinase
X276_03125	-0.692863	1.91181	0.291857	-0.453071	-0.4421	-0.615636	N-acetyl-gamma-glutamyl-phosphate reductase
X276_03135	-0.66334	1.91894	0.259644	-0.341268	-0.538649	-0.635325	argininosuccinate synthase
X276_03165	-1.87655	0.759736	-0.209977	0.118848	0.842283	0.365659	glycerol kinase
X276_03485	-1.35637	0.589618	1.19927	0.578139	0.00916605	-1.01982	phage integrase family protein
X276_03850	-0.696606	-0.621232	-0.585164	-0.565258	0.775479	1.69278	succinylglutamate desuccinylase
X276_03855	-0.69812	-0.590524	-0.656101	-0.56791	0.899816	1.61284	succinylglutamate desuccinylase
X276_04400	-1.38018	0.14379	1.02749	1.15242	-0.121403	-0.822117	nucleoside-diphosphate kinase
X276_05050	-1.82792	0.350126	0.84	0.834069	0.142256	-0.338527	molecular chaperone HtpG
X276_05115	-1.79848	0.0119873	0.656642	1.04736	0.383125	-0.300632	LacI family transcriptional regulator
X276_05125	-1.57131	-0.109604	1.44101	0.549934	0.0594503	-0.369479	ABC transporter ATP-binding protein
X276_05240	-1.55369	1.45054	0.594651	-0.0581963	-0.341346	-0.0919528	class I SAM-dependent rRNA methyltransferase
X276_05420	-1.06329	1.28532	1.14053	-0.0139886	-0.615024	-0.733553	GntR family transcriptional regulator
X276_05430	-1.1762	1.21745	1.07543	0.217641	-0.52528	-0.809037	mannitol dehydrogenase family protein
X276_06335	-1.92042	0.465534	0.93946	0.433725	-0.0621474	0.14385	AraC family transcriptional regulator
X276_06380	-1.43084	0.735142	1.20163	0.550096	-0.295468	-0.760553	PadR family transcriptional regulator
X276_06605	-1.32021	1.30247	0.887448	0.234692	-0.319677	-0.784721	phosphoenolpyruvate synthase
X276_06825	-1.6108	-0.110098	1.35501	0.313701	0.504308	-0.452126	two-component system sensor histidine kinase AtoS
X276_07205	-1.62649	0.202631	1.12322	0.920673	-0.387477	-0.232556	metallophosphoesterase family protein
X276_07505	-1.70989	0.984464	0.722728	0.560155	-0.0382994	-0.519156	LacI family transcriptional regulator
X276_07555	-1.35314	0.967361	1.09896	0.424089	-0.253235	-0.884037	tagatose bisphosphate family class II aldolase
X276_07560	-1.41715	1.03137	1.03774	-0.266664	0.401369	-0.786663	1-phosphofructokinase family hexose kinase
X276_07565	-1.21262	1.31486	1.04497	-0.0564961	-0.310112	-0.780614	aldose 1-epimerase family protein
X276_07850	-1.84889	1.154	0.312599	-0.122278	0.18182	0.322743	TetR/AcrR family transcriptional regulator
X276_07860	-1.85296	0.820013	0.698873	0.517003	0.155169	-0.338093	TetR/AcrR family transcriptional regulator
X276_08000	-1.75595	0.694372	0.774188	0.737075	0.0839765	-0.533664	TetR/AcrR family transcriptional regulator
X276_08020	-1.19545	1.64274	0.597909	-0.0520964	-0.399115	-0.593983	LysR family transcriptional regulator
X276_08030	-1.30258	1.59747	0.620623	-0.0650807	-0.438325	-0.412109	epoxyqueuosine reductase
X276_08035	-1.73508	0.985924	0.80489	0.476347	-0.242231	-0.289848	DNA-binding protein
X276_08065	-0.977234	-0.815491	-0.53774	0.218399	0.418571	1.69349	RNA polymerase sigma factor
X276_08085	-1.26398	1.20105	1.06841	0.228208	-0.668101	-0.565593	TetR/AcrR family transcriptional regulator
X276_08170	-1.67343	0.899777	0.533548	0.902044	-0.521484	-0.140454	TetR/AcrR family transcriptional regulator
X276_08225	-1.55521	1.20593	0.855194	0.282963	-0.347248	-0.441633	lysine--tRNA ligase
X276_08530	-1.19987	1.20572	1.01381	0.348823	-0.582595	-0.785891	NADPH dehydrogenase NamA
X276_08740	-1.39627	0.456347	0.831017	0.57019	-1.15802	0.696742	peptide deformylase
X276_09060	-1.94496	0.897935	0.0867261	0.110309	0.547298	0.30269	AraC family transcriptional regulator
X276_09110	-1.15999	0.914203	1.30772	0.329739	-0.570517	-0.821161	SIS domain-containing protein
X276_09440	-1.68541	0.790714	1.06246	0.457712	-0.301868	-0.323598	sigma-70 family RNA polymerase sigma factor
X276_09755	-1.12148	-0.405099	-0.557501	0.166726	0.121577	1.79577	IS91 family transposase
X276_10020	-1.26043	0.860671	1.42731	0.0715229	-0.439415	-0.659658	LysR family transcriptional regulator
X276_10245	-1.78925	1.11272	0.603602	0.374359	-0.22332	-0.0781113	methionine--tRNA ligase
X276_10485	-1.12837	-0.416566	-0.538972	0.151611	0.137633	1.79467	IS91 family transposase
X276_10760	-1.78688	0.731883	0.955156	-0.0222912	-0.357946	0.480076	GntR family transcriptional regulator
X276_10770	-1.75222	0.747637	1.05138	0.0669037	0.299806	-0.413511	cytidine deaminase
X276_10775	-1.72195	0.847484	1.1367	-0.0557723	-0.094576	-0.111891	phosphopentomutase
X276_11000	-1.86925	0.130767	0.916543	0.66413	0.391334	-0.233521	TetR/AcrR family transcriptional regulator
X276_11010	-2.03432	0.414723	0.541306	0.358176	0.427045	0.293068	GGDEF domain-containing protein
X276_11050	-1.15032	-0.929632	-0.551374	0.527844	0.957942	1.14554	metal-sensitive transcriptional repressor
X276_11165	-1.55341	1.00628	0.886337	0.521607	-0.160095	-0.700726	ATP-dependent metallopeptidase FtsH/Yme1/Tma family protein
X276_11695	-1.20808	1.5459	0.730025	0.0339383	-0.481284	-0.620495	4-hydroxy-tetrahydrodipicolinate reductase
X276_12020	-1.27069	1.61512	0.399183	0.274747	-0.401057	-0.617298	TetR/AcrR family transcriptional regulator
X276_12035	-1.81019	1.20821	0.228241	0.451748	0.00706522	-0.0850729	IS3 family transposase
X276_12040	-1.738	1.27735	0.520173	0.188598	-0.0506005	-0.197524	polyketide synthase
X276_12045	-1.61944	1.32795	0.684546	-0.273358	-0.23799	0.1183	IS110 family transposase
X276_12100	-1.78455	0.841474	0.723489	0.666091	-0.0809259	-0.365579	ATP-binding cassette domain-containing protein
X276_12650	-1.07487	1.28766	1.19809	-0.229397	-0.573808	-0.607683	PadR family transcriptional regulator
X276_13270	-1.64167	1.06453	0.859948	0.420026	-0.417683	-0.285148	biosynthetic-type acetolactate synthase large subunit
X276_13545	-1.36626	0.748892	0.92556	0.942028	-0.471995	-0.778222	transcriptional repressor LexA
X276_13610	-1.13649	-0.39094	-0.540192	0.158472	0.113085	1.79606	IS91 family transposase
X276_13755	-1.78766	0.564824	1.0663	0.436491	-0.383408	0.103455	recombinase family protein
X276_13890	-1.77649	0.13724	0.24276	0.767117	1.01461	-0.385236	recombinase family protein
X276_14175	-1.93764	0.464256	0.821381	0.594413	0.0423993	0.0151894	PRD domain-containing protein
X276_14365	-1.41455	0.982671	0.220659	1.20403	-0.351164	-0.641645	5-dehydro-4-deoxy-D-glucuronate isomerase
X276_14560	-1.49148	0.857754	1.20113	0.376839	-0.540052	-0.404189	RNA degradosome polyphosphate kinase
X276_14745	-1.08102	0.817191	1.32343	0.474634	-0.696797	-0.83744	xylose isomerase
X276_14945	-1.12025	-0.442675	-0.75102	-0.123207	1.21918	1.21797	Lrp/AsnC family transcriptional regulator
X276_15600	-1.36903	0.427677	1.55498	0.301373	-0.369669	-0.545336	serine dehydratase
X276_15755	-1.60005	-0.590016	-0.0414796	0.224779	0.889602	1.11717	PLP-dependent aminotransferase family protein
X276_15820	-1.44114	0.253503	0.889004	1.06845	0.176617	-0.946433	decarboxylating 6-phosphogluconate dehydrogenase
X276_15900	-1.27679	-0.464696	-0.545934	0.0428226	0.713114	1.53149	NADPH-dependent glutamate synthase
X276_15905	-1.31843	-0.522163	-0.344369	-0.0160279	0.627189	1.57381	sulfide/dihydroorotate dehydrogenase-like FAD/NAD-binding protein
X276_16185	-0.742911	1.85487	0.437082	-0.419663	-0.528275	-0.6011	Asp-tRNA(Asn)/Glu-tRNA(Gln) amidotransferase subunit GatB
X276_16190	-0.806649	1.84015	0.44963	-0.382638	-0.482987	-0.617505	Asp-tRNA(Asn)/Glu-tRNA(Gln) amidotransferase subunit GatA
X276_16195	-0.63242	1.90038	0.344352	-0.496482	-0.535604	-0.580226	Asp-tRNA(Asn)/Glu-tRNA(Gln) amidotransferase subunit GatC
X276_16200	-0.680923	1.88225	0.381549	-0.437625	-0.555823	-0.589433	aspartate--tRNA(Asn) ligase
X276_16285	-1.39311	0.515443	1.52517	0.202015	-0.606109	-0.243412	arsenical pump-driving ATPase
X276_16290	-1.52727	0.905294	1.06737	0.505933	-0.46816	-0.483166	arsenical resistance operon transcriptional repressor ArsD
X276_16535	-1.53667	0.842492	1.00699	0.632761	-0.289224	-0.656339	phosphoenolpyruvate synthase
X276_16540	-1.49479	0.688392	0.888673	0.971845	-0.557979	-0.496142	TetR/AcrR family transcriptional regulator
X276_16575	-1.70578	0.382022	0.744663	1.06719	-0.500796	0.0127028	MarR family transcriptional regulator
X276_16815	-0.612256	-0.608119	-0.586083	-0.586621	0.603116	1.78996	nitrogenase iron protein
X276_17275	-1.3649	1.07983	1.11381	0.169978	-0.180904	-0.817819	N-acetylmuramic acid 6-phosphate etherase
X276_17685	-1.71674	-0.224318	0.677924	0.882461	0.778431	-0.397757	tagaturonate reductase
X276_17955	-1.55988	1.24833	0.807876	0.253471	-0.302684	-0.447113	site-specific integrase
X276_17965	-1.81361	1.01256	0.572133	0.524974	-0.287268	-0.0087927	site-specific integrase
X276_18665	-0.680182	-0.604637	-0.596089	-0.64817	0.949733	1.57934	MurR/RpiR family transcriptional regulator
X276_19550	-1.64994	0.245672	1.2993	0.624747	-0.216464	-0.303313	TetR/AcrR family transcriptional regulator
X276_20025	-1.98184	0.312298	0.795392	0.423949	0.050352	0.399845	homoserine kinase
X276_20105	-1.68342	1.37573	0.340756	0.239815	-0.313326	0.0404441	lactonase family protein
X276_20230	-1.20541	0.770235	1.36542	0.35531	-0.381284	-0.904274	XRE family transcriptional regulator
X276_20240	-1.10417	1.50434	0.87164	-0.0610563	-0.502134	-0.708622	endopeptidase La
X276_20245	-1.12414	1.4639	0.935136	-0.101158	-0.487446	-0.686286	TetR/AcrR family transcriptional regulator
X276_20310	-1.14346	-0.334355	-0.575809	0.153136	0.107692	1.79279	IS91 family transposase
X276_20340	-1.57713	-0.399774	0.283101	1.49857	0.0346212	0.160614	DUF4981 domain-containing protein
X276_20845	-1.22329	-0.541614	-0.387921	-0.039741	0.524233	1.66833	stage IV sporulation protein A
X276_20875	-1.48319	0.109878	1.35081	0.808318	-0.367843	-0.417966	phosphate ABC transporter ATP-binding protein
X276_20890	-1.49996	0.243483	1.23689	0.883903	-0.487602	-0.376709	phosphate ABC transporter substrate-binding protein
X276_21540	-1.18167	-0.553734	-0.917947	1.06798	0.961703	0.62367	phosphoribosylamine--glycine ligase
X276_21555	-1.14218	-0.691704	-0.823915	1.23499	0.691987	0.730819	phosphoribosylformylglycinamidine cyclo-ligase
X276_21560	-1.28168	-0.618253	-0.726336	1.15806	0.853593	0.614619	amidophosphoribosyltransferase
X276_21565	-1.06508	-0.766107	-0.845959	1.2268	0.78112	0.669219	phosphoribosylaminoimidazolesuccinocarboxamide synthase
X276_21770	-1.00879	0.812383	1.25758	0.554975	-0.556183	-1.05997	biotin--[acetyl-CoA-carboxylase] ligase
X276_22475	-2.02513	0.19899	0.410348	0.567011	0.356764	0.492017	pyruvate%2C phosphate dikinase
X276_22565	-1.47991	1.35887	0.841654	-0.00714213	-0.370841	-0.342631	molecular chaperone DnaJ
X276_22570	-1.18659	1.63881	0.65729	-0.164982	-0.494496	-0.450031	molecular chaperone DnaK
X276_22575	-1.36921	1.61475	0.490753	-0.011304	-0.278635	-0.446352	nucleotide exchange factor GrpE
X276_22580	-1.75539	1.15257	0.61979	0.296037	0.0298185	-0.342827	heat-inducible transcriptional repressor HrcA
X276_23140	-1.34778	1.53654	0.650231	0.0447836	-0.381874	-0.501906	LysR family transcriptional regulator
X276_23495	-1.2162	1.04922	1.16319	0.357852	-0.57169	-0.782371	GHKL domain-containing protein
X276_23510	-1.8738	1.01197	0.0213247	0.294982	0.610795	-0.0652748	dUTP diphosphatase
X276_23565	-1.13628	1.43543	0.937666	-0.0110408	-0.518473	-0.707302	ATP-dependent chaperone ClpB
X276_23580	-0.967159	1.53744	0.843733	-0.0316532	-0.563641	-0.81872	XRE family transcriptional regulator
X276_24060	-1.89344	0.978996	0.62924	0.18591	-0.0529022	0.152193	aspartate-semialdehyde dehydrogenase
X276_24065	-1.28403	1.54142	0.696779	-0.00434145	-0.335849	-0.613985	LysR family transcriptional regulator
X276_24360	-1.75014	-0.32127	0.254764	0.271925	0.271442	1.27328	2-dehydro-3-deoxy-D-gluconate 5-dehydrogenase KduD
X276_25130	-1.52841	1.06413	0.990637	0.376989	-0.444638	-0.458713	chaperonin GroEL
X276_25135	-1.55594	1.01839	0.951976	0.482564	-0.432746	-0.464246	co-chaperone GroES
X276_25265	-1.27801	-0.351568	0.979974	1.34927	-0.0201194	-0.679548	FAD-binding protein
X276_25270	-1.34962	0.0420262	1.20317	1.07253	-0.249343	-0.718765	electron transfer flavoprotein subunit alpha
X276_25295	-1.13891	1.13953	1.12801	0.288202	-0.558079	-0.858744	cation-translocating P-type ATPase
X276_25430	-1.50268	0.273882	0.664555	1.3418	-0.141214	-0.636347	MarR family transcriptional regulator
X276_26035	-1.09886	1.56513	0.797628	-0.0849433	-0.636689	-0.542266	DNA repair protein RadA
X276_26050	-1.29355	1.26317	1.05144	0.0774838	-0.459267	-0.639275	ATP-dependent Clp protease ATP-binding subunit
X276_26055	-1.22441	1.34577	1.01651	0.00245074	-0.514312	-0.62601	protein arginine kinase
X276_26060	-1.17525	1.43158	0.948154	-0.0596712	-0.496565	-0.648255	excinuclease ABC subunit B
X276_26065	-1.10453	1.50644	0.88581	-0.0942101	-0.547368	-0.646147	CtsR family transcriptional regulator
X276_26180	-2.0192	0.3566	0.695585	0.329976	0.313233	0.323802	glycine--tRNA ligase
X276_26220	-1.77641	-0.0620138	-0.139094	1.22961	0.495519	0.252387	formate--tetrahydrofolate ligase

## Sheet: GO_0005515
Locus tag	Tb0	Tb1	Tb2	Tb3	Tb4	Tb5	Putative physiological role
X276_00455	-1.72014	1.09867	0.632998	0.518506	-0.155391	-0.374639	sigma-54-dependent transcriptional regulator
X276_02635	-1.56996	0.995068	0.827438	0.55799	-0.0731758	-0.737356	sigma-54-dependent transcriptional regulator
X276_03125	-0.692863	1.91181	0.291857	-0.453071	-0.4421	-0.615636	N-acetyl-gamma-glutamyl-phosphate reductase
X276_05050	-1.82792	0.350126	0.84	0.834069	0.142256	-0.338527	molecular chaperone HtpG
X276_11010	-2.03432	0.414723	0.541306	0.358176	0.427045	0.293068	GGDEF domain-containing protein
X276_14175	-1.93764	0.464256	0.821381	0.594413	0.0423993	0.0151894	PRD domain-containing protein
X276_20105	-1.68342	1.37573	0.340756	0.239815	-0.313326	0.0404441	lactonase family protein
X276_22565	-1.47991	1.35887	0.841654	-0.00714213	-0.370841	-0.342631	molecular chaperone DnaJ
X276_22570	-1.18659	1.63881	0.65729	-0.164982	-0.494496	-0.450031	molecular chaperone DnaK
X276_22575	-1.36921	1.61475	0.490753	-0.011304	-0.278635	-0.446352	nucleotide exchange factor GrpE
X276_24060	-1.89344	0.978996	0.62924	0.18591	-0.0529022	0.152193	aspartate-semialdehyde dehydrogenase
X276_25130	-1.52841	1.06413	0.990637	0.376989	-0.444638	-0.458713	chaperonin GroEL
X276_26060	-1.17525	1.43158	0.948154	-0.0596712	-0.496565	-0.648255	excinuclease ABC subunit B

## Sheet: GO_0005524
Locus tag	Tb0	Tb1	Tb2	Tb3	Tb4	Tb5	Putative physiological role
X276_00455	-1.72014	1.09867	0.632998	0.518506	-0.155391	-0.374639	sigma-54-dependent transcriptional regulator
X276_00505	-1.56519	-0.0234338	0.787077	1.23272	0.182895	-0.614071	sensor histidine kinase
X276_00820	-0.728662	-0.870683	-0.0903727	-0.518776	0.398928	1.80956	ABC transporter ATP-binding protein
X276_01215	-1.6843	0.780687	0.930249	0.66742	-0.378655	-0.315404	ATP-dependent DNA helicase
X276_02635	-1.56996	0.995068	0.827438	0.55799	-0.0731758	-0.737356	sigma-54-dependent transcriptional regulator
X276_03115	-0.553336	1.92659	0.262744	-0.443506	-0.544696	-0.647796	acetylglutamate kinase
X276_03135	-0.66334	1.91894	0.259644	-0.341268	-0.538649	-0.635325	argininosuccinate synthase
X276_03165	-1.87655	0.759736	-0.209977	0.118848	0.842283	0.365659	glycerol kinase
X276_04400	-1.38018	0.14379	1.02749	1.15242	-0.121403	-0.822117	nucleoside-diphosphate kinase
X276_05050	-1.82792	0.350126	0.84	0.834069	0.142256	-0.338527	molecular chaperone HtpG
X276_05125	-1.57131	-0.109604	1.44101	0.549934	0.0594503	-0.369479	ABC transporter ATP-binding protein
X276_06605	-1.32021	1.30247	0.887448	0.234692	-0.319677	-0.784721	phosphoenolpyruvate synthase
X276_06825	-1.6108	-0.110098	1.35501	0.313701	0.504308	-0.452126	two-component system sensor histidine kinase AtoS
X276_07560	-1.41715	1.03137	1.03774	-0.266664	0.401369	-0.786663	1-phosphofructokinase family hexose kinase
X276_08225	-1.55521	1.20593	0.855194	0.282963	-0.347248	-0.441633	lysine--tRNA ligase
X276_10245	-1.78925	1.11272	0.603602	0.374359	-0.22332	-0.0781113	methionine--tRNA ligase
X276_11165	-1.55341	1.00628	0.886337	0.521607	-0.160095	-0.700726	ATP-dependent metallopeptidase FtsH/Yme1/Tma family protein
X276_12100	-1.78455	0.841474	0.723489	0.666091	-0.0809259	-0.365579	ATP-binding cassette domain-containing protein
X276_14175	-1.93764	0.464256	0.821381	0.594413	0.0423993	0.0151894	PRD domain-containing protein
X276_14560	-1.49148	0.857754	1.20113	0.376839	-0.540052	-0.404189	RNA degradosome polyphosphate kinase
X276_16185	-0.742911	1.85487	0.437082	-0.419663	-0.528275	-0.6011	Asp-tRNA(Asn)/Glu-tRNA(Gln) amidotransferase subunit GatB
X276_16190	-0.806649	1.84015	0.44963	-0.382638	-0.482987	-0.617505	Asp-tRNA(Asn)/Glu-tRNA(Gln) amidotransferase subunit GatA
X276_16195	-0.63242	1.90038	0.344352	-0.496482	-0.535604	-0.580226	Asp-tRNA(Asn)/Glu-tRNA(Gln) amidotransferase subunit GatC
X276_16200	-0.680923	1.88225	0.381549	-0.437625	-0.555823	-0.589433	aspartate--tRNA(Asn) ligase
X276_16285	-1.39311	0.515443	1.52517	0.202015	-0.606109	-0.243412	arsenical pump-driving ATPase
X276_16535	-1.53667	0.842492	1.00699	0.632761	-0.289224	-0.656339	phosphoenolpyruvate synthase
X276_16815	-0.612256	-0.608119	-0.586083	-0.586621	0.603116	1.78996	nitrogenase iron protein
X276_20025	-1.98184	0.312298	0.795392	0.423949	0.050352	0.399845	homoserine kinase
X276_20240	-1.10417	1.50434	0.87164	-0.0610563	-0.502134	-0.708622	endopeptidase La
X276_20845	-1.22329	-0.541614	-0.387921	-0.039741	0.524233	1.66833	stage IV sporulation protein A
X276_20875	-1.48319	0.109878	1.35081	0.808318	-0.367843	-0.417966	phosphate ABC transporter ATP-binding protein
X276_21540	-1.18167	-0.553734	-0.917947	1.06798	0.961703	0.62367	phosphoribosylamine--glycine ligase
X276_21555	-1.14218	-0.691704	-0.823915	1.23499	0.691987	0.730819	phosphoribosylformylglycinamidine cyclo-ligase
X276_21565	-1.06508	-0.766107	-0.845959	1.2268	0.78112	0.669219	phosphoribosylaminoimidazolesuccinocarboxamide synthase
X276_21770	-1.00879	0.812383	1.25758	0.554975	-0.556183	-1.05997	biotin--[acetyl-CoA-carboxylase] ligase
X276_22475	-2.02513	0.19899	0.410348	0.567011	0.356764	0.492017	pyruvate%2C phosphate dikinase
X276_22565	-1.47991	1.35887	0.841654	-0.00714213	-0.370841	-0.342631	molecular chaperone DnaJ
X276_22570	-1.18659	1.63881	0.65729	-0.164982	-0.494496	-0.450031	molecular chaperone DnaK
X276_23495	-1.2162	1.04922	1.16319	0.357852	-0.57169	-0.782371	GHKL domain-containing protein
X276_23565	-1.13628	1.43543	0.937666	-0.0110408	-0.518473	-0.707302	ATP-dependent chaperone ClpB
X276_25130	-1.52841	1.06413	0.990637	0.376989	-0.444638	-0.458713	chaperonin GroEL
X276_25135	-1.55594	1.01839	0.951976	0.482564	-0.432746	-0.464246	co-chaperone GroES
X276_26035	-1.09886	1.56513	0.797628	-0.0849433	-0.636689	-0.542266	DNA repair protein RadA
X276_26050	-1.29355	1.26317	1.05144	0.0774838	-0.459267	-0.639275	ATP-dependent Clp protease ATP-binding subunit
X276_26055	-1.22441	1.34577	1.01651	0.00245074	-0.514312	-0.62601	protein arginine kinase
X276_26180	-2.0192	0.3566	0.695585	0.329976	0.313233	0.323802	glycine--tRNA ligase
X276_26220	-1.77641	-0.0620138	-0.139094	1.22961	0.495519	0.252387	formate--tetrahydrofolate ligase

[truncated: 13 more sheets: GO_0008519, GO_0008880, GO_0015291, GO_0016879, GO_0030554, GO_0032559, GO_0046983, GO_0050567, GO_0051082, GO_0097159, GO_0140097, GO_0140110, GO_1901363]
